# Supplementary material for: Alzheimer’s disease: insights from a network medicine perspective
Source: Sci Rep. 2022 Oct 7;12:16846. doi: 10.1038/s41598-022-20404-3 (PMC9546925; doi:10.1038/s41598-022-20404-3)
Supplement: Supplementary file 2 — Supplementary Table 1. [file 41598_2022_20404_MOESM2_ESM.xlsx]

## Sheet: seed
Supplementary Table 1. DIAMOnD results. The file is composed of three separated sheets. The first sheet reports the list of known disease genes (seed) associated to AD. The second sheet reports the list of novel putative disease genes predicted by DIAMOnD for AD and their statistics. The third sheet reports the list of the selected DIAMOnD genes.
NCBI gene (formerly Entrezgene) ID	HGNC symbol	Reference
19	ABCA1	Bellenguez et al.
10347	ABCA7	Bellenguez et al.
51225	ABI3	Bellenguez et al.
1636	ACE	Bellenguez et al.
6868	ADAM17	Bellenguez et al.
9510	ADAMTS1	Bellenguez et al.
288	ANK3	Bellenguez et al.
56172	ANKH	Bellenguez et al.
83464	APH1B	Bellenguez et al.
10295	BCKDK	Bellenguez et al.
29760	BLNK	Bellenguez et al.
57091	CASS4	Bellenguez et al.
116449	CLNK	Bellenguez et al.
1350	COX7C	Bellenguez et al.
1508	CTSB	Bellenguez et al.
1512	CTSH	Bellenguez et al.
8448	DOC2A	Bellenguez et al.
8726	EED	Bellenguez et al.
54749	EPDR1	Bellenguez et al.
10979	FERMT2	Bellenguez et al.
2294	FOXF1	Bellenguez et al.
2896	GRN	Bellenguez et al.
3117	HLA-DQA1	Bellenguez et al.
222537	HS3ST5	Bellenguez et al.
3382	ICA1	Bellenguez et al.
3425	IDUA	Bellenguez et al.
146433	IL34	Bellenguez et al.
3635	INPP5D	Bellenguez et al.
221895	JAZF1	Bellenguez et al.
83855	KLF16	Bellenguez et al.
10288	LILRB2	Bellenguez et al.
4094	MAF	Bellenguez et al.
54629	MINDY2	Bellenguez et al.
4311	MME	Bellenguez et al.
51338	MS4A4A	Bellenguez et al.
51168	MYO15A	Bellenguez et al.
8440	NCK2	Bellenguez et al.
5336	PLCG2	Bellenguez et al.
59338	PLEKHA1	Bellenguez et al.
11105	PRDM7	Bellenguez et al.
23683	PRKD3	Bellenguez et al.
2185	PTK2B	Bellenguez et al.
255426	RASGEF1C	Bellenguez et al.
10616	RBCK1	Bellenguez et al.
399	RHOH	Bellenguez et al.
388325	SCIMP	Bellenguez et al.
23480	SEC61G	Bellenguez et al.
81858	SHARPIN	Bellenguez et al.
114132	SIGLEC11	Bellenguez et al.
123041	SLC24A4	Bellenguez et al.
56731	SLC2A4RG	Bellenguez et al.
6642	SNX1	Bellenguez et al.
6653	SORL1	Bellenguez et al.
6272	SORT1	Bellenguez et al.
441272	SPDYE3	Bellenguez et al.
6688	SPI1	Bellenguez et al.
84888	SPPL2A	Bellenguez et al.
54664	TMEM106B	Bellenguez et al.
10318	TNIP1	Bellenguez et al.
53373	TPCN1	Bellenguez et al.
79865	TREML2	Bellenguez et al.
81619	TSPAN14	Bellenguez et al.
9256	TSPOAP1	Bellenguez et al.
729852	UMAD1	Bellenguez et al.
222643	UNC5CL	Bellenguez et al.
9712	USP6NL	Bellenguez et al.
55759	WDR12	Bellenguez et al.
124997	WDR81	Bellenguez et al.
7473	WNT3	Bellenguez et al.
101929777	WNT3	Bellenguez et al.
341	APOC1	Ghiassian et al.
348	APOE	Ghiassian et al.
945	CD33	Ghiassian et al.
10913	EDAR	Ghiassian et al.
9846	GAB2	Ghiassian et al.
2629	GBA	Ghiassian et al.
25902	MTHFD1L	Ghiassian et al.
4535	MT-ND1	Ghiassian et al.
4536	MT-ND2	Ghiassian et al.
5819	NECTIN2	Ghiassian et al.
4973	OLR1	Ghiassian et al.
8301	PICALM	Ghiassian et al.
5071	PRKN	Ghiassian et al.
5663	PSEN1	Ghiassian et al.
5664	PSEN2	Ghiassian et al.
55103	RALGPS2	Ghiassian et al.
51435	SCARA3	Ghiassian et al.
344558	SH3RF3	Ghiassian et al.
9627	SNCAIP	Ghiassian et al.
10452	TOMM40	Ghiassian et al.
7305	TYROBP	Ghiassian et al.
23036	ZNF292	Ghiassian et al.
351	APP	Ghiassian et al. and Bellenguez et al.
274	BIN1	Ghiassian et al. and Bellenguez et al.
23607	CD2AP	Ghiassian et al. and Bellenguez et al.
1191	CLU	Ghiassian et al. and Bellenguez et al.
1378	CR1	Ghiassian et al. and Bellenguez et al.
2041	EPHA1	Ghiassian et al. and Bellenguez et al.
54209	TREM2	Ghiassian et al. and Bellenguez et al.

## Sheet: DIAMOnD_predictions
NCBI gene (formerly Entrezgene) ID	HGNC symbol	p-value	K	Ks
23385	NCSTN	9.20264e-06	22	4
51107	APH1A	1.30187e-05	8	3
55851	PSENEN	1.85608e-07	9	4
322	APBB1	8.48031e-07	28	5
55957	LIN37	1.73131e-05	50	5
682	BSG	3.15477e-05	28	4
5295	PIK3R1	3.51543e-05	245	9
5777	PTPN6	6.10707e-06	104	7
6654	SOS1	9.43094e-07	78	7
5781	PTPN11	2.38014e-07	129	9
1399	CRKL	1.39291e-07	58	7
6464	SHC1	2.29395e-08	167	11
2057	EPOR	8.23399e-10	45	8
2549	GAB1	4.06604e-10	41	8
6850	SYK	1.50084e-09	95	10
2064	ERBB2	2.18165e-10	133	12
3937	LCP2	7.81938e-10	43	8
5335	PLCG1	2.81762e-10	241	15
7409	VAV1	2.00742e-11	81	11
867	CBL	7.30472e-12	122	13
613	BCR	1.70401e-12	64	11
7462	LAT2	2.28681e-12	13	7
4067	LYN	5.15992e-13	148	15
2209	FCGR1A	7.21897e-14	15	8
27040	LAT	1.06899e-13	35	10
11184	MAP4K1	1.87957e-13	25	9
7535	ZAP70	4.41641e-13	54	11
1956	EGFR	3.30936e-13	377	22
868	CBLB	1.43986e-14	40	11
2885	GRB2	6.54061e-14	870	33
55824	PAG1	3.59129e-15	17	9
933	CD22	7.73899e-15	18	9
2065	ERBB3	9.58758e-15	66	13
3717	JAK2	1.05277e-15	109	16
3815	KIT	4.49142e-16	67	14
25	ABL1	1.32848e-16	303	24
3055	HCK	1.95063e-16	96	16
5921	RASA1	3.51644e-17	86	16
1796	DOK1	2.66759e-18	36	13
2534	FYN	2.98505e-17	338	26
6452	SH3BP2	8.08484e-18	21	11
3932	LCK	7.39574e-19	230	24
5159	PDGFRB	3.06649e-17	82	16
10451	VAV3	1.06364e-17	21	11
6714	SRC	6.93483e-18	439	30
2889	RAPGEF1	1.60062e-18	25	12
9564	BCAR1	5.28831e-20	68	17
6655	SOS2	1.78159e-18	33	13
10006	ABI1	5.88033e-20	55	16
1398	CRK	2.4855e-20	187	24
27	ABL2	3.06444e-21	29	14
2066	ERBB4	2.08851e-18	42	14
10278	EFS	5.7083e-18	26	12
4690	NCK1	4.99629e-19	230	25
5747	PTK2	3.79213e-20	162	23
5829	PXN	3.94036e-19	101	19
50807	ASAP1	2.68366e-19	36	14
5788	PTPRC	4.54428e-18	80	17
3643	INSR	2.66023e-19	97	19
1445	CSK	1.37675e-20	58	17
5795	PTPRJ	6.45035e-19	37	14
6777	STAT5B	1.61872e-18	49	15
6776	STAT5A	5.26078e-20	61	17
5156	PDGFRA	2.03997e-19	34	14
4233	MET	2.55372e-18	61	16
5782	PTPN12	1.02856e-19	62	17
4914	NTRK1	1.23885e-19	51	16
10603	SH2B2	2.89746e-19	20	12
7454	WAS	4.68909e-19	79	18
7006	TEC	4.06515e-20	38	15
5800	PTPRO	6.1881e-21	27	14
3702	ITK	1.07602e-20	35	15
3716	JAK1	4.24459e-20	81	19
2690	GHR	6.07684e-20	38	15
5770	PTPN1	1.1738e-19	71	18
3480	IGF1R	1.72149e-19	60	17
8651	SOCS1	5.40575e-21	50	17
5296	PIK3R2	7.03122e-20	68	18
3667	IRS1	5.72999e-21	97	21
2887	GRB10	7.68488e-21	33	15
8660	IRS2	1.18421e-19	47	16
1436	CSF1R	1.31334e-19	18	12
9021	SOCS3	5.30919e-20	36	15
3718	JAK3	2.94047e-20	43	16
3560	IL2RB	1.89942e-21	30	15
6461	SHB	9.61658e-22	18	13
10657	KHDRBS1	1.52475e-20	60	18
6774	STAT3	3.52386e-20	147	24
695	BTK	4.83811e-20	87	20
100124696	TEC	1.63431e-20	26	14
7525	YES1	6.35523e-20	63	18
2321	FLT1	4.19426e-19	24	13
3791	KDR	2.5297e-19	46	16
1439	CSF2RB	1.52511e-20	32	15
660	BMX	5.26778e-19	24	13
857	CAV1	2.3261e-19	104	21
7297	TYK2	8.11075e-19	39	15
6772	STAT1	8.5969e-19	141	23
10818	FRS2	1.46069e-18	25	13
3572	IL6ST	1.65411e-18	40	15
9402	GRAP2	3.11187e-18	33	14
5793	PTPRG	3.59184e-18	26	13
558	AXL	3.84084e-18	20	12
2260	FGFR1	4.66144e-18	51	16
2242	FES	5.99106e-18	42	15
5787	PTPRB	5.99106e-18	42	15
7010	TEK	2.59485e-18	25	13
2268	FGR	1.4693e-17	35	14
9743	ARHGAP32	1.4693e-17	35	14
5175	PECAM1	2.21772e-17	28	13
1441	CSF3R	3.23071e-17	22	12
7410	VAV2	3.23071e-17	22	12
930	CD19	1.90937e-18	24	13
5979	RET	4.11961e-17	45	15
55715	DOK4	3.76017e-19	10	10
26191	PTPN22	6.3707e-17	17	11
30011	SH3KBP1	7.36632e-17	67	17
5771	PTPN2	2.03371e-16	24	12
1795	DOCK3	3.1792e-16	10	9
4739	NEDD9	1.93526e-17	42	15
8853	ASAP2	4.62626e-16	25	12
10750	GRAP	5.10223e-16	14	10
5595	MAPK3	6.54045e-16	245	27
2213	FCGR2B	3.29799e-17	21	12
5594	MAPK1	1.22318e-17	290	31
25970	SH2B1	3.38831e-18	14	11
5796	PTPRK	3.47393e-16	24	12
238	ALK	3.16001e-16	69	17
53358	SHC3	1.29815e-16	17	11
356	FASLG	1.37934e-15	87	18
2886	GRB7	1.53369e-15	42	14
1499	CTNNB1	1.89987e-15	224	26
4582	MUC1	9.85935e-17	28	13
1000	CDH2	3.61255e-16	38	14
5580	PRKCD	1.41398e-15	180	24
919	CD247	2.69042e-15	34	13
10019	SH2B3	6.97572e-16	10	9
56955	MEPE	4.65925e-15	8	8
128853	DUSP15	4.65925e-15	8	8
83747	C20orf57	4.65925e-15	8	8
7852	CXCR4	5.66938e-15	35	13
58512	DLGAP3	1.02504e-14	16	10
4915	NTRK2	1.51536e-14	29	12
3575	IL7R	1.98742e-14	12	9
3636	INPPL1	2.50567e-14	38	13
5338	PLD2	2.50567e-14	38	13
27071	DAPP1	5.72353e-14	9	8
4486	MST1R	6.16898e-14	24	11
6503	SLA	7.76726e-14	13	9
3561	IL2RG	1.19373e-13	25	11
3566	IL4R	2.07401e-14	22	11
2533	FYB	1.75606e-13	19	10
3953	LEPR	1.75606e-13	19	10
3454	IFNAR1	2.45937e-13	26	11
974	CD79B	2.70391e-13	14	9
640	BLK	4.94934e-14	23	11
9103	FCGR2C	1.55134e-15	10	9
916	CD3E	1.73389e-13	25	11
50852	TRAT1	1.67408e-15	10	9
6004	RGS16	2.4616e-13	19	10
7275	TUB	4.55709e-13	10	8
25759	SHC2	4.55709e-13	10	8
1969	EPHA2	5.4825e-13	20	10
23624	CBLC	5.4825e-13	20	10
9046	DOK2	5.4825e-13	20	10
8503	PIK3R3	6.82963e-13	44	13
27240	SIT1	7.04812e-13	7	7
80831	APOL5	7.04812e-13	7	7
973	CD79A	2.36571e-12	22	10
10399	GNB2L1	4.62863e-12	148	20
10044	SH2D3C	6.21101e-12	8	7
58480	RHOU	6.21101e-12	8	7
139716	GAB3	6.21101e-12	8	7
2048	EPHB2	1.03562e-12	35	12
2904	GRIN2B	5.93005e-13	52	14
5287	PIK3C2B	7.86585e-12	12	8
64714	PDIA2	7.86585e-12	12	8
4058	LTK	7.53213e-12	8	7
921	CD5	1.02339e-11	24	10
5578	PRKCA	7.35713e-12	324	29
5587	PRKD1	8.12823e-13	52	14
1500	CTNND1	2.19761e-12	36	12
2241	FER	1.20215e-12	20	10
1154	CISH	4.24701e-12	16	9
3563	IL3RA	9.75235e-13	10	8
3728	JUP	1.48653e-11	51	13
5792	PTPRF	1.0325e-12	26	11
1003	CDH5	4.8938e-12	22	10
8751	ADAM15	1.72615e-11	41	12
940	CD28	2.12939e-11	18	9
51466	EVL	2.12939e-11	18	9
85358	SHANK3	2.12939e-11	18	9
9229	DLGAP1	5.57023e-12	29	11
5170	PDPK1	3.12904e-11	89	16
3690	ITGB3	3.85819e-12	66	15
1601	DAB2	4.03534e-12	45	13
2934	GSN	8.78923e-12	38	12
5581	PRKCE	1.08455e-11	156	21
5290	PIK3CA	3.52622e-11	52	13
8471	IRS4	2.86268e-12	27	11
30837	SOCS7	1.65344e-11	12	8
2322	FLT3	4.34139e-11	13	8
79890	RIN3	4.34139e-11	13	8
493	ATP2B4	6.22529e-11	19	9
5618	PRLR	6.22529e-11	19	9
8835	SOCS2	3.66004e-13	9	8
7316	UBC	3.47632e-11	334	30
999	CDH1	6.78979e-11	103	17
4145	MATK	7.36776e-11	9	7
118788	PIK3AP1	7.36776e-11	9	7
79930	DOK3	7.36776e-11	9	7
9047	SH2D2A	7.36776e-11	9	7
6504	SLAMF1	7.36776e-11	9	7
4068	SH2D1A	6.78163e-12	21	10
445815	PALM2-AKAP2	1.12956e-10	6	6
9749	PHACTR2	1.12956e-10	6	6
1493	CTLA4	1.4995e-10	14	8
5590	PRKCZ	1.62419e-10	203	23
5894	RAF1	3.1866e-11	138	20
6237	RRAS	8.27645e-12	21	10
5058	PAK1	1.65728e-10	134	19
8470	SORBS2	3.87826e-11	31	11
9228	DLGAP2	4.8796e-12	20	10
22839	DLGAP4	6.9526e-12	27	11
1742	DLG4	8.1856e-12	112	19
22941	SHANK2	2.65778e-12	25	11
2017	CTTN	9.62671e-12	53	14
1501	CTNND2	5.73529e-12	20	10
8874	ARHGEF7	1.08639e-10	33	11
51517	NCKIPSD	1.14323e-11	21	10
5062	PAK2	1.70978e-11	101	18
10188	TNK2	2.44451e-11	37	12
10580	SORBS1	3.91002e-11	23	10
5879	RAC1	2.75539e-10	198	23
55114	ARHGAP17	4.00821e-11	30	11
836	CASP3	1.1179e-10	140	20
207	AKT1	8.88061e-11	220	25
5588	PRKCQ	1.28418e-11	124	20
653361	NCF1	1.88203e-11	28	11
5579	PRKCB	1.36665e-11	168	23
3559	IL2RA	2.55013e-12	24	11
960	CD44	1.36708e-11	62	15
2902	GRIN1	1.36708e-11	62	15
7074	TIAM1	1.26261e-12	29	12
3265	HRAS	4.17059e-12	78	17
6199	RPS6KB2	1.87563e-11	21	10
5584	PRKCI	6.32078e-12	144	22
8682	PEA15	2.37721e-12	30	12
2705	GJB1	5.61709e-12	19	10
334	APLP2	9.79443e-12	33	12
5583	PRKCH	5.30102e-12	114	20
624	BDKRB2	5.54575e-13	21	11
4627	MYH9	9.0343e-13	60	16
3689	ITGB2	9.69537e-13	70	17
5582	PRKCG	7.05532e-13	140	23
1267	CNP	2.4502e-14	13	10
917	CD3G	2.4502e-14	13	10
4689	NCF4	3.0329e-14	22	12
120	ADD3	3.95231e-14	10	9
4900	NRGN	3.95231e-14	10	9
9266	CYTH2	2.20645e-13	31	13
433	ASGR2	8.99597e-13	12	9
65108	MARCKSL1	8.99597e-13	12	9
5734	PTGER4	8.99597e-13	12	9
4842	NOS1	1.16074e-12	50	15
119	ADD2	2.03615e-12	17	10
2560	GABRB1	2.03615e-12	17	10
5243	ABCB1	2.03615e-12	17	10
9267	CYTH1	2.03615e-12	17	10
5341	PLEK	3.51558e-12	13	9
7504	XK	3.51558e-12	13	9
846	CASR	3.51558e-12	13	9
26353	HSPB8	3.94538e-12	23	11
3315	HSPB1	6.57602e-13	65	17
3706	ITPKA	5.49854e-12	37	13
23236	PLCB1	8.9648e-12	75	17
6876	TAGLN	1.14771e-11	14	9
3875	KRT18	1.92371e-11	78	17
2243	FGA	2.60539e-11	33	12
4082	MARCKS	4.96511e-11	21	10
5066	PAM	6.90389e-11	16	9
10287	RGS19	7.27719e-11	28	11
2781	GNAZ	9.60843e-12	24	11
4225	MEP1B	9.89822e-11	22	10
688	KLF5	1.2491e-10	29	11
3280	HES1	1.35355e-10	45	13
4780	NFE2L2	1.58945e-10	37	12
150	ADRA2A	1.69753e-10	17	9
2152	F3	1.69753e-10	17	9
2566	GABRG2	1.69753e-10	17	9
2561	GABRB2	6.66654e-11	21	10
2316	FLNA	1.81614e-10	123	20
998	CDC42	7.94317e-11	202	26
8976	WASL	9.35374e-11	35	12
7456	WIPF1	6.59905e-11	27	11
142685	ASB15	7.20882e-12	29	12
8506	CNTNAP1	2.10195e-10	17	9
2911	GRM1	2.46756e-10	23	10
3554	IL1R1	2.46756e-10	23	10
2670	GFAP	2.88416e-10	65	15
5310	PKD1	3.03147e-10	30	11
7037	TFRC	3.03147e-10	30	11
58	ACTA1	3.5203e-10	124	20
60312	AFAP1	3.88187e-12	9	8
7094	TLN1	1.30533e-10	35	12
7414	VCL	1.38592e-10	93	18
2059	EPS8	2.68643e-10	45	13
3695	ITGB7	1.09309e-11	23	11
3688	ITGB1	3.78173e-10	110	19
2317	FLNB	3.61269e-11	25	11
815	CAMK2A	1.41427e-10	92	18
1103	CHAT	4.57851e-12	9	8
2893	GRIA4	2.09025e-10	22	10
5566	PRKACA	4.06594e-10	338	34
8826	IQGAP1	4.49919e-11	47	14
2931	GSK3A	5.10045e-11	56	15
4638	MYLK	2.20497e-11	53	15
118	ADD1	5.60744e-11	32	12
2673	GFPT1	7.77984e-11	26	11
6853	SYN1	1.08362e-10	41	13
6709	SPTAN1	5.80533e-11	75	17
1759	DNM1	7.499e-11	66	16
2906	GRIN2D	7.58741e-12	34	13
29763	PACSIN3	1.53189e-10	34	12
1785	DNM2	1.72191e-10	69	16
6773	STAT2	1.07841e-10	33	12
51429	SNX9	1.64728e-10	21	10
1495	CTNNA1	1.94824e-10	42	13
87	ACTN1	9.67542e-11	66	16
1020	CDK5	6.19549e-11	106	20
8867	SYNJ1	1.95199e-11	43	14
2903	GRIN2A	2.08883e-11	29	12
11252	PACSIN2	3.83868e-11	24	11
59341	TRPV4	5.07784e-12	16	10
29993	PACSIN1	1.40857e-11	58	16
6453	ITSN1	4.61017e-11	45	14
4137	MAPT	5.31122e-11	72	17
7430	EZR	1.57083e-10	87	18
4771	NF2	1.90941e-11	35	13
1739	DLG1	5.96658e-11	82	18
2890	GRIA1	3.08141e-11	36	13
841	CASP8	4.73073e-11	113	21
818	CAMK2G	1.52297e-10	48	14
5567	PRKACB	2.03089e-10	159	24
3150	HMGN1	1.56131e-11	22	11
5568	PRKACG	1.36154e-11	152	25
7137	TNNI3	1.32405e-12	29	13
9421	HAND1	1.95927e-12	24	12
7534	YWHAZ	9.68961e-12	500	48
156	ADRBK1	1.07533e-11	73	18
5063	PAK3	1.78284e-11	17	10
7431	VIM	1.1008e-11	256	33
4001	LMNB1	1.63626e-12	42	15
6622	SNCA	1.67989e-11	65	17
5599	MAPK8	7.15768e-12	157	26
387	RHOA	1.39822e-11	114	22
23616	SH3BP1	1.09229e-11	9	8
5337	PLD1	2.14839e-11	34	13
10672	GNA13	3.41223e-11	35	13
9826	ARHGEF11	2.26627e-11	22	11
1234	CCR5	4.97046e-11	43	14
3105	HLA-A	5.39746e-11	51	15
7294	TXK	5.91412e-11	10	8
4985	OPRD1	8.31936e-11	24	11
94274	PPP1R14A	8.31936e-11	24	11
1080	CFTR	9.9861e-11	159	25
154	ADRB2	1.18313e-11	46	15
2769	GNA15	1.12431e-11	26	12
4000	LMNA	1.32056e-11	71	18
9495	AKAP5	5.94939e-11	18	10
8723	SNX4	9.2034e-11	14	9
355	FAS	1.36007e-10	53	15
817	CAMK2D	1.36007e-10	53	15
4478	MSN	5.72138e-11	50	15
396	ARHGDIA	1.20432e-11	53	16
9368	SLC9A3R1	5.72637e-11	58	16
6667	SP1	1.06149e-10	323	37
1432	MAPK14	6.50578e-11	230	31
2697	GJA1	4.44612e-12	24	12
81	ACTN4	2.66733e-11	55	16
6197	RPS6KA3	4.32659e-11	65	17
7054	TH	1.60866e-11	26	12
572	BAD	2.15145e-11	54	16
1457	CSNK2A1	1.59912e-11	313	38
2764	GMFB	1.59895e-11	16	10
5728	PTEN	1.72172e-11	53	16
10000	AKT3	4.91682e-12	65	18
673	BRAF	6.70935e-12	50	16
208	AKT2	1.19097e-11	86	20
2099	ESR1	3.81858e-12	295	38
6198	RPS6KB1	2.18633e-12	54	17
7529	YWHAB	4.97168e-11	195	29
3691	ITGB4	1.36916e-11	31	13
1027	CDKN1B	5.34346e-11	73	18
3059	HCLS1	9.55199e-11	23	11
5778	PTPN7	1.04804e-10	10	8
9744	ACAP1	1.04804e-10	10	8
7249	TSC2	1.17612e-10	50	15
7248	TSC1	3.56855e-11	54	16
2932	GSK3B	2.95107e-11	253	34
6195	RPS6KA1	1.17841e-11	84	20
9252	RPS6KA5	2.42873e-12	69	19
6196	RPS6KA2	6.36964e-12	35	14
1051	CEBPB	5.47701e-12	99	22
1385	CREB1	1.08665e-12	131	26
816	CAMK2B	3.60248e-12	54	17
1387	CREBBP	2.22818e-11	274	36
1386	ATF2	5.76973e-12	80	20
367	AR	3.15535e-11	210	31
5604	MAP2K1	4.4009e-11	79	19
1021	CDK6	8.4558e-12	64	18
3925	STMN1	6.73294e-12	41	15
983	CDK1	9.499e-12	290	38
1022	CDK7	4.46329e-12	87	21
2308	FOXO1	4.81777e-12	40	15
3856	KRT8	5.50257e-12	62	18
273	AMPH	8.94918e-12	29	13
1019	CDK4	9.92569e-12	119	24
5909	RAP1GAP	1.17988e-11	24	12
4654	MYOD1	1.46809e-11	82	20
3320	HSP90AA1	6.67028e-12	243	35
1025	CDK9	7.24591e-12	97	22
301	ANXA1	3.94568e-11	115	23
2768	GNA12	4.91824e-11	32	13
1459	CSNK2A2	7.65476e-11	174	28
84152	PPP1R1B	1.42623e-11	15	10
6944	VPS72	2.29752e-11	43	15
1390	CREM	2.69873e-11	25	12
821	CANX	3.15241e-11	75	19
6236	RRAD	3.22434e-11	12	9
5601	MAPK9	8.55692e-11	128	24
50944	SHANK1	4.08484e-12	22	12
3725	JUN	8.92113e-12	305	40
5925	RB1	5.45344e-12	176	30
595	CCND1	1.38763e-11	63	18
3297	HSF1	1.92308e-11	64	18
5597	MAPK6	2.58327e-11	247	35
9261	MAPKAPK2	1.50869e-11	48	16
5600	MAPK11	3.64005e-12	74	20
29904	EEF2K	5.00729e-12	27	13
1827	RCAN1	1.01065e-11	23	12
6300	MAPK12	1.60831e-12	63	19
5530	PPP3CA	2.73626e-12	37	15
2113	ETS1	1.00802e-11	104	23
2353	FOS	4.63299e-12	194	32
5596	MAPK4	4.10388e-13	45	17
3977	LIFR	3.90861e-13	23	13
5598	MAPK7	1.21233e-13	62	20
5602	MAPK10	2.23458e-13	79	22
5321	PLA2G4A	3.48174e-14	34	16
596	BCL2	4.36392e-14	106	26
4602	MYB	7.29349e-13	67	20
1026	CDKN1A	1.1588e-12	182	32
2114	ETS2	1.37662e-12	35	15
2033	EP300	7.78054e-13	284	41
2002	ELK1	1.91175e-12	48	17
2115	ETV1	2.6273e-12	13	10
5603	MAPK13	3.62745e-12	145	28
8550	MAPKAPK5	1.09394e-12	24	13
11075	STMN2	1.18225e-12	29	14
4157	MC1R	2.74023e-12	36	15
7538	ZFP36	2.74023e-12	36	15
2908	NR3C1	5.4729e-12	189	32
891	CCNB1	6.17635e-12	65	19
1017	CDK2	3.19804e-12	369	47
1460	CSNK2B	6.14342e-12	146	28
994	CDC25B	6.70012e-13	33	15
7531	YWHAE	5.34791e-12	155	29
4208	MEF2C	9.51642e-12	82	21
6929	TCF3	1.74127e-12	92	23
6548	SLC9A1	1.03626e-11	27	13
801	CALM1	9.76264e-12	190	32
6640	SNTA1	1.51874e-12	40	16
4088	SMAD3	2.27337e-11	242	36
1050	CEBPA	4.70499e-12	63	19
7157	TP53	1.68128e-11	448	52
1958	EGR1	1.69445e-12	40	16
6722	SRF	3.316e-12	85	22
995	CDC25C	3.4033e-12	30	14
2810	SFN	6.12564e-12	163	30
7465	WEE1	6.99858e-12	26	13
842	CASP9	7.27878e-12	43	16
5605	MAP2K2	2.93916e-12	35	15
2004	ELK3	1.4402e-11	14	10
672	BRCA1	1.71518e-11	259	38
466	ATF1	4.02402e-12	30	14
8986	RPS6KA4	4.0722e-12	10	9
5127	CDK16	4.25338e-12	25	13
5499	PPP1CA	7.78319e-12	132	27
6778	STAT6	2.3163e-11	39	15
10971	YWHAQ	3.47949e-11	150	28
2037	EPB41L2	3.14583e-12	20	12
993	CDC25A	3.78118e-12	35	15
4776	NFATC4	8.26874e-12	17	11
7314	UBB	1.97125e-12	183	33
4194	MDM4	1.08078e-12	38	16
1111	CHEK1	2.30782e-12	52	18
1452	CSNK1A1	4.54514e-12	68	20
5970	RELA	4.89165e-12	290	42
5465	PPARA	4.51543e-12	47	17

## Sheet: selection
NCBI gene (formerly Entrezgene) ID	HGNC symbol
23385	NCSTN
51107	APH1A
55851	PSENEN
322	APBB1
55957	LIN37
682	BSG
5295	PIK3R1
5777	PTPN6
6654	SOS1
5781	PTPN11
1399	CRKL
6464	SHC1
2057	EPOR
2549	GAB1
6850	SYK
2064	ERBB2
3937	LCP2
5335	PLCG1
7409	VAV1
867	CBL
613	BCR
7462	LAT2
4067	LYN
2209	FCGR1A
27040	LAT
11184	MAP4K1
7535	ZAP70
1956	EGFR
868	CBLB
2885	GRB2
55824	PAG1
933	CD22
2065	ERBB3
3717	JAK2
3815	KIT
25	ABL1
3055	HCK
5921	RASA1
1796	DOK1
2534	FYN
6452	SH3BP2
3932	LCK
5159	PDGFRB
10451	VAV3
6714	SRC
2889	RAPGEF1
9564	BCAR1
6655	SOS2
10006	ABI1
1398	CRK
27	ABL2
2066	ERBB4
10278	EFS
4690	NCK1
5747	PTK2
5829	PXN
50807	ASAP1
5788	PTPRC
3643	INSR
1445	CSK
5795	PTPRJ
6777	STAT5B
6776	STAT5A
5156	PDGFRA
4233	MET
5782	PTPN12
4914	NTRK1
10603	SH2B2
7454	WAS
7006	TEC
5800	PTPRO
3702	ITK
3716	JAK1
2690	GHR
5770	PTPN1
3480	IGF1R
8651	SOCS1
5296	PIK3R2
3667	IRS1
2887	GRB10
8660	IRS2
1436	CSF1R
9021	SOCS3
3718	JAK3
3560	IL2RB
6461	SHB
10657	KHDRBS1
6774	STAT3
695	BTK
100124696	TEC
7525	YES1
2321	FLT1
3791	KDR
1439	CSF2RB
660	BMX
857	CAV1
7297	TYK2
6772	STAT1
10818	FRS2
3572	IL6ST
9402	GRAP2
5793	PTPRG
558	AXL
2260	FGFR1
2242	FES
5787	PTPRB
7010	TEK
2268	FGR
9743	ARHGAP32
5175	PECAM1
1441	CSF3R
7410	VAV2
930	CD19
5979	RET
55715	DOK4
26191	PTPN22
30011	SH3KBP1
5771	PTPN2
1795	DOCK3
4739	NEDD9
8853	ASAP2
10750	GRAP
5595	MAPK3
2213	FCGR2B
5594	MAPK1
25970	SH2B1
5796	PTPRK
238	ALK
53358	SHC3
356	FASLG
2886	GRB7
1499	CTNNB1
4582	MUC1
1000	CDH2
5580	PRKCD
919	CD247
10019	SH2B3
56955	MEPE
128853	DUSP15
83747	C20orf57
7852	CXCR4
58512	DLGAP3
4915	NTRK2
3575	IL7R
3636	INPPL1
5338	PLD2
27071	DAPP1
4486	MST1R
6503	SLA
3561	IL2RG
3566	IL4R
2533	FYB
3953	LEPR
3454	IFNAR1
974	CD79B
640	BLK
9103	FCGR2C
916	CD3E
50852	TRAT1
6004	RGS16
7275	TUB
25759	SHC2
1969	EPHA2
23624	CBLC
9046	DOK2
8503	PIK3R3
27240	SIT1
80831	APOL5
973	CD79A
10399	GNB2L1
10044	SH2D3C
58480	RHOU
139716	GAB3
2048	EPHB2
2904	GRIN2B
5287	PIK3C2B
64714	PDIA2
4058	LTK
921	CD5
5578	PRKCA
5587	PRKD1
1500	CTNND1
2241	FER
1154	CISH
3563	IL3RA
3728	JUP
5792	PTPRF
1003	CDH5
8751	ADAM15
940	CD28
51466	EVL
85358	SHANK3
9229	DLGAP1
5170	PDPK1
3690	ITGB3
1601	DAB2
2934	GSN
5581	PRKCE
5290	PIK3CA
8471	IRS4
30837	SOCS7
2322	FLT3
79890	RIN3
493	ATP2B4
5618	PRLR
8835	SOCS2
7316	UBC
999	CDH1
4145	MATK
118788	PIK3AP1
79930	DOK3
9047	SH2D2A
6504	SLAMF1
4068	SH2D1A
445815	PALM2-AKAP2
9749	PHACTR2
1493	CTLA4
5590	PRKCZ
5894	RAF1
6237	RRAS
5058	PAK1
8470	SORBS2
9228	DLGAP2
22839	DLGAP4
1742	DLG4
22941	SHANK2
2017	CTTN
1501	CTNND2
8874	ARHGEF7
51517	NCKIPSD
5062	PAK2
10188	TNK2
10580	SORBS1
5879	RAC1
55114	ARHGAP17
836	CASP3
207	AKT1
5588	PRKCQ
