# Supplementary material for: Alzheimer’s disease: insights from a network medicine perspective
Source: Sci Rep. 2022 Oct 7;12:16846. doi: 10.1038/s41598-022-20404-3 (PMC9546925; doi:10.1038/s41598-022-20404-3)
Supplement: Supplementary file 3 — Supplementary Table 2. [file 41598_2022_20404_MOESM3_ESM.xlsx]

## Sheet: DEGs
Supplementary Table 2. SWIMmeR results. The file is composed of four separated sheets. The first sheet reports the list of the differentially expressed genes computed by SWIMmeR and their statistics for the AD dataset. The second sheet reports the list of the nodes of the SWIMmeR correlation network computed and their statistics for the AD dataset. The third sheet reports the list of the switch g…
	IQR	perc_zeros	pval	pval_adj	logFC	direction
ABCA2	0.0199329	0	1.38225e-13	9.48705e-12	0.00891147	up
ABCA7	0.029184	0	6.15415e-12	3.03868e-10	0.0129016	up
ABCC10	0.0219317	0	3.3925e-05	0.000290453	0.00611321	up
ABCE1	0.0648077	0	3.33927e-08	6.59127e-07	-0.0208492	down
ABHD4	0.0425442	0	5.34281e-06	5.72009e-05	0.0112122	up
ABR	0.0248521	0	7.83056e-09	1.82173e-07	0.00868523	up
ABTB1	0.0658574	0	1.85679e-10	6.45236e-09	0.0244857	up
ACAD8	0.0171422	0	4.8864e-05	0.00040232	0.00464424	up
ACADM	0.0641208	0	1.22012e-11	5.70113e-10	-0.0261752	down
ACADVL	0.0330634	0	1.34218e-12	7.57714e-11	0.0150321	up
ACAT1	0.0778274	0	1.19396e-12	6.83367e-11	-0.0325226	down
ACAT2	0.0364303	0	1.01008e-10	3.71281e-09	-0.0149524	down
ACIN1	0.0326154	0	2.52337e-07	3.88271e-06	0.0112252	up
ACO1	0.032199	0	6.71114e-05	0.000530129	0.00848533	up
ACSS2	0.0363881	0	2.02096e-10	7.00813e-09	0.013946	up
ACTL6A	0.0355622	0	7.96116e-08	1.42056e-06	-0.0126442	down
ACTN1	0.081455	0	3.22891e-07	4.86424e-06	0.0257553	up
ACTN4	0.0645321	0	8.16621e-08	1.45088e-06	0.0210436	up
ACTR10	0.062602	0	2.20489e-10	7.59814e-09	-0.0234335	down
ACTR1A	0.0457569	0	6.51051e-05	0.000516748	0.0107803	up
ACTR6	0.0752722	0	7.71934e-09	1.80092e-07	-0.0294824	down
ACVR1B	0.015065	0	7.12642e-08	1.28548e-06	0.00532991	up
ADAM15	0.0319958	0	6.5427e-07	9.01105e-06	0.0105979	up
ADAM19	0.0449054	0	3.26246e-06	3.72168e-05	0.013285	up
ADAM8	0.0602512	0	1.63165e-14	1.37001e-12	0.0300294	up
ADAR	0.0459952	0	1.1489e-07	1.96322e-06	0.0157361	up
ADCY4	0.0495952	0	1.83861e-08	3.88907e-07	0.0168981	up
ADCY7	0.0329	0	1.46709e-07	2.43157e-06	0.0110405	up
ADPGK	0.0334889	0	7.5538e-08	1.35518e-06	0.0115676	up
ADSL	0.0436309	0	5.79406e-07	8.10825e-06	-0.013812	down
AFF1	0.0246885	0	1.41374e-05	0.000134395	0.00711907	up
AGER	0.0159586	0	2.66894e-06	3.1242e-05	0.00497397	up
AGGF1	0.0371223	0	0.000103129	0.000769441	-0.00863445	down
AGPS	0.0350125	0	2.21991e-08	4.6228e-07	-0.0129644	down
AGTPBP1	0.0410915	0	5.02618e-06	5.43031e-05	-0.0121347	down
AGTRAP	0.0491956	0	5.58083e-11	2.18233e-09	0.0205788	up
AHCYL1	0.0468827	0	6.64001e-05	0.000525765	0.0117685	up
AHSA1	0.0352872	0	2.04382e-10	7.07257e-09	-0.0145545	down
AIF1	0.057754	0	1.62652e-22	1.0277e-19	-0.041269	down
AK2	0.0228003	0	1.05316e-16	1.51481e-14	-0.0124714	down
AK3	0.056329	0	1.42441e-06	1.80684e-05	-0.0166849	down
AKAP13	0.0415003	0	5.04634e-11	1.98742e-09	0.0157208	up
AKAP7	0.0327803	0	8.31312e-06	8.47242e-05	-0.0104896	down
AKNA	0.0491513	0	1.88426e-05	0.000172309	0.0126952	up
AKR1C3	0.091282	0	3.80084e-06	4.26524e-05	-0.0292346	down
AKR1C4	0.0163009	0	1.19564e-06	1.54508e-05	-0.00564637	down
AKR1D1	0.0282089	0	4.34115e-06	4.77758e-05	0.00865843	up
AKT1	0.0322512	0	1.04511e-05	0.000103269	0.00932851	up
ALDH2	0.0595366	0	9.82801e-05	0.000739941	0.014925	up
ALDH3B1	0.03895	0	3.36604e-07	5.04443e-06	0.0115216	up
ALG13	0.0322928	0	4.85642e-11	1.91719e-09	-0.0128158	down
ALG5	0.0489729	0	1.45969e-10	5.20362e-09	-0.0194294	down
ALKBH3	0.0372091	0	6.49819e-08	1.18901e-06	-0.0126528	down
ALOX5	0.0322728	0	2.43633e-07	3.77688e-06	0.0108469	up
AMT	0.0402722	0	4.98304e-07	7.13632e-06	0.0128302	up
ANAPC10	0.0367082	0	4.6644e-10	1.48088e-08	-0.0153654	down
ANAPC13	0.0698399	0	1.23903e-14	1.06744e-12	-0.0323917	down
ANKFY1	0.0297978	0	1.12169e-08	2.5209e-07	0.010633	up
ANKMY1	0.039842	0	6.13548e-05	0.000490749	0.0101552	up
ANKMY2	0.0405632	0	7.37952e-06	7.61476e-05	-0.0108411	down
ANKRA2	0.0424646	0	6.48536e-05	0.000514999	0.0107951	up
ANKRD11	0.0258324	0	3.08712e-09	8.05426e-08	0.00938272	up
ANKRD12	0.0894803	0	2.87693e-05	0.000251385	-0.0217643	down
ANKRD13D	0.0209927	0	4.14529e-17	6.72228e-15	0.0105476	up
ANKRD49	0.0759598	0	7.67698e-06	7.89217e-05	-0.0200384	down
ANKS1A	0.0424073	0	2.72175e-13	1.76551e-11	0.0188468	up
ANPEP	0.0943559	0	4.42468e-05	0.00036964	0.023782	up
ANXA1	0.153313	0	3.63498e-11	1.49568e-09	-0.0563957	down
ANXA11	0.0457734	0	0.000126191	0.000909635	0.0107715	up
AOAH	0.0547377	0	1.02736e-07	1.7813e-06	0.0175309	up
AP1B1	0.0251581	0	3.59183e-06	4.061e-05	0.00748598	up
AP1G2	0.0475374	0	1.73473e-07	2.80765e-06	0.0152799	up
AP1M1	0.0546694	0	3.17569e-06	3.6277e-05	0.0157263	up
AP1S1	0.0200373	0	1.6104e-07	2.64e-06	-0.00695008	down
AP2A2	0.0298983	0	1.44667e-05	0.000137288	0.00857953	up
AP3D1	0.0309783	0	1.25617e-05	0.000121154	0.00813066	up
AP3S1	0.0425129	0	1.47027e-05	0.000139129	-0.0125018	down
APBA3	0.0414516	0	0.000127881	0.000920088	0.00994948	up
APBB1IP	0.0636078	0	5.57442e-09	1.35598e-07	0.0234951	up
APBB3	0.0422934	0	6.21242e-14	4.70266e-12	0.0200052	up
APEX1	0.0405365	0	2.77462e-05	0.000243217	-0.0108793	down
APEX2	0.0332627	0	7.56166e-05	0.000587494	0.00862009	up
API5	0.0580294	0	2.13255e-05	0.000191918	-0.0155383	down
APIP	0.0410864	0	2.47539e-11	1.04988e-09	-0.0168328	down
APLP2	0.0355914	0	9.30968e-10	2.69687e-08	0.0136837	up
APOO	0.0226687	0	1.58141e-06	1.98018e-05	-0.00735796	down
ARF1	0.0238701	0	2.64816e-06	3.10441e-05	0.00708612	up
ARFGAP1	0.024017	0	4.41322e-05	0.000368868	0.00623841	up
ARHGAP1	0.0539158	0	2.44448e-07	3.78597e-06	0.0169305	up
ARHGAP11A	0.0341758	0	9.49376e-05	0.000717716	-0.00833757	down
ARHGAP27	0.0375025	0	4.04633e-08	7.80276e-07	0.012515	up
ARHGAP4	0.0473818	0	2.67459e-11	1.11718e-09	0.0218783	up
ARHGAP9	0.0562993	0	1.2501e-10	4.52471e-09	0.0216446	up
ARHGEF2	0.0374577	0	1.12163e-11	5.3008e-10	0.0171581	up
ARID3A	0.0724218	0	8.94767e-08	1.57786e-06	0.0228393	up
ARID3B	0.044179	0	3.82672e-07	5.6617e-06	0.0136863	up
ARID4B	0.0348005	0	1.6189e-05	0.000150948	-0.0095014	down
ARMCX6	0.018047	0	1.19978e-08	2.66742e-07	-0.00672738	down
ARMET	0.0521689	0	4.47023e-09	1.11359e-07	-0.0196531	down
ARPC2	0.0177017	0	2.04507e-07	3.25265e-06	-0.00643257	down
ARPC3	0.0584979	0	5.0979e-21	2.21906e-18	-0.0410985	down
ARS2	0.0276506	0	8.77468e-06	8.8935e-05	0.00782009	up
ARV1	0.043646	0	2.80429e-08	5.68453e-07	-0.0149151	down
ASB3	0.0200771	0	4.2209e-05	0.000354586	0.00530394	up
ASB6	0.0236213	0	5.90933e-10	1.83069e-08	0.00870052	up
ASGR1	0.0529564	0	8.70412e-05	0.000666859	0.0146285	up
ASL	0.0146191	0	2.2887e-05	0.000204856	0.00444138	up
ASNSD1	0.103483	0	3.20179e-10	1.05499e-08	-0.0355452	down
ASPRV1	0.0649692	0	0.000109288	0.000804866	0.0157987	up
ATAD1	0.0383331	0	9.00135e-05	0.000686135	-0.00906628	down
ATG16L2	0.0754271	0	2.2458e-11	9.69914e-10	0.0301514	up
ATG2A	0.0668934	0	1.43937e-07	2.39283e-06	0.0214145	up
ATG3	0.0385575	0	8.76724e-10	2.56217e-08	-0.0161532	down
ATG4A	0.0256715	0	0.000135465	0.000967466	-0.00598924	down
ATG4C	0.03166	0	9.42514e-09	2.1593e-07	-0.0117858	down
ATG7	0.0558845	0	7.44286e-05	0.000579625	0.0135112	up
ATHL1	0.0992262	0	1.67852e-10	5.88227e-09	0.041239	up
ATP2A2	0.0239087	0	2.97531e-09	7.83673e-08	0.00942057	up
ATP5C1	0.103837	0	7.29322e-10	2.1934e-08	-0.0398259	down
ATP5D	0.0423534	0	1.97662e-05	0.000179152	0.0114933	up
ATP5EP2	0.0750773	0	5.30694e-23	3.51128e-20	-0.04883	down
ATP5F1	0.0711318	0	1.42183e-18	3.31247e-16	-0.0389979	down
ATP5H	0.0427426	0	7.9496e-10	2.36501e-08	-0.0168678	down
ATP5I	0.0601314	0	1.30578e-23	1.02852e-20	-0.0428566	down
ATP5J	0.0829047	0	9.46062e-22	5.21627e-19	-0.0646606	down
ATP5J2	0.0525502	0	2.0462e-14	1.68389e-12	-0.0253036	down
ATP5L	0.0610145	0	2.8399e-15	2.86163e-13	-0.0298499	down
ATP5O	0.110634	0	3.22307e-26	3.13605e-23	-0.072678	down
ATP5S	0.0202847	0	5.84598e-06	6.17092e-05	-0.0058468	down
ATP6AP1	0.0511178	0	6.17306e-13	3.72659e-11	0.0233012	up
ATP6V0A1	0.0638144	0	5.85276e-06	6.17414e-05	0.0180653	up
ATP6V0B	0.0407867	0	2.60648e-10	8.82345e-09	0.0164386	up
ATP6V0E1	0.0334451	0	2.61454e-05	0.000230283	-0.00898843	down
ATP6V1D	0.0686159	0	4.11123e-22	2.42871e-19	-0.0474172	down
ATP6V1E1	0.0591841	0	5.41995e-28	7.13438e-25	-0.0404158	down
ATP6V1F	0.0432283	0	7.41833e-07	1.00627e-05	0.0142032	up
ATP6V1G1	0.129526	0	8.7826e-12	4.21081e-10	-0.0500441	down
ATPAF1	0.023593	0	4.52793e-05	0.000377693	-0.00677989	down
ATPIF1	0.0279458	0	1.49272e-06	1.8805e-05	-0.00957393	down
ATXN2	0.0401592	0	1.74394e-06	2.17218e-05	0.0116264	up
ATXN2L	0.0116271	0	0.000138941	0.000988908	0.00293896	up
ATXN3	0.0209039	0	0.000126208	0.000909635	-0.00568851	down
ATXN7L2	0.0225915	0	1.09816e-05	0.000107893	0.00670066	up
ATXN7L3	0.0427364	0	6.7714e-08	1.23345e-06	0.013939	up
AURKAIP1	0.0372882	0	0.000135519	0.000967466	0.00985936	up
AVIL	0.0293781	0	1.37382e-06	1.75072e-05	0.00902753	up
AXIN1	0.0280346	0	6.34516e-05	0.000505322	0.00711117	up
AXUD1	0.0655601	0	4.21703e-06	4.65958e-05	0.0190617	up
B2M	0.0693678	0	1.65405e-07	2.69554e-06	-0.0220002	down
B3GALTL	0.0231724	0	6.56465e-06	6.85517e-05	-0.00625442	down
BAK1	0.0347452	0	7.19469e-05	0.000562417	0.00877415	up
BANP	0.0363394	0	3.31927e-07	4.98674e-06	0.011383	up
BAT2	0.0555159	0	1.90198e-05	0.000173528	0.0139563	up
BAT2D1	0.0457931	0	0.0001023	0.000764296	0.0109378	up
BAT5	0.0399756	0	1.65438e-13	1.11694e-11	0.0176621	up
BAX	0.0250836	0	5.31669e-07	7.54879e-06	-0.00823124	down
BCCIP	0.0243908	0	1.32078e-11	6.11961e-10	-0.0103691	down
BCKDK	0.0562752	0	1.2893e-07	2.16952e-06	0.0178475	up
BCL2	0.0348198	0	8.42888e-06	8.5851e-05	-0.0103998	down
BCL7C	0.0160413	0	3.63116e-05	0.000308332	-0.0047762	down
BCORL1	0.0350644	0	2.48973e-06	2.95216e-05	0.0103326	up
BEST1	0.071326	0	1.47438e-09	4.16885e-08	0.0275519	up
BEX2	0.0643862	0	1.49062e-15	1.63287e-13	-0.0335026	down
BEX4	0.0397862	0	2.29623e-07	3.59337e-06	-0.0137108	down
BEX5	0.0195083	0	1.07529e-05	0.000105934	-0.00561217	down
BEXL1	0.0424301	0	1.58606e-08	3.43389e-07	-0.0154201	down
BICD2	0.0421227	0	5.23163e-09	1.28392e-07	0.0155967	up
BIN3	0.0475485	0	8.14751e-07	1.09746e-05	0.0152056	up
BLCAP	0.0281317	0	2.68717e-10	9.05266e-09	-0.0118318	down
BLM	0.0206415	0	3.25529e-06	3.71606e-05	-0.0067696	down
BNIP1	0.0148511	0	1.06428e-07	1.8376e-06	-0.00506372	down
BNIP3	0.0459247	0	1.15726e-05	0.000112867	-0.0130477	down
BNIPL	0.0117974	0	3.36671e-08	6.62839e-07	0.00379927	up
BOLA3	0.0382372	0	6.7854e-17	1.04895e-14	-0.0190856	down
BOP1	0.0380366	0	5.23807e-05	0.000427866	0.0112547	up
BRCC3	0.0279419	0	1.31978e-05	0.00012648	-0.00760902	down
BRDG1	0.0222939	0	8.85237e-06	8.96126e-05	-0.00820427	down
BRE	0.0269081	0	7.48131e-06	7.70059e-05	0.00778108	up
BRI3	0.0534808	0	1.73247e-07	2.80765e-06	0.0165937	up
BRP44	0.0436103	0	3.02302e-06	3.47249e-05	-0.0127424	down
BRPF1	0.0354274	0	1.69786e-09	4.74397e-08	0.0142294	up
BRSK1	0.0642071	0	2.6044e-05	0.000229512	0.0171345	up
BSDC1	0.0362352	0	4.7848e-10	1.51276e-08	0.0152016	up
BTBD10	0.044734	0	1.53064e-11	6.95558e-10	-0.0201654	down
BTBD12	0.0368889	0	6.66376e-05	0.000527141	0.00903667	up
BTF3	0.0425921	0	1.84927e-17	3.35236e-15	-0.0234938	down
BTG3	0.0227851	0	0.000125511	0.000906597	-0.00557697	down
BTLA	0.0418179	0	1.62574e-08	3.50148e-07	-0.0158052	down
BUB3	0.0393446	0	1.96626e-06	2.4074e-05	-0.0121206	down
BUD31	0.0376845	0	1.75483e-14	1.45863e-12	-0.0185649	down
BZRAP1	0.0442167	0	2.37217e-05	0.000211526	0.0119906	up
BZW2	0.0381065	0	9.3595e-06	9.42273e-05	-0.0108655	down
C10ORF54	0.0560303	0	1.09366e-13	7.83124e-12	0.0263835	up
C10ORF78	0.0202717	0	3.51637e-08	6.8671e-07	-0.00707776	down
C11ORF1	0.0650566	0	2.14477e-17	3.7363e-15	-0.0361669	down
C11ORF10	0.04591	0	5.47374e-16	6.60884e-14	-0.0223261	down
C11ORF48	0.0426794	0	2.20446e-11	9.5706e-10	-0.0190647	down
C11ORF51	0.0302667	0	0.000131651	0.00094389	-0.00805093	down
C11ORF74	0.0158935	0	4.95455e-09	1.22136e-07	-0.00744144	down
C12ORF11	0.0233319	0	3.94038e-08	7.63207e-07	-0.00809117	down
C12ORF26	0.0429538	0	6.28213e-05	0.000501025	-0.0108557	down
C12ORF31	0.0467047	0	2.16311e-17	3.7363e-15	-0.0253856	down
C12ORF49	0.0250478	0	7.81228e-06	8.00638e-05	-0.00802586	down
C12ORF5	0.0298039	0	5.66974e-06	6.0272e-05	-0.00839467	down
C12ORF62	0.0379401	0	1.29691e-12	7.36785e-11	-0.0169022	down
C13ORF27	0.0896301	0	4.31601e-07	6.28996e-06	-0.0281953	down
C13ORF34	0.0319761	0	5.69439e-05	0.000459917	-0.00816487	down
C14ORF112	0.0765954	0	2.85539e-15	2.86163e-13	-0.0496586	down
C14ORF129	0.0512611	0	6.07945e-05	0.000486974	-0.0115209	down
C14ORF142	0.04639	0	2.39204e-07	3.72266e-06	-0.0147769	down
C14ORF156	0.0924909	0	4.01745e-16	4.95915e-14	-0.0652347	down
C14ORF159	0.0540827	0	1.62617e-13	1.10239e-11	0.0233529	up
C14ORF166	0.0745651	0	2.37334e-12	1.27047e-10	-0.0319368	down
C14ORF2	0.0793992	0	2.94531e-09	7.77007e-08	-0.0263379	down
C14ORF4	0.0837434	0	7.13558e-06	7.39889e-05	0.025171	up
C14ORF43	0.0261753	0	4.91107e-05	0.000403568	0.00654071	up
C15ORF17	0.0299645	0	1.01056e-07	1.75677e-06	0.0101635	up
C16ORF53	0.0235151	0	0.000125223	0.000905295	-0.00609541	down
C16ORF56	0.0475653	0	1.07588e-06	1.40986e-05	0.0146374	up
C16ORF61	0.0835261	0	6.50116e-10	1.98405e-08	-0.0311788	down
C16ORF63	0.0642992	0	6.96852e-06	7.24035e-05	-0.0170582	down
C16ORF7	0.0628765	0	2.06427e-15	2.18878e-13	0.0306727	up
C16ORF79	0.031698	0	1.48166e-12	8.27977e-11	0.0142668	up
C17ORF48	0.0381893	0	6.03053e-08	1.11578e-06	-0.0125455	down
C17ORF56	0.0299871	0	6.86198e-08	1.2473e-06	0.0107141	up
C17ORF62	0.0501717	0	1.74162e-09	4.85804e-08	0.0190206	up
C17ORF70	0.0440918	0	3.35285e-05	0.000287802	0.0125834	up
C17ORF85	0.0340654	0	9.65158e-05	0.000728648	-0.00797141	down
C18ORF21	0.0363024	0	9.81534e-09	2.2363e-07	-0.0133194	down
C19ORF2	0.0589044	0	2.41816e-10	8.26421e-09	-0.0220037	down
C19ORF29	0.0180388	0	1.505e-05	0.000141847	0.00503784	up
C19ORF39	0.0321788	0	9.30635e-07	1.23644e-05	0.0117562	up
C19ORF42	0.0313753	0	8.14456e-05	0.000628941	-0.00874588	down
C19ORF43	0.0592723	0	6.80896e-06	7.09238e-05	-0.0168831	down
C19ORF53	0.0503343	0	1.66369e-05	0.000154428	-0.013153	down
C19ORF6	0.0340567	0	2.06457e-09	5.66335e-08	0.0122265	up
C1GALT1C1	0.0357016	0	1.34892e-06	1.72617e-05	-0.0100919	down
C1ORF131	0.0486438	0	4.111e-06	4.56376e-05	-0.0147577	down
C1ORF138	0.0185601	0	3.03228e-05	0.000263707	0.00550468	up
C1ORF156	0.0183574	0	1.91516e-05	0.000174538	-0.00532014	down
C1ORF162	0.0412424	0	7.12211e-10	2.15764e-08	0.0174591	up
C1ORF183	0.0435586	0	2.41376e-05	0.000214873	0.0120089	up
C1ORF19	0.0523401	0	1.42554e-06	1.80688e-05	-0.0168272	down
C1ORF218	0.0518222	0	1.13704e-08	2.54848e-07	0.0195427	up
C1ORF35	0.0270897	0	3.23372e-05	0.000278879	0.00792768	up
C1ORF41	0.0570716	0	9.33854e-16	1.07152e-13	-0.0401156	down
C1ORF59	0.0633523	0	4.91576e-08	9.31403e-07	-0.0215915	down
C1ORF63	0.0564774	0	3.07119e-05	0.000266529	0.0151616	up
C1QBP	0.0391479	0	5.06213e-06	5.46558e-05	-0.011994	down
C20ORF107	0.0182767	0	0.000102853	0.000767729	0.00479128	up
C20ORF111	0.0496342	0	2.62531e-08	5.36776e-07	-0.01753	down
C20ORF20	0.0379195	0	4.82763e-05	0.000399469	-0.0113204	down
C20ORF24	0.0358769	0	2.3633e-06	2.8286e-05	0.0116939	up
C20ORF3	0.0562624	0	3.92353e-06	4.38508e-05	0.0174449	up
C20ORF45	0.0375179	0	8.73981e-05	0.000669283	-0.00958339	down
C20ORF52	0.0607428	0	1.92671e-07	3.08516e-06	-0.0199995	down
C20ORF72	0.0406882	0	7.39623e-06	7.62249e-05	-0.0121061	down
C21ORF51	0.0194934	0	4.49833e-09	1.11722e-07	-0.0073328	down
C21ORF55	0.0327512	0	1.06122e-05	0.000104673	0.00912648	up
C21ORF59	0.0233665	0	1.37545e-06	1.75145e-05	-0.00747855	down
C2ORF18	0.03312	0	5.01866e-06	5.42573e-05	0.0095729	up
C2ORF25	0.0552836	0	9.31272e-09	2.1365e-07	-0.018801	down
C2ORF29	0.0386151	0	2.79587e-06	3.25067e-05	-0.0110082	down
C2ORF49	0.0299801	0	3.08289e-09	8.05426e-08	-0.0111071	down
C2ORF56	0.0211519	0	4.78627e-05	0.000396642	-0.00575915	down
C3ORF26	0.0204467	0	1.20417e-13	8.40428e-12	-0.0110799	down
C3ORF39	0.0253404	0	1.27717e-05	0.000122896	0.00825511	up
C4ORF27	0.0385729	0	2.59868e-12	1.37772e-10	-0.0156269	down
C4ORF34	0.0301081	0	8.09486e-07	1.09126e-05	-0.0100111	down
C5ORF24	0.0301268	0	4.76585e-07	6.87888e-06	0.00920929	up
C5ORF41	0.0542657	0	9.05544e-22	5.16504e-19	0.0339391	up
C6ORF111	0.0635403	0	2.28331e-06	2.75279e-05	-0.019472	down
C6ORF115	0.0505226	0	9.69247e-09	2.21441e-07	-0.0187113	down
C6ORF125	0.0387392	0	3.09341e-05	0.000267896	-0.010391	down
C6ORF129	0.0481591	0	5.45262e-07	7.7087e-06	-0.0158526	down
C6ORF130	0.0488614	0	3.65075e-19	9.89952e-17	-0.0287458	down
C6ORF160	0.0893529	0	0.000125568	0.000906597	-0.0209457	down
C6ORF173	0.0208609	0	0.000112207	0.0008227	-0.00534263	down
C6ORF59	0.0392973	0	5.50469e-06	5.87439e-05	0.0112233	up
C6ORF66	0.0219229	0	1.35928e-12	7.64755e-11	-0.00965956	down
C7ORF26	0.037511	0	2.26297e-05	0.000202883	0.0100217	up
C7ORF36	0.0209394	0	2.27053e-05	0.00020345	-0.00598842	down
C7ORF43	0.0539541	0	3.54934e-16	4.55113e-14	0.0284037	up
C7ORF53	0.0441138	0	6.51788e-05	0.000517085	0.01128	up
C7ORF54	0.0480229	0	5.29299e-05	0.000431339	0.0124103	up
C8ORF40	0.0520783	0	9.89804e-11	3.6464e-09	-0.0199687	down
C8ORF59	0.0638383	0	1.0428e-07	1.80239e-06	-0.0260685	down
C9ORF106	0.0347221	0	7.12805e-05	0.000557471	0.00889613	up
C9ORF127	0.0250254	0	9.16074e-05	0.000696359	0.00641235	up
C9ORF142	0.0587325	0	9.92222e-05	0.000745627	0.0135163	up
C9ORF156	0.0311869	0	2.45337e-06	2.91951e-05	-0.00949606	down
C9ORF164	0.0704975	0	1.36498e-08	3.00241e-07	0.0233962	up
C9ORF167	0.0409968	0	6.32062e-06	6.62124e-05	0.011511	up
C9ORF46	0.0561275	0	3.91134e-10	1.25871e-08	-0.020792	down
C9ORF78	0.0819471	0	6.14033e-05	0.0004909	-0.0210575	down
C9ORF85	0.0162797	0	0.000107544	0.000796486	-0.0042751	down
C9ORF89	0.0445076	0	3.66871e-07	5.45721e-06	0.0140084	up
CACNA1E	0.02612	0	1.56987e-05	0.000146957	0.00778188	up
CALCOCO1	0.0432195	0	1.71262e-05	0.000158437	0.010998	up
CALM2	0.0681791	0	5.47988e-10	1.71024e-08	-0.0249317	down
CALML4	0.0199957	0	1.40038e-11	6.43434e-10	-0.00957588	down
CAMK2G	0.0387899	0	0.000111839	0.000820731	0.00983473	up
CAMTA2	0.0207003	0	1.55235e-05	0.000145398	0.00613327	up
CANT1	0.0551197	0	0.000108076	0.000798428	0.0135596	up
CANX	0.0436181	0	0.000112162	0.0008227	0.0103953	up
CAPN3	0.0323426	0	3.4948e-05	0.00029767	0.00889623	up
CARD8	0.0639332	0	6.2817e-10	1.92418e-08	0.0226371	up
CARD9	0.0542927	0	2.70458e-06	3.15712e-05	0.0167233	up
CASP1	0.0705417	0	6.40505e-11	2.454e-09	-0.0292345	down
CASP3	0.0479957	0	5.37863e-06	5.74728e-05	-0.0122226	down
CASP4	0.029148	0	2.87341e-05	0.000251211	-0.00795044	down
CASZ1	0.0194072	0	5.69749e-06	6.03591e-05	0.00563389	up
CBL	0.0551234	0	2.59944e-06	3.05813e-05	0.0161817	up
CBWD5	0.0369825	0	1.31904e-08	2.90911e-07	-0.0137329	down
CBX3	0.0383784	0	7.38459e-11	2.78242e-09	-0.0159233	down
CBX4	0.0331235	0	1.3829e-07	2.30823e-06	0.0116862	up
CBX6	0.0505697	0	1.19999e-06	1.54949e-05	0.0147576	up
CBX7	0.0386086	0	3.11445e-06	3.57255e-05	0.0125528	up
CCDC12	0.0397485	0	2.36854e-08	4.90338e-07	-0.0142199	down
CCDC130	0.0484479	0	1.7492e-08	3.73335e-07	0.0169464	up
CCDC14	0.0660798	0	1.45533e-05	0.000137952	-0.0186266	down
CCDC146	0.0378539	0	3.69229e-06	4.1547e-05	-0.0107343	down
CCDC149	0.0392089	0	3.70862e-07	5.50667e-06	0.012509	up
CCDC15	0.019741	0	1.92939e-05	0.000175641	-0.00662676	down
CCDC16	0.0333595	0	3.80832e-06	4.27074e-05	-0.0101615	down
CCDC17	0.0208834	0	2.45809e-06	2.92302e-05	0.00601712	up
CCDC25	0.0330539	0	2.92904e-10	9.76798e-09	-0.0137264	down
CCDC34	0.0270571	0	4.50861e-14	3.55128e-12	-0.0122059	down
CCDC49	0.0351686	0	4.54273e-06	4.98284e-05	0.010401	up
CCDC5	0.0263491	0	2.21808e-09	6.04436e-08	-0.0104302	down
CCDC53	0.0640831	0	1.04123e-19	3.31212e-17	-0.0434656	down
CCDC55	0.0211277	0	5.47766e-05	0.000444973	-0.00498522	down
CCDC56	0.0230503	0	1.43663e-06	1.81955e-05	-0.00765575	down
CCDC58	0.0296543	0	9.40994e-10	2.72115e-08	-0.0135981	down
CCDC59	0.071166	0	5.95711e-10	1.84181e-08	-0.0268098	down
CCDC65	0.0296633	0	2.35878e-05	0.000210559	-0.00795977	down
CCDC72	0.115333	0	7.93967e-17	1.18315e-14	-0.0852373	down
CCDC77	0.0306024	0	4.79076e-05	0.000396815	-0.00814324	down
CCDC90B	0.0411085	0	3.57216e-12	1.85226e-10	-0.0170977	down
CCDC91	0.0316467	0	2.87258e-06	3.32507e-05	-0.00993468	down
CCDC97	0.0413068	0	6.98647e-08	1.26575e-06	0.013466	up
CCNB1IP1	0.0188039	0	2.81122e-06	3.26548e-05	-0.00613009	down
CCND3	0.0430453	0	4.09283e-11	1.66338e-09	0.0164907	up
CCNH	0.0226268	0	3.36512e-09	8.64325e-08	-0.00965584	down
CCNI	0.0382665	0	2.90581e-06	3.3565e-05	0.0120477	up
CCNK	0.040899	0	1.52837e-05	0.000143478	0.0112387	up
CCT2	0.0759527	0	8.64463e-10	2.5398e-08	-0.027157	down
CCT8	0.0466266	0	3.9324e-08	7.62553e-07	-0.0167601	down
CD14	0.0568506	0	1.0681e-06	1.40107e-05	0.0184055	up
CD160	0.0740032	0	8.34005e-05	0.000641939	-0.0178725	down
CD163	0.0488654	0	8.04285e-11	2.98959e-09	0.0220523	up
CD1D	0.0581769	0	9.08398e-05	0.000691796	0.0154856	up
CD226	0.0517657	0	3.90671e-09	9.85076e-08	-0.0176652	down
CD300A	0.0442585	0	4.74736e-06	5.1834e-05	0.0133391	up
CD3D	0.0861883	0	2.48535e-16	3.31534e-14	-0.0415238	down
CD3G	0.0729117	0	3.49062e-05	0.000297536	-0.0193789	down
CD52	0.129178	0	6.82896e-06	7.10874e-05	-0.0349057	down
CD58	0.0723774	0	7.82993e-06	8.0195e-05	-0.0206497	down
CD72	0.0464837	0	5.86142e-05	0.000471335	-0.0140558	down
CD79B	0.0824309	0	4.07775e-06	4.53293e-05	-0.0250597	down
CD93	0.0749423	0	9.47618e-06	9.51703e-05	0.0205251	up
CDAN1	0.0206669	0	1.2065e-05	0.000117254	0.00569045	up
CDC26	0.0502631	0	5.02178e-17	8.06302e-15	-0.0273187	down
CDC2L5	0.024426	0	1.46588e-07	2.43157e-06	0.00832048	up
CDC42EP4	0.0439506	0	8.25084e-05	0.000635961	0.0110209	up
CDC42SE1	0.0514497	0	4.74373e-06	5.1834e-05	0.0146303	up
CDC5L	0.04102	0	5.67466e-07	7.95462e-06	-0.0131575	down
CDK3	0.0137995	0	5.86917e-05	0.000471729	0.00396554	up
CDK5R1	0.0347288	0	4.64516e-09	1.14851e-07	0.0135012	up
CDK5RAP3	0.0380767	0	5.89832e-12	2.92108e-10	0.0164821	up
CDV3	0.0367845	0	5.61352e-08	1.04447e-06	-0.0123903	down
CEACAM3	0.0709136	0	9.96753e-05	0.000748401	0.0153869	up
CEBPB	0.0541172	0	9.95738e-09	2.26554e-07	0.0199495	up
CEBPD	0.0590841	0	1.15102e-08	2.57284e-07	0.0205941	up
CEBPG	0.0429939	0	5.31734e-06	5.70016e-05	-0.0131582	down
CEBPZ	0.086063	0	2.09913e-11	9.13728e-10	-0.0367351	down
CECR1	0.0329979	0	1.77489e-06	2.20575e-05	0.00999371	up
CECR6	0.0744838	0	4.50386e-07	6.54984e-06	0.0231997	up
CENPN	0.0166605	0	2.2596e-08	4.68958e-07	-0.00677476	down
CENTA1	0.0509125	0	5.10114e-09	1.25562e-07	0.0184826	up
CENTD2	0.0337111	0	1.70606e-06	2.1298e-05	0.0100657	up
CENTG3	0.0226558	0	1.76393e-06	2.19377e-05	0.00718627	up
CEP350	0.0397401	0	3.33829e-10	1.09128e-08	0.0167827	up
CEP63	0.0240006	0	6.73936e-05	0.00053109	-0.00646658	down
CEPT1	0.033123	0	7.67879e-05	0.000595196	-0.00834394	down
CETN2	0.0520996	0	1.16455e-34	3.21046e-31	-0.0374428	down
CETN3	0.0313388	0	3.4901e-15	3.45687e-13	-0.0226998	down
CFDP1	0.0397998	0	2.57157e-12	1.36773e-10	-0.018536	down
CFL1	0.0418304	0	1.6334e-05	0.000151872	0.0110059	up
CFLAR	0.0729432	0	5.81062e-11	2.26683e-09	0.0274898	up
CFP	0.0573445	0	4.55598e-07	6.61637e-06	0.0189463	up
CHCHD4	0.0322503	0	4.49762e-08	8.61054e-07	-0.0117247	down
CHCHD7	0.0283183	0	6.98686e-06	7.25484e-05	-0.00818642	down
CHCHD9	0.063667	0	1.69661e-05	0.000157132	-0.0165129	down
CHD2	0.0310074	0	6.96428e-10	2.11369e-08	-0.0126811	down
CHFR	0.0361637	0	5.41513e-10	1.69772e-08	0.0147585	up
CHKB	0.0275528	0	2.82574e-10	9.50012e-09	0.0117962	up
CHMP1A	0.0419844	0	0.000111719	0.000820577	0.010681	up
CHMP4A	0.0382849	0	5.59428e-07	7.86193e-06	-0.0125637	down
CHMP5	0.0879485	0	1.11631e-11	5.29081e-10	-0.0418858	down
CHRNA10	0.0260954	0	6.00004e-05	0.000481079	0.00636779	up
CIDEB	0.048333	0	2.72479e-09	7.26948e-08	0.0184009	up
CINP	0.0152516	0	6.08111e-06	6.39057e-05	-0.00508921	down
CIP29	0.0798246	0	3.42957e-16	4.43191e-14	-0.064417	down
CISD1	0.0634361	0	4.63129e-11	1.8415e-09	-0.0255407	down
CKAP4	0.059932	0	3.23789e-05	0.000278942	0.0175931	up
CKAP5	0.028406	0	2.62765e-06	3.08693e-05	0.00901074	up
CKLF	0.0652744	0	2.35347e-09	6.37133e-08	-0.0250143	down
CKS1B	0.0402332	0	7.97549e-16	9.29032e-14	-0.0210855	down
CKS2	0.0343306	0	2.78113e-09	7.39593e-08	-0.0141464	down
CLC	0.165783	0	1.72733e-12	9.58782e-11	-0.0705406	down
CLCN6	0.0175537	0	0.000138828	0.000988527	0.00427909	up
CLCN7	0.058962	0	3.92534e-09	9.87871e-08	0.0222241	up
CLDN15	0.019541	0	5.59386e-07	7.86193e-06	0.00622651	up
CLDN9	0.0261751	0	5.80179e-06	6.12819e-05	0.00734852	up
CLEC16A	0.0417211	0	3.1265e-05	0.000270337	0.0108195	up
CLEC4A	0.0800431	0	1.59814e-09	4.49573e-08	-0.0280272	down
CLEC4D	0.0351414	0	1.43914e-06	1.82134e-05	-0.01328	down
CLEC9A	0.012265	0	0.000139254	0.000990707	-0.00349993	down
CLECL1	0.0269012	0	6.12821e-07	8.51105e-06	-0.013144	down
CLK2	0.0349796	0	2.47557e-05	0.000219327	0.00876883	up
CLN3	0.0416427	0	5.4314e-07	7.69185e-06	0.0130145	up
CLNS1A	0.0722025	0	2.78349e-08	5.64929e-07	-0.0245431	down
CLPX	0.0305242	0	8.02153e-08	1.42825e-06	-0.0115861	down
CMAS	0.0448762	0	1.53847e-05	0.000144262	-0.0120319	down
CMTM2	0.101284	0	9.47151e-16	1.07307e-13	-0.0551611	down
CMTM3	0.02875	0	5.64445e-05	0.000456552	0.00714753	up
CNBP	0.0541567	0	3.64531e-13	2.31023e-11	-0.0264185	down
CNDP2	0.0502929	0	0.000100658	0.000754629	0.0121628	up
CNNM3	0.0526423	0	2.6016e-09	6.96328e-08	0.0204282	up
CNOT4	0.012282	0	4.2438e-06	4.6829e-05	-0.00371512	down
COASY	0.036005	0	7.0353e-08	1.27181e-06	0.0116641	up
COIL	0.0361145	0	6.16295e-07	8.54496e-06	-0.0112505	down
COMMD1	0.0426863	0	6.41632e-12	3.1587e-10	-0.0178978	down
COMMD10	0.0498743	0	2.37501e-06	2.84057e-05	-0.01485	down
COMMD3	0.0907003	0	7.03669e-11	2.66959e-09	-0.035415	down
COMMD6	0.154607	0	1.63306e-11	7.38047e-10	-0.0667429	down
COMMD8	0.0577825	0	4.67377e-09	1.15386e-07	-0.0193923	down
COMTD1	0.0347004	0	3.47189e-05	0.000296176	0.00914496	up
COPA	0.0424164	0	3.65509e-09	9.28708e-08	0.015687	up
COPG	0.0483043	0	2.55628e-05	0.000225753	0.0117065	up
COPS3	0.0444088	0	3.46188e-07	5.17748e-06	-0.0147063	down
COPS4	0.0652601	0	1.00491e-13	7.22707e-12	-0.0291888	down
COPS5	0.077035	0	2.21287e-15	2.31665e-13	-0.039608	down
COPS7A	0.0325158	0	0.000120234	0.000872661	0.00803678	up
COPS8	0.0372154	0	4.11598e-07	6.04362e-06	-0.0117515	down
COQ5	0.0605504	0	3.01696e-10	1.00208e-08	-0.0246544	down
CORO7	0.0604401	0	3.09454e-08	6.17453e-07	0.0216163	up
COX17	0.0741782	0	1.70024e-30	3.12486e-27	-0.0560129	down
COX19	0.043097	0	6.36213e-05	0.00050643	0.0115999	up
COX4I1	0.0296046	0	4.87602e-05	0.000401865	-0.00815419	down
COX5B	0.0398575	0	1.71239e-06	2.13449e-05	-0.0121231	down
COX6A1	0.0531178	0	5.74267e-15	5.39468e-13	-0.0263108	down
COX6C	0.0703273	0	1.64666e-11	7.42163e-10	-0.0370728	down
COX7A2	0.1151	0	2.63925e-11	1.10801e-09	-0.0487387	down
COX7B	0.0762093	0	1.36593e-13	9.41412e-12	-0.0519993	down
COX7C	0.186352	0	5.36142e-12	2.68737e-10	-0.078677	down
CPEB3	0.0189743	0	5.37186e-06	5.74376e-05	0.00556239	up
CPEB4	0.081959	0	3.00244e-08	6.01252e-07	0.0271196	up
CPSF1	0.0535166	0	2.07183e-05	0.000186962	0.0141775	up
CPT1B	0.0256259	0	1.15201e-07	1.9665e-06	0.0089158	up
CR1	0.0297487	0	3.78252e-06	4.24756e-05	0.00909362	up
CRBN	0.0841025	0	2.30573e-06	2.77577e-05	-0.0224123	down
CREB5	0.0581949	0	0.000106335	0.000789446	0.0144703	up
CREBBP	0.0502403	0	1.54819e-07	2.5583e-06	0.0172146	up
CRIPAK	0.0727636	0	3.01519e-05	0.000262634	0.0201373	up
CRIPT	0.0542629	0	5.42629e-09	1.32579e-07	-0.0191132	down
CRISPLD2	0.0941758	0	9.76819e-07	1.2926e-05	0.0295617	up
CRSP9	0.0344083	0	7.64147e-11	2.85968e-09	-0.0150729	down
CRYZ	0.0613091	0	2.40481e-06	2.87413e-05	-0.0194944	down
CSAD	0.03607	0	8.71287e-10	2.55149e-08	0.0143433	up
CSE1L	0.0300528	0	0.000127063	0.0009146	-0.00787588	down
CSF1R	0.0721269	0	1.22988e-05	0.000119107	0.0196914	up
CSF3R	0.0620365	0	1.23129e-08	2.72647e-07	0.0228286	up
CSNK1D	0.0474407	0	3.5347e-06	4.00188e-05	0.0137675	up
CSNK1G2	0.0872196	0	1.76119e-08	3.74927e-07	0.0301962	up
CSRP2BP	0.015004	0	8.57772e-07	1.15072e-05	-0.00456566	down
CST3	0.0460422	0	5.70348e-06	6.03591e-05	0.0144701	up
CTAGE5	0.0242425	0	1.20385e-08	2.67288e-07	0.00875142	up
CTDSP1	0.0321211	0	6.42944e-07	8.88466e-06	0.0107442	up
CTNNA1	0.0504948	0	5.97834e-07	8.34495e-06	0.0168343	up
CTNS	0.0229838	0	1.26877e-06	1.63068e-05	0.00693276	up
CTRC	0.0226929	0	8.05029e-05	0.000622242	0.00586084	up
CTRL	0.0325895	0	1.68666e-07	2.74597e-06	0.0102542	up
CTSS	0.061633	0	5.37968e-08	1.00548e-06	0.0215214	up
CUEDC1	0.0720712	0	7.99203e-08	1.42453e-06	0.0231646	up
CUGBP2	0.0270518	0	1.75887e-08	3.74916e-07	0.0103759	up
CUTC	0.0518188	0	7.40732e-12	3.59309e-10	-0.0237496	down
CUTL1	0.0595789	0	2.64872e-10	8.94134e-09	0.0236776	up
CWC15	0.0553777	0	1.16633e-23	9.64612e-21	-0.0423446	down
CWF19L2	0.0586227	0	1.90596e-12	1.03973e-10	-0.0247343	down
CXORF26	0.0566148	0	1.7961e-14	1.48546e-12	-0.0282107	down
CYBA	0.0375902	0	5.6918e-06	6.03514e-05	0.011274	up
CYCSL1	0.0266473	0	4.53814e-08	8.66806e-07	-0.0104083	down
CYFIP1	0.025421	0	0.000114831	0.000838967	0.00635816	up
CYLD	0.0244441	0	0.00012939	0.000928925	0.00634457	up
CYP2D7P1	0.0130472	0	1.88445e-05	0.000172309	0.003702	up
CYP4F3	0.0685962	0	2.70968e-06	3.16085e-05	0.0195044	up
D2HGDH	0.0627684	0	0.000118543	0.000862977	0.0145904	up
DAGLB	0.046295	0	2.67604e-08	5.45799e-07	0.0150858	up
DAPK2	0.0568623	0	4.72731e-07	6.82921e-06	0.0176164	up
DARS	0.0453693	0	4.11775e-07	6.04362e-06	-0.0146388	down
DBI	0.0894278	0	8.14951e-18	1.57793e-15	-0.061878	down
DBN1	0.0429017	0	5.99999e-06	6.31335e-05	0.0117044	up
DCTN1	0.036463	0	1.09024e-05	0.000107279	0.00977523	up
DCTN6	0.0287338	0	1.42313e-14	1.2134e-12	-0.0153079	down
DCUN1D1	0.0585667	0	6.90833e-08	1.25297e-06	0.0197754	up
DCUN1D5	0.0532609	0	4.42165e-09	1.10314e-07	-0.01803	down
DDHD2	0.018554	0	1.23235e-05	0.000119276	-0.00513982	down
DDIT4	0.0843713	0	6.65599e-05	0.000526778	0.0189026	up
DDX1	0.0621358	0	1.82533e-11	8.11635e-10	-0.0250368	down
DDX10	0.0307425	0	9.19219e-06	9.27122e-05	-0.00932108	down
DDX23	0.0356704	0	6.90646e-05	0.000542192	0.0097259	up
DDX47	0.0291361	0	1.10923e-05	0.000108695	-0.00863577	down
DDX50	0.0549934	0	3.77695e-11	1.5464e-09	-0.0215708	down
DEDD2	0.0482126	0	9.2028e-06	9.27627e-05	0.0141562	up
DEF6	0.0516109	0	1.73375e-05	0.000159855	0.0136522	up
DEF8	0.0279966	0	2.37178e-11	1.019e-09	0.0116298	up
DEK	0.106114	0	4.0542e-08	7.80681e-07	-0.0348203	down
DENND1C	0.0627134	0	5.46009e-10	1.70728e-08	0.0221092	up
DENND3	0.0642173	0	3.09739e-09	8.05718e-08	0.0240633	up
DENR	0.0333447	0	3.94597e-05	0.000333182	-0.00985603	down
DGAT1	0.0449251	0	4.46653e-07	6.50359e-06	0.0139111	up
DGKD	0.0177961	0	1.35185e-07	2.26785e-06	0.00615144	up
DGKQ	0.0648895	0	6.35715e-11	2.44765e-09	0.0259233	up
DHFRL1	0.0190514	0	1.2396e-05	0.000119838	-0.00514842	down
DHX16	0.0368049	0	3.34973e-08	6.60403e-07	0.0133066	up
DHX29	0.0286437	0	9.46871e-07	1.257e-05	-0.00952543	down
DHX34	0.0373497	0	9.18446e-08	1.61274e-06	0.0127012	up
DICER1	0.0198048	0	5.55835e-07	7.83141e-06	0.00652794	up
DIDO1	0.0182755	0	6.82592e-07	9.34685e-06	0.00612799	up
DIMT1L	0.0463174	0	1.72122e-05	0.000158965	-0.0124708	down
DIP2B	0.0442446	0	9.70573e-06	9.70632e-05	0.0120826	up
DISC1	0.0178169	0	8.89565e-09	2.0522e-07	0.00678772	up
DKC1	0.0390301	0	7.80221e-06	8.00102e-05	-0.0117088	down
DKFZP586I1420	0.0283364	0	4.8919e-05	0.000402572	0.00794452	up
DLD	0.0435595	0	9.01273e-08	1.58764e-06	-0.0148975	down
DLEU1	0.0167405	0	6.88159e-06	7.15451e-05	-0.00508709	down
DLG4	0.0338838	0	1.35755e-06	1.73132e-05	0.0110505	up
DMWD	0.0343137	0	1.8301e-05	0.00016771	0.0102828	up
DNAH1	0.0426968	0	5.29774e-08	9.93537e-07	0.0140354	up
DNAJA1	0.0981803	0	1.14796e-21	5.75404e-19	-0.0622034	down
DNAJA2	0.0609197	0	1.09649e-09	3.15977e-08	-0.0234926	down
DNAJB11	0.0426619	0	5.20212e-07	7.40519e-06	-0.0134763	down
DNAJC10	0.0320729	0	9.78859e-05	0.000737309	-0.00841277	down
DNAJC15	0.0535027	0	2.96676e-06	3.41675e-05	-0.0152756	down
DNAJC5	0.0435841	0	2.00352e-06	2.44939e-05	0.013025	up
DNAJC7	0.0433	0	7.3443e-13	4.36986e-11	-0.0206399	down
DNAJC8	0.0586633	0	8.93841e-19	2.20672e-16	-0.0326619	down
DNAJC9	0.0434277	0	7.01677e-13	4.19005e-11	-0.020734	down
DNASE1L1	0.0185088	0	2.0926e-06	2.54513e-05	0.00566525	up
DNM1L	0.023141	0	6.74987e-05	0.000531665	-0.00628955	down
DOCK2	0.0491115	0	1.1145e-05	0.000109147	0.0135449	up
DOK3	0.0405583	0	1.49663e-05	0.000141285	0.0112601	up
DPEP2	0.0616211	0	9.45511e-06	9.50741e-05	0.0166242	up
DPH3	0.0348426	0	1.55552e-13	1.05884e-11	-0.0180837	down
DPH5	0.0427824	0	4.80006e-12	2.42066e-10	-0.0186438	down
DPM1	0.08595	0	2.59075e-15	2.67835e-13	-0.0506542	down
DPP3	0.0219637	0	1.17093e-06	1.51552e-05	0.00687026	up
DPP8	0.0232495	0	3.06346e-08	6.1273e-07	0.00812292	up
DPP9	0.0462839	0	1.41126e-05	0.000134236	0.01304	up
DPRXP4	0.0352651	0	3.60632e-11	1.48758e-09	0.0150416	up
DPY30	0.0565221	0	5.73503e-15	5.39468e-13	-0.0303537	down
DRG1	0.0407185	0	3.25376e-19	9.1221e-17	-0.022867	down
DTWD1	0.0242601	0	8.7543e-05	0.000670082	-0.00611883	down
DTX2	0.038776	0	9.57138e-07	1.26961e-05	0.0111385	up
DULLARD	0.0471559	0	6.26047e-07	8.6729e-06	0.0145639	up
DUSP1	0.0741306	0	3.84071e-06	4.30123e-05	0.0226088	up
DUSP18	0.0501431	0	1.03085e-05	0.000102103	0.0144298	up
DUSP8	0.0374425	0	6.26419e-05	0.000500077	0.0102658	up
DVL3	0.0448613	0	5.73594e-10	1.78678e-08	0.0162313	up
DYNC1H1	0.0525447	0	3.13176e-08	6.23374e-07	0.0183029	up
DYNLT1	0.069037	0	5.72862e-05	0.000462004	-0.0179748	down
DYNLT3	0.0534358	0	1.62831e-10	5.71843e-09	-0.0205676	down
DYRK4	0.034362	0	9.162e-07	1.22217e-05	-0.0115112	down
DYSF	0.0971782	0	2.35672e-06	2.82482e-05	0.0292875	up
E2F3	0.0715927	0	3.5579e-05	0.000302732	-0.0194415	down
E4F1	0.0448098	0	3.24833e-09	8.39541e-08	0.0169364	up
EAF2	0.0247732	0	1.86336e-08	3.93136e-07	-0.0110105	down
EBAG9	0.0282359	0	1.702e-10	5.95197e-09	-0.0104721	down
EBI2	0.0877503	0	3.37893e-08	6.63788e-07	-0.0291797	down
EBNA1BP2	0.0423634	0	2.87843e-12	1.51631e-10	-0.0194981	down
ECHDC1	0.0262514	0	7.42563e-06	7.64803e-05	-0.00801734	down
ECHDC3	0.0616422	0	2.87678e-08	5.81011e-07	0.0234226	up
EDC4	0.0462026	0	2.82674e-08	5.72302e-07	0.0177379	up
EDEM2	0.0384681	0	0.000106158	0.000789198	0.00909338	up
EDG4	0.0801794	0	2.75869e-13	1.78248e-11	0.0334485	up
EED	0.0179482	0	2.24835e-05	0.000201681	-0.00499739	down
EEF1A1	0.052013	0	2.93539e-09	7.75627e-08	-0.0170649	down
EEF1B2	0.0660459	0	1.61912e-17	2.97576e-15	-0.0348844	down
EEF1D	0.0338489	0	1.42902e-08	3.12228e-07	-0.0126144	down
EEF1E1	0.0590853	0	1.94619e-09	5.37427e-08	-0.023684	down
EFEMP2	0.0212873	0	3.56613e-05	0.000303277	0.00594867	up
EFHA1	0.0796441	0	1.87934e-06	2.31813e-05	-0.0233384	down
EFHD2	0.0410069	0	6.45974e-11	2.46768e-09	0.0176587	up
EFTUD1	0.020161	0	1.417e-08	3.10033e-07	-0.00735844	down
EGLN2	0.0253633	0	5.94931e-09	1.44292e-07	0.00955359	up
EHD1	0.0480537	0	3.30018e-09	8.50285e-08	0.0177837	up
EIF1AY	0.10844	0	0.00010493	0.00078077	-0.0282001	down
EIF2A	0.0836338	0	8.7416e-07	1.17081e-05	-0.0239386	down
EIF2B4	0.0327779	0	5.3565e-06	5.73104e-05	0.00926863	up
EIF3D	0.044353	0	3.60161e-09	9.17939e-08	-0.0160766	down
EIF3E	0.112961	0	3.47663e-19	9.58449e-17	-0.0576187	down
EIF3I	0.0375747	0	4.60183e-05	0.000383471	-0.0102451	down
EIF3M	0.0418977	0	6.76108e-11	2.57684e-09	-0.0171361	down
EIF4A2	0.0825096	0	1.67578e-05	0.000155463	-0.0214724	down
EIF4B	0.0448699	0	2.40289e-07	3.73554e-06	-0.0145081	down
EIF4G1	0.0336923	0	2.84961e-05	0.000249393	0.00914081	up
EIF4G3	0.041494	0	2.0102e-05	0.000181996	0.0111995	up
ELA1	0.0271166	0	1.94799e-08	4.09425e-07	-0.0107767	down
ELF4	0.0547039	0	7.01664e-12	3.42366e-10	0.0225939	up
ELL	0.0586098	0	1.65414e-05	0.000153714	0.0155668	up
ELMO2	0.0217484	0	1.63425e-07	2.67379e-06	0.00744375	up
ELMOD2	0.0336166	0	1.8134e-06	2.24853e-05	-0.00963139	down
ELP2	0.0311638	0	2.53889e-06	3.00185e-05	-0.0100202	down
EMG1	0.0607425	0	1.98535e-13	1.31886e-11	-0.0285051	down
EMILIN2	0.063702	0	4.79021e-07	6.90801e-06	0.0192614	up
EML3	0.0517089	0	3.49682e-06	3.96442e-05	0.0155682	up
EML4	0.0629599	0	2.21645e-09	6.04436e-08	-0.0232809	down
ENO1	0.0459834	0	4.46567e-05	0.000372876	0.0117909	up
ENOPH1	0.0543217	0	1.91808e-05	0.000174708	-0.0147688	down
ENSA	0.035103	0	9.1537e-17	1.32817e-14	-0.0189471	down
ENY2	0.0973732	0	1.52479e-21	7.41808e-19	-0.074126	down
EP300	0.0563203	0	4.25768e-07	6.21592e-06	0.0179001	up
EPN1	0.0465554	0	2.26992e-07	3.55893e-06	0.0156647	up
ERCC5	0.0465458	0	1.14048e-06	1.48075e-05	-0.0136396	down
ERGIC1	0.0397655	0	2.85882e-05	0.000250067	0.0103111	up
ERGIC2	0.0378596	0	0.000108409	0.000799104	-0.0110333	down
ERH	0.0811712	0	8.32812e-17	1.22996e-14	-0.0477921	down
ESD	0.0300314	0	1.85092e-12	1.01714e-10	-0.0137628	down
ETFA	0.0564157	0	2.58372e-09	6.92663e-08	-0.0204351	down
ETV3	0.0306517	0	3.68459e-05	0.000312708	0.00855082	up
EVI2A	0.077498	0	8.83522e-05	0.000675651	-0.0176796	down
EWSR1	0.0256763	0	1.0349e-06	1.36075e-05	0.0076546	up
EXOC7	0.027603	0	3.71113e-09	9.40059e-08	0.0102869	up
EXOSC1	0.0284352	0	5.39768e-11	2.11571e-09	-0.0123083	down
EXOSC3	0.034738	0	1.28208e-06	1.64395e-05	-0.0105923	down
EXOSC7	0.0410322	0	4.26801e-12	2.15894e-10	-0.0177079	down
EXOSC8	0.0417873	0	1.62206e-05	0.000151158	-0.0120372	down
EXOSC9	0.0274767	0	3.01048e-10	1.00194e-08	-0.0118206	down
EXTL3	0.0657348	0	1.10242e-05	0.000108156	0.0171856	up
F12	0.0309309	0	5.41615e-05	0.000440672	0.00823028	up
F5	0.0662212	0	7.33711e-06	7.57573e-05	0.0186997	up
F8A1	0.0664952	0	5.9751e-05	0.000479312	0.0163326	up
FABP5	0.0152112	0	7.86054e-17	1.18201e-14	-0.00822006	down
FAM100B	0.0518997	0	5.32711e-07	7.55709e-06	0.0163238	up
FAM103A1	0.0288379	0	0.000116115	0.000847225	-0.00717235	down
FAM107B	0.0518414	0	2.41715e-07	3.75419e-06	-0.0175181	down
FAM10A4	0.037638	0	0.000131703	0.00094389	-0.00914441	down
FAM126B	0.0411138	0	1.01763e-07	1.76628e-06	0.0142797	up
FAM127A	0.0403155	0	1.05434e-06	1.38411e-05	0.0122714	up
FAM127B	0.0170235	0	9.72729e-06	9.71613e-05	0.00496957	up
FAM131A	0.0352877	0	1.32621e-06	1.69921e-05	0.0105069	up
FAM133B	0.0370768	0	1.09799e-05	0.000107893	-0.0110166	down
FAM156A	0.0229677	0	2.00142e-05	0.0001813	0.00611508	up
FAM18B	0.0298137	0	2.46957e-05	0.000218913	-0.00748255	down
FAM21A	0.0427293	0	2.89583e-10	9.69635e-09	0.0178247	up
FAM39DP	0.0368001	0	7.24504e-09	1.70713e-07	0.0132904	up
FAM39E	0.0540938	0	2.87216e-07	4.36658e-06	0.017953	up
FAM3A	0.0471165	0	7.91428e-06	8.10087e-05	0.0133036	up
FAM46A	0.0426648	0	6.53399e-08	1.19401e-06	0.0165259	up
FAM53B	0.0341171	0	0.000128781	0.000924952	0.00806541	up
FAM53C	0.0724626	0	3.36681e-07	5.04443e-06	0.0216656	up
FAM65A	0.0602932	0	7.80857e-05	0.000604689	0.0139296	up
FAM73B	0.032436	0	1.13011e-10	4.11744e-09	0.0140071	up
FAM96A	0.0594451	0	1.24235e-06	1.60169e-05	-0.0183393	down
FAM98C	0.0261272	0	0.000137425	0.000979824	0.00647645	up
FANCG	0.0398745	0	2.41027e-10	8.2543e-09	0.015276	up
FASN	0.0649749	0	6.77405e-06	7.06046e-05	0.0180099	up
FASTK	0.0250127	0	2.26757e-07	3.55862e-06	0.00844178	up
FASTKD2	0.0230254	0	0.000107717	0.000796486	-0.00542202	down
FBL	0.0489044	0	2.27951e-05	0.000204144	-0.0147689	down
FBXL15	0.033917	0	0.000138249	0.000984831	0.00857113	up
FBXL6	0.0257627	0	1.804e-07	2.89708e-06	0.00873587	up
FBXO46	0.0320053	0	0.000125711	0.000907238	0.00763876	up
FBXO8	0.0362959	0	5.92603e-07	8.28592e-06	-0.0112264	down
FCER1A	0.150289	0	1.80563e-09	5.01966e-08	-0.0556275	down
FCER2	0.0690878	0	9.50678e-06	9.53618e-05	-0.0219758	down
FCGRT	0.0535263	0	4.1595e-07	6.0941e-06	0.0165559	up
FCN1	0.0467913	0	1.24336e-06	1.60174e-05	0.0149001	up
FERMT3	0.0472349	0	4.35389e-05	0.000364831	0.0121489	up
FES	0.0696938	0	1.83491e-11	8.13321e-10	0.0281242	up
FGD3	0.0520738	0	8.3754e-13	4.89532e-11	0.0227053	up
FGFR1OP2	0.0420444	0	8.44591e-05	0.000649181	-0.0102338	down
FGL2	0.0583937	0	2.73265e-07	4.18118e-06	-0.0204981	down
FGR	0.0302459	0	3.3766e-09	8.65928e-08	0.0119315	up
FHOD1	0.0406998	0	5.84663e-12	2.90418e-10	0.0184854	up
FICD	0.0390045	0	1.76966e-08	3.76232e-07	0.0149766	up
FKBP3	0.0297144	0	3.3701e-08	6.62839e-07	-0.0122129	down
FKTN	0.0358056	0	0.000128152	0.000920837	0.00845644	up
FLII	0.0559331	0	0.000140573	0.000999234	0.0122941	up
FLJ10213	0.0469362	0	1.42798e-09	4.0515e-08	0.0198256	up
FLJ10357	0.0594577	0	2.09398e-05	0.000188755	0.0158025	up
FLJ11783	0.0318708	0	8.64496e-08	1.53101e-06	0.0107417	up
FLJ20125	0.0247766	0	9.68224e-05	0.00073063	-0.00615732	down
FLJ42957	0.0729946	0	2.0817e-07	3.29506e-06	0.0227505	up
FLJ45032	0.0189095	0	3.16751e-05	0.000273351	0.00505636	up
FLOT1	0.0574095	0	3.26189e-05	0.000280577	0.0170267	up
FLOT2	0.0528993	0	1.29516e-08	2.86408e-07	0.018624	up
FMNL1	0.0544028	0	1.48186e-05	0.000139986	0.0137484	up
FNBP1	0.0446901	0	9.23854e-05	0.000700985	0.0104601	up
FNTB	0.0419117	0	7.66146e-05	0.000594132	0.0110349	up
FOXJ2	0.0528971	0	0.000121499	0.000881452	0.0128772	up
FOXO1	0.0497005	0	9.16768e-05	0.000696567	-0.0128439	down
FOXO3	0.0446018	0	8.29963e-06	8.46388e-05	0.0143562	up
FPR1	0.0581294	0	4.79918e-07	6.91491e-06	0.0200666	up
FRAT1	0.0627428	0	1.49956e-08	3.25942e-07	0.0222537	up
FRAT2	0.0583621	0	2.50588e-05	0.000221656	0.0158269	up
FRG1	0.0639852	0	2.45101e-14	1.99715e-12	-0.0301791	down
FSCN1	0.0507229	0	0.000134746	0.000963614	0.0123011	up
FTHL7	0.026491	0	7.39307e-09	1.73706e-07	0.0102172	up
FUK	0.040985	0	1.75228e-07	2.83051e-06	0.0137761	up
FUNDC1	0.0271998	0	1.90142e-05	0.000173528	-0.00759098	down
FXR1	0.0367645	0	4.47196e-15	4.28273e-13	-0.0186268	down
FZD2	0.0418265	0	6.76555e-05	0.000532646	0.0116181	up
G6PC3	0.0358702	0	0.000125527	0.000906597	0.00881785	up
G6PD	0.0460052	0	1.51066e-06	1.90166e-05	0.014435	up
GAA	0.0578967	0	1.64245e-07	2.67977e-06	0.0186779	up
GAB2	0.0441832	0	3.27057e-06	3.72835e-05	0.0130013	up
GABBR1	0.0229006	0	8.16219e-06	8.33914e-05	0.00647173	up
GAK	0.0261609	0	1.16488e-07	1.98642e-06	0.00858307	up
GALK1	0.0458781	0	3.30874e-08	6.55447e-07	0.0153929	up
GALNT4	0.0385715	0	7.20641e-05	0.000563067	0.0101085	up
GAPDH	0.0376045	0	2.55463e-06	3.01615e-05	0.010922	up
GARNL4	0.0276144	0	9.27955e-07	1.23585e-05	0.00856024	up
GAS7	0.0249377	0	1.51999e-06	1.91195e-05	0.00761854	up
GATAD2A	0.0467283	0	2.45824e-07	3.80016e-06	0.0147774	up
GATAD2B	0.0543533	0	4.63277e-07	6.71022e-06	0.0166817	up
GATS	0.0534525	0	3.00866e-06	3.45839e-05	0.0155401	up
GBA	0.0539459	0	5.75593e-08	1.06856e-06	0.0191005	up
GCLM	0.0238935	0	0.000128137	0.000920837	0.00600438	up
GDI1	0.050786	0	3.92742e-07	5.79513e-06	0.015561	up
GDI2	0.080164	0	1.86843e-06	2.30812e-05	-0.0233561	down
GDPD3	0.0384605	0	1.12745e-08	2.53042e-07	0.0135197	up
GEMIN6	0.0382302	0	3.04898e-11	1.26717e-09	-0.0184553	down
GGA3	0.0298999	0	4.15112e-07	6.08721e-06	0.00923649	up
GGPS1	0.0284747	0	1.17579e-08	2.6176e-07	-0.0101408	down
GHDC	0.0398066	0	2.63264e-06	3.09059e-05	0.0127946	up
GHRL	0.042636	0	7.74938e-06	7.95319e-05	0.0121658	up
GIMAP7	0.0683466	0	8.00936e-21	3.31207e-18	-0.0400089	down
GIYD1	0.0373252	0	4.82446e-14	3.76422e-12	0.0173966	up
GIYD2	0.031878	0	2.4958e-05	0.000220883	0.00795613	up
GLA	0.0474021	0	5.96158e-07	8.32859e-06	0.0152703	up
GLB1	0.0329495	0	8.70138e-05	0.000666859	0.0081885	up
GLOD4	0.0506041	0	1.28133e-05	0.000123152	-0.0138807	down
GLRX	0.104177	0	1.5365e-05	0.000144159	-0.027111	down
GLT25D1	0.0465665	0	7.139e-06	7.39889e-05	0.0135367	up
GMEB2	0.0465259	0	5.08829e-08	9.58604e-07	0.0156381	up
GMFG	0.0878268	0	3.81014e-12	1.95725e-10	-0.0432252	down
GMIP	0.056787	0	7.98142e-07	1.07684e-05	0.0175923	up
GMPPA	0.0305923	0	4.50621e-07	6.54984e-06	0.0100065	up
GNAI2	0.0417509	0	6.12106e-07	8.50828e-06	0.0135204	up
GNB4	0.0300624	0	3.54112e-06	4.00641e-05	-0.0106058	down
GNL2	0.057513	0	1.63718e-18	3.76119e-16	-0.0298653	down
GNL3	0.0615348	0	4.77878e-13	2.95235e-11	-0.0267077	down
GNPAT	0.038225	0	2.36526e-05	0.000211024	-0.0104401	down
GNS	0.0486518	0	7.69978e-13	4.54148e-11	0.023418	up
GOLGA5	0.0312571	0	3.41471e-05	0.0002919	-0.00927452	down
GORASP1	0.0387116	0	5.13808e-09	1.26284e-07	0.0142048	up
GPATCH4	0.016508	0	2.45496e-07	3.79864e-06	-0.00549868	down
GPBP1	0.0617649	0	2.60817e-11	1.10055e-09	-0.0235792	down
GPER	0.023059	0	2.47865e-06	2.94329e-05	0.00860343	up
GPR108	0.0428976	0	1.37278e-07	2.29597e-06	0.0140369	up
GPR132	0.033337	0	6.68568e-09	1.59348e-07	0.0127976	up
GPR137	0.0542353	0	0.000101371	0.000758723	0.0134749	up
GPR18	0.0583725	0	1.10965e-09	3.19212e-08	-0.0228252	down
GPR65	0.0702733	0	4.93821e-05	0.000405374	-0.0174561	down
GRN	0.0697975	0	2.09979e-08	4.39099e-07	0.0253406	up
GRPEL2	0.0576953	0	2.79651e-06	3.25067e-05	-0.0164968	down
GRSF1	0.0473955	0	3.61947e-05	0.000307497	-0.0120955	down
GTF2A2	0.0400576	0	3.96246e-18	8.40295e-16	-0.0216725	down
GTF2B	0.0760747	0	1.05544e-21	5.45565e-19	-0.0461108	down
GTF2E2	0.0458112	0	4.35947e-09	1.08928e-07	-0.0173554	down
GTF2F2	0.0585927	0	5.0199e-10	1.5786e-08	-0.0245771	down
GTF2H4	0.0344561	0	0.000133044	0.000953086	0.00828806	up
GTF2H5	0.0620515	0	1.05182e-21	5.45565e-19	-0.042061	down
GTF3C1	0.0403728	0	4.0428e-05	0.000340835	0.0116276	up
GTF3C2	0.0363233	0	1.64647e-06	2.05696e-05	0.0103918	up
GZMA	0.149476	0	1.14252e-06	1.48107e-05	-0.0435804	down
H2AFY	0.0285578	0	2.43586e-05	0.000216388	0.00787676	up
H2AFZ	0.0611704	0	3.6995e-16	4.63586e-14	-0.0317696	down
H3F3B	0.0461289	0	1.45724e-05	0.000138054	-0.0147286	down
HACL1	0.0443251	0	3.28872e-10	1.08149e-08	-0.0171676	down
HAT1	0.0353495	0	1.81815e-11	8.10935e-10	-0.0215408	down
HBXIP	0.0341561	0	1.5995e-08	3.44946e-07	-0.0126997	down
HCG27	0.076682	0	6.35926e-11	2.44765e-09	0.0310065	up
HCG4	0.0475064	0	0.000108338	0.000799104	0.0118339	up
HCK	0.0577287	0	1.53725e-06	1.93072e-05	0.0164984	up
HCLS1	0.0497058	0	2.43133e-08	5.01454e-07	0.0161951	up
HDAC2	0.0567923	0	1.69059e-07	2.74967e-06	-0.0181848	down
HDDC2	0.0665429	0	2.36784e-10	8.1427e-09	-0.0278355	down
HDHD2	0.0410915	0	2.39235e-07	3.72266e-06	-0.0135494	down
HELZ	0.0436732	0	1.92586e-17	3.42533e-15	0.0222382	up
HEMK1	0.0218694	0	6.6842e-05	0.000528453	0.0057262	up
HERPUD1	0.0344409	0	7.47192e-05	0.000581341	0.0101905	up
HEXDC	0.0356473	0	5.30623e-06	5.69567e-05	0.0114593	up
HGS	0.0437784	0	1.45372e-06	1.83417e-05	0.0129499	up
HIBCH	0.0387691	0	1.27221e-06	1.63382e-05	-0.0120979	down
HIGD1A	0.0673882	0	5.57108e-09	1.35598e-07	-0.0245406	down
HINT1	0.17725	0	4.65213e-10	1.48088e-08	-0.0624745	down
HIST1H3H	0.0666916	0	2.4458e-05	0.000217063	0.0172435	up
HIST2H2BE	0.069393	0	6.72149e-05	0.000530388	0.0179055	up
HIVEP1	0.0290249	0	8.30191e-05	0.000639599	0.00710566	up
HK3	0.0639821	0	3.30805e-12	1.72071e-10	0.029621	up
HLA-A	0.0336072	0	5.60843e-07	7.87512e-06	0.0118556	up
HLA-A29.1	0.258681	0	4.84362e-05	0.000399992	0.112821	up
HLA-B	0.0412357	0	1.57244e-06	1.97043e-05	0.0130188	up
HLA-DOB	0.0811976	0	4.36465e-05	0.000365548	-0.0204694	down
HLA-F	0.0487622	0	8.73374e-07	1.1707e-05	0.0150419	up
HLA-H	0.0776252	0	1.14513e-08	2.56315e-07	0.0302369	up
HMGB2	0.0567542	0	3.55731e-09	9.08048e-08	-0.0272532	down
HMGCS1	0.0479221	0	1.12966e-05	0.000110436	-0.0128278	down
HMGN1	0.0564412	0	1.00614e-08	2.27669e-07	-0.0211212	down
HMHA1	0.0548209	0	3.14768e-05	0.000272026	0.01401	up
HNMT	0.0305289	0	2.58842e-06	3.04951e-05	-0.00907468	down
HNRNPC	0.0414073	0	4.72544e-05	0.00039219	-0.0107698	down
HNRNPL	0.05186	0	2.68943e-06	3.14165e-05	0.0155079	up
HNRPA1P4	0.0517295	0	0.000117499	0.000856565	-0.0135314	down
HOXB1	0.0201028	0	3.35113e-06	3.80969e-05	-0.00686738	down
HPRT1	0.0480656	0	5.14536e-05	0.000420917	-0.0113864	down
HRSP12	0.013399	0	3.08473e-06	3.54091e-05	-0.00458888	down
HS.107418	0.0261982	0	4.03717e-06	4.49387e-05	0.00797569	up
HS.120300	0.0186062	0	8.15569e-05	0.000629507	0.0046931	up
HS.123119	0.0345343	0	5.05544e-07	7.21502e-06	-0.0105431	down
HS.130916	0.0273199	0	2.134e-06	2.58787e-05	0.00846908	up
HS.131087	0.0829837	0	6.6531e-12	3.2605e-10	0.0344013	up
HS.146949	0.0281496	0	2.29667e-05	0.000205458	0.00797095	up
HS.171171	0.0837346	0	9.40576e-14	6.82371e-12	0.0375586	up
HS.184721	0.0679365	0	1.85121e-06	2.29026e-05	0.0204311	up
HS.193767	0.0917389	0	1.97172e-06	2.41229e-05	0.0248915	up
HS.193784	0.0410966	0	1.63029e-05	0.000151754	0.011288	up
HS.225887	0.0233131	0	8.71978e-06	8.8487e-05	-0.00644655	down
HS.254477	0.0563994	0	6.05269e-08	1.11744e-06	0.0201455	up
HS.314177	0.0191157	0	5.06316e-05	0.000414603	-0.00502117	down
HS.352677	0.0444617	0	6.46627e-05	0.00051373	0.0110188	up
HS.356079	0.0512784	0	3.50943e-09	8.98598e-08	0.0196241	up
HS.363526	0.020245	0	4.66395e-08	8.89808e-07	-0.00780231	down
HS.371060	0.0397529	0	5.55386e-08	1.03453e-06	0.0141142	up
HS.374460	0.0518407	0	4.00663e-07	5.90148e-06	0.0162204	up
HS.390407	0.0166144	0	0.000113651	0.000831077	-0.00444219	down
HS.443185	0.0644016	0	9.73317e-07	1.289e-05	0.0186424	up
HS.443602	0.0459414	0	5.31788e-09	1.30316e-07	0.0171407	up
HS.445239	0.0357234	0	8.59138e-06	8.72376e-05	0.010455	up
HS.445414	0.036936	0	1.94223e-06	2.38327e-05	0.0119433	up
HS.46506	0.0353864	0	1.67359e-08	3.58587e-07	0.0129205	up
HS.473255	0.0472306	0	7.00843e-09	1.65609e-07	0.0161418	up
HS.481659	0.0457961	0	7.69574e-05	0.000596231	0.0108627	up
HS.508682	0.0737138	0	2.49931e-08	5.12281e-07	0.0277799	up
HS.531457	0.0474749	0	4.56186e-07	6.6191e-06	0.0154288	up
HS.536451	0.0345124	0	2.44615e-11	1.04015e-09	0.0137573	up
HS.537004	0.0613992	0	9.24583e-05	0.000701216	0.014808	up
HS.549989	0.0706817	0	1.72432e-07	2.79901e-06	0.0216418	up
HS.554203	0.0416217	0	1.05873e-14	9.21706e-13	0.0198582	up
HS.559604	0.0346426	0	3.81111e-08	7.39901e-07	0.0127503	up
HS.559770	0.0229174	0	7.58102e-05	0.000588722	0.00615298	up
HS.563552	0.0384475	0	8.82398e-10	2.57235e-08	0.0147929	up
HS.566279	0.0241728	0	7.3016e-05	0.000569966	0.00632438	up
HS.568690	0.0214006	0	6.7971e-05	0.000534367	0.00572269	up
HS.569162	0.0159485	0	1.77976e-07	2.86651e-06	-0.00633976	down
HS.569831	0.0506479	0	3.12221e-05	0.000270107	-0.0157014	down
HS.569948	0.0436962	0	4.46151e-08	8.55132e-07	0.0143287	up
HS.570330	0.0259808	0	2.46665e-07	3.8096e-06	0.00922844	up
HS.570636	0.0374827	0	1.30311e-05	0.000125027	0.0109654	up
HS.571946	0.0335155	0	1.34303e-05	0.000128411	0.00995348	up
HS.5724	0.0403001	0	5.5727e-09	1.35598e-07	0.0147618	up
HS.572642	0.0396003	0	1.25268e-07	2.123e-06	0.0139941	up
HS.579530	0.0488423	0	5.48247e-05	0.000444973	-0.0126754	down
HS.91389	0.0381989	0	1.17359e-05	0.000114325	-0.0127469	down
HS.99472	0.0764561	0	4.18946e-06	4.63841e-05	0.0218205	up
HSBP1	0.0480957	0	1.18683e-05	0.000115411	-0.0131051	down
HSDL1	0.021966	0	1.39655e-05	0.000133066	-0.00651621	down
HSP90AA1	0.0945083	0	1.03472e-17	1.96728e-15	-0.0450272	down
HSPA14	0.05386	0	1.41274e-06	1.79617e-05	-0.0154075	down
HSPA1A	0.117518	0	1.72904e-05	0.000159509	0.0288715	up
HSPA1B	0.0651832	0	1.27851e-07	2.15574e-06	0.02347	up
HSPA1L	0.0445784	0	8.30661e-10	2.45356e-08	0.0180264	up
HSPA4	0.0253909	0	2.21058e-09	6.04383e-08	-0.0100386	down
HSPA6	0.059298	0	4.87465e-05	0.000401865	0.0165876	up
HSPA8	0.0584479	0	5.41923e-10	1.69772e-08	-0.0221634	down
HSPD1	0.0291268	0	5.08679e-08	9.58604e-07	-0.0102998	down
HSPE1	0.0625287	0	2.02485e-20	8.16902e-18	-0.0487996	down
HSPH1	0.0715866	0	3.2025e-08	6.3669e-07	-0.0248304	down
HSZFP36	0.0347668	0	4.82574e-06	5.25149e-05	-0.00922528	down
HTRA1	0.0179125	0	5.73741e-05	0.000462488	0.00592563	up
HTRA2	0.0225033	0	2.167e-05	0.000194807	0.00627434	up
HYLS1	0.0303845	0	3.89433e-07	5.75144e-06	-0.00975448	down
IAH1	0.0666032	0	2.52817e-10	8.62238e-09	-0.0246684	down
IBTK	0.0486314	0	8.95255e-07	1.19616e-05	-0.0169697	down
ICAM3	0.0514495	0	3.37638e-10	1.10155e-08	0.020191	up
ICMT	0.0322984	0	0.000122346	0.000886429	0.00812352	up
ICT1	0.0398793	0	6.40908e-11	2.454e-09	-0.0169888	down
ID3	0.0610894	0	8.75106e-06	8.875e-05	-0.0173698	down
IDH3G	0.0321711	0	7.38996e-05	0.000576319	0.00772827	up
IDS	0.0354993	0	5.20323e-08	9.78029e-07	0.0130201	up
IDUA	0.0355314	0	1.28693e-07	2.16773e-06	0.0119927	up
IER3	0.0594058	0	1.35499e-06	1.72939e-05	0.0177355	up
IFNGR2	0.0479458	0	5.55581e-05	0.000450483	0.0128625	up
IFT74	0.0238403	0	4.92513e-06	5.33857e-05	-0.00824013	down
IGBP1	0.0685246	0	2.19077e-18	4.96404e-16	-0.0367325	down
IGF2R	0.0706896	0	3.04547e-07	4.60047e-06	0.0238924	up
IGFBP7	0.060686	0	2.54073e-06	3.00187e-05	0.0170004	up
IKBKB	0.0207058	0	4.09143e-09	1.02696e-07	0.00797144	up
IKBKG	0.0442288	0	2.991e-08	5.99686e-07	0.0146926	up
IL10RB	0.0414046	0	0.000110026	0.000809583	0.0102341	up
IL17RA	0.0743276	0	5.49538e-05	0.000445803	0.0186156	up
ILF2	0.0469713	0	1.83896e-11	8.13321e-10	-0.0178437	down
IMPA1	0.0480469	0	7.45371e-05	0.000580197	-0.0118674	down
IMPDH1	0.0379617	0	8.11984e-06	8.30101e-05	0.00990096	up
INDO	0.0435041	0	4.12461e-06	4.5758e-05	-0.0131012	down
ING2	0.023901	0	2.43531e-05	0.000216388	-0.00750688	down
ING3	0.0247191	0	2.17967e-17	3.7363e-15	-0.0148191	down
INPP4B	0.0367782	0	7.95336e-09	1.8477e-07	-0.0139043	down
INPPL1	0.06252	0	7.23537e-07	9.83404e-06	0.0181506	up
INSIG2	0.0496854	0	0.000133651	0.000957025	-0.0111653	down
INTS1	0.0365722	0	3.09881e-07	4.67251e-06	0.0127648	up
INTS12	0.029786	0	1.65851e-11	7.43451e-10	-0.0124616	down
INTS3	0.0529603	0	1.71202e-08	3.65873e-07	0.0178722	up
IQCG	0.019955	0	1.14868e-05	0.000112097	-0.00569152	down
IQSEC1	0.0515112	0	2.23112e-08	4.63629e-07	0.0182482	up
IRAK1	0.0403297	0	6.42089e-08	1.17747e-06	0.0151909	up
IRF2BP2	0.0259491	0	1.0991e-05	0.000107894	0.00758465	up
IRF7	0.0398045	0	4.2373e-06	4.67885e-05	0.0139488	up
IRF9	0.0556784	0	7.53492e-09	1.76287e-07	0.0191097	up
ISCA2	0.0256864	0	9.69415e-05	0.000731195	-0.00626802	down
ISY1	0.0320878	0	6.66253e-12	3.2605e-10	-0.0174641	down
ITGA5	0.0660818	0	9.1706e-09	2.10682e-07	0.0241021	up
ITGAL	0.0644876	0	1.2509e-09	3.57978e-08	0.0244865	up
ITGAM	0.0700936	0	4.64122e-16	5.6867e-14	0.0361537	up
ITGAX	0.0497884	0	4.83854e-11	1.9147e-09	0.0202795	up
ITGB2	0.0409009	0	1.9593e-09	5.40147e-08	0.0160497	up
ITGB7	0.0639211	0	1.50984e-05	0.000142141	0.0173684	up
ITPK1	0.0718149	0	1.97786e-07	3.15789e-06	0.022529	up
ITPR3	0.0703937	0	0.000100292	0.00075269	0.0166383	up
IWS1	0.0346923	0	3.53802e-08	6.90123e-07	-0.0122247	down
JUND	0.0372579	0	1.5912e-08	3.44052e-07	0.0149792	up
KATNA1	0.036443	0	6.37428e-09	1.52807e-07	-0.0148533	down
KATNB1	0.0437005	0	2.46998e-08	5.07526e-07	0.0149411	up
KCNG1	0.0128968	0	8.90542e-05	0.000679762	-0.00340852	down
KCNH3	0.032746	0	3.33187e-07	5.00113e-06	0.0105079	up
KCNMB1	0.0422984	0	9.80265e-08	1.7104e-06	0.0133655	up
KCTD12	0.0389975	0	1.19261e-11	5.60426e-10	0.0191449	up
KCTD13	0.0347758	0	1.17503e-06	1.51964e-05	0.0105718	up
KCTD5	0.0245636	0	1.00969e-06	1.33079e-05	0.00836831	up
KIAA0020	0.0541897	0	1.33937e-11	6.18842e-10	-0.0215734	down
KIAA0141	0.0290381	0	2.44608e-05	0.000217063	0.0081162	up
KIAA0146	0.0293055	0	5.02358e-07	7.17819e-06	0.0101636	up
KIAA0194	0.0320369	0	2.44779e-08	5.03592e-07	0.0125688	up
KIAA0319L	0.0393892	0	2.35947e-06	2.82607e-05	0.0116654	up
KIAA0513	0.0652365	0	8.36368e-05	0.000643458	0.0154561	up
KIAA0528	0.074818	0	7.41214e-05	0.000577776	-0.0191832	down
KIAA0556	0.0440793	0	3.99992e-11	1.62962e-09	0.0182335	up
KIAA0892	0.0473168	0	1.32409e-05	0.000126746	0.0122904	up
KIAA0913	0.0561548	0	1.40043e-16	1.94659e-14	0.02784	up
KIAA0922	0.0433316	0	1.37245e-05	0.000131072	0.011591	up
KIAA1143	0.0274666	0	4.65829e-10	1.48088e-08	-0.0109475	down
KIAA1147	0.0275271	0	9.2019e-08	1.61409e-06	-0.00927257	down
KIAA1160	0.0318586	0	2.272e-16	3.05538e-14	-0.0180846	down
KIAA1267	0.04257	0	4.20811e-05	0.000353691	0.0106946	up
KIAA1530	0.0196917	0	1.38933e-08	3.04384e-07	0.00718653	up
KIAA1602	0.0484309	0	7.05113e-07	9.61523e-06	0.0161614	up
KIAA1618	0.0262061	0	1.00837e-05	0.000100237	0.0081668	up
KIAA1632	0.015109	0	1.9537e-05	0.000177659	0.00423252	up
KIAA1881	0.062563	0	1.59909e-08	3.44946e-07	0.0207145	up
KIAA1949	0.0474474	0	3.97095e-08	7.68228e-07	0.0151707	up
KIAA2013	0.0439646	0	1.53684e-06	1.93072e-05	0.0135023	up
KIF13B	0.0408021	0	1.87197e-06	2.31077e-05	0.0113491	up
KIF1B	0.0321807	0	5.03961e-05	0.000413083	0.00874572	up
KIF21B	0.0289762	0	4.27272e-06	4.71167e-05	0.00862561	up
KIF2A	0.0449549	0	2.63283e-05	0.00023177	-0.0122303	down
KIFC2	0.0371122	0	5.75357e-05	0.000463565	0.00981895	up
KIR2DL4	0.0602642	0	9.3551e-05	0.000707881	0.0151507	up
KLF2	0.0424394	0	1.03716e-07	1.79452e-06	0.0140075	up
KLF6	0.0350913	0	7.00249e-15	6.36419e-13	0.0178663	up
KLHDC3	0.0344196	0	9.91184e-06	9.87067e-05	0.0101624	up
KLHDC8B	0.0702552	0	9.8171e-07	1.29804e-05	0.022376	up
KLHL21	0.0500613	0	1.89187e-05	0.000172797	0.013281	up
KLRB1	0.1652	0	4.11187e-12	2.09275e-10	-0.067254	down
KPNA4	0.0611548	0	2.72216e-07	4.16919e-06	-0.0196424	down
KPNA6	0.0572693	0	0.000137822	0.000982209	0.0135321	up
KRCC1	0.0493411	0	3.14677e-09	8.14565e-08	-0.0204504	down
KTN1	0.0408781	0	1.57178e-07	2.59461e-06	-0.0144947	down
LAMP1	0.0519293	0	3.82576e-06	4.2874e-05	0.014798	up
LAMP2	0.0516793	0	2.20101e-05	0.000197648	0.0147582	up
LARP7	0.0637137	0	3.39259e-17	5.55613e-15	-0.0369829	down
LASP1	0.0465427	0	4.56475e-05	0.000380572	0.011506	up
LASS2	0.0329526	0	7.10347e-05	0.000555811	0.00821589	up
LATS2	0.0303464	0	1.05863e-10	3.87409e-09	0.012398	up
LCAT	0.0167637	0	5.3634e-08	1.00357e-06	0.00602562	up
LCOR	0.0532162	0	7.43194e-09	1.74371e-07	0.0184679	up
LCP2	0.0374785	0	4.20728e-06	4.65191e-05	0.010842	up
LDHB	0.101413	0	2.19808e-20	8.45547e-18	-0.0561976	down
LEPROT	0.0547154	0	5.29489e-07	7.5243e-06	0.0176862	up
LEPROTL1	0.0862811	0	7.55122e-05	0.000586958	-0.0215369	down
LILRA2	0.0710538	0	8.19468e-07	1.10291e-05	0.0231061	up
LILRA6	0.0313064	0	2.59974e-07	3.9921e-06	0.0109803	up
LILRB1	0.0275114	0	5.95092e-05	0.000477604	0.00756717	up
LILRB3	0.0418272	0	2.21547e-11	9.59324e-10	0.0168822	up
LILRB4	0.0290212	0	4.11061e-05	0.000346024	0.0077831	up
LLGL1	0.043165	0	3.87377e-06	4.33421e-05	0.0123848	up
LMF2	0.0436533	0	1.30065e-12	7.36785e-11	0.0203464	up
LOC100008589	0.231964	0	1.62577e-09	4.56371e-08	0.0893088	up
LOC134997	0.0967165	0	1.83604e-15	1.95935e-13	-0.0497458	down
LOC158345	0.0905806	0	7.75766e-11	2.89008e-09	-0.0353558	down
LOC162073	0.0311923	0	1.17898e-05	0.000114782	0.00898134	up
LOC196549	0.0369994	0	3.71631e-07	5.51314e-06	0.0114292	up
LOC196752	0.0688874	0	8.61356e-12	4.14177e-10	0.0275322	up
LOC283932	0.0235244	0	1.94172e-05	0.000176666	0.00676583	up
LOC284757	0.0788808	0	1.82565e-06	2.26203e-05	0.0230018	up
LOC284821	0.050972	0	4.96737e-07	7.12004e-06	-0.0161721	down
LOC285900	0.10526	0	2.27465e-20	8.55112e-18	-0.0585715	down
LOC285908	0.0364075	0	4.01861e-08	7.76539e-07	0.0124519	up
LOC338758	0.0619217	0	3.81761e-11	1.55919e-09	0.0264711	up
LOC338799	0.0315007	0	4.78422e-05	0.000396642	0.00787835	up
LOC339804	0.0230581	0	4.97629e-06	5.39049e-05	-0.00790001	down
LOC341457	0.0607454	0	7.28e-21	3.08765e-18	-0.0383483	down
LOC346950	0.0402142	0	2.75127e-12	1.45395e-10	-0.0185152	down
LOC374395	0.032443	0	3.16657e-06	3.62007e-05	0.0106103	up
LOC387841	0.0480978	0	5.97727e-10	1.84459e-08	-0.019135	down
LOC388275	0.0529658	0	2.52439e-06	2.98684e-05	-0.0160025	down
LOC388532	0.151982	0	3.34439e-16	4.35587e-14	-0.0759195	down
LOC388621	0.159454	0	6.81088e-16	8.10495e-14	-0.0782546	down
LOC388720	0.0637843	0	1.626e-24	1.41556e-21	-0.040603	down
LOC388789	0.0521945	0	1.64873e-14	1.37736e-12	-0.0246852	down
LOC388969	0.0528161	0	4.27632e-11	1.72103e-09	0.0214811	up
LOC389787	0.14265	0	1.99593e-07	3.18061e-06	-0.0444049	down
LOC389791	0.0305587	0	9.84577e-05	0.000740604	0.00817852	up
LOC390466	0.0350218	0	5.74423e-06	6.07515e-05	-0.0114656	down
LOC391157	0.0262243	0	0.000118587	0.000862977	-0.00633412	down
LOC391656	0.143959	0	0.000112425	0.000823936	-0.0333083	down
LOC399744	0.0880657	0	1.04781e-05	0.000103473	0.022685	up
LOC400499	0.0206442	0	2.86521e-06	3.31887e-05	0.00723921	up
LOC400721	0.0329149	0	2.56037e-05	0.000225993	0.00905089	up
LOC401115	0.0419025	0	0.000106969	0.000793444	0.0104448	up
LOC401206	0.0688682	0	1.08468e-35	4.48542e-32	-0.054294	down
LOC401357	0.0946355	0	3.00629e-09	7.90574e-08	0.03596	up
LOC401397	0.0752984	0	5.58821e-14	4.27938e-12	-0.0388675	down
LOC402057	0.112591	0	8.38039e-14	6.1884e-12	-0.046111	down
LOC402251	0.102549	0	2.5644e-06	3.02552e-05	-0.028916	down
LOC402644	0.0572089	0	1.20485e-11	5.64572e-10	-0.0268885	down
LOC440055	0.0602483	0	3.46124e-13	2.21052e-11	-0.0279798	down
LOC440456	0.0188422	0	4.58509e-07	6.64698e-06	0.006215	up
LOC440737	0.106218	0	6.33992e-09	1.52204e-07	-0.037537	down
LOC441193	0.0532519	0	9.15638e-09	2.10648e-07	0.0207483	up
LOC441246	0.100957	0	2.43543e-11	1.03826e-09	-0.0403096	down
LOC441268	0.0736697	0	2.26123e-06	2.73214e-05	0.0224276	up
LOC442454	0.0922818	0	4.88991e-19	1.30458e-16	-0.0994785	down
LOC641693	0.0547328	0	6.45632e-10	1.97401e-08	0.0211051	up
LOC641710	0.0902444	0	3.39494e-10	1.10374e-08	0.0339405	up
LOC641978	0.0315598	0	1.50427e-05	0.000141847	0.00843746	up
LOC641996	0.0670576	0	2.12342e-05	0.000191201	0.017322	up
LOC642031	0.0476848	0	1.1083e-06	1.44463e-05	0.0141136	up
LOC642103	0.091831	0	3.47118e-06	3.93805e-05	0.0271799	up
LOC642197	0.0261822	0	1.59614e-06	1.99711e-05	-0.00904936	down
LOC642210	0.0392822	0	2.83195e-19	8.07644e-17	-0.0233059	down
LOC642233	0.0273575	0	7.31441e-07	9.93331e-06	-0.00995105	down
LOC642236	0.0176576	0	7.6832e-10	2.294e-08	-0.00680803	down
LOC642250	0.124606	0	3.74661e-14	2.9652e-12	-0.0576655	down
LOC642255	0.0200711	0	8.27507e-08	1.46707e-06	0.00712433	up
LOC642267	0.0417567	0	3.5374e-09	9.0436e-08	0.0147619	up
LOC642299	0.0314941	0	0.00010766	0.000796486	0.00831291	up
LOC642334	0.0348175	0	1.01109e-07	1.75677e-06	0.011533	up
LOC642342	0.0668229	0	7.38544e-06	7.61612e-05	0.0190652	up
LOC642361	0.0164104	0	8.81169e-06	8.92555e-05	0.00506341	up
LOC642393	0.0205849	0	3.33694e-06	3.79879e-05	0.00623659	up
LOC642684	0.0466017	0	1.54703e-06	1.94154e-05	0.0146673	up
LOC642780	0.0250262	0	1.30248e-08	2.87641e-07	0.00913566	up
LOC642788	0.0629952	0	3.07886e-09	8.05426e-08	0.0237175	up
LOC642816	0.0139831	0	1.06267e-05	0.000104754	0.00391528	up
LOC642817	0.0649168	0	7.26319e-05	0.000567235	-0.0175556	down
LOC642989	0.117341	0	1.45331e-19	4.45169e-17	-0.0710778	down
LOC643007	0.0224014	0	3.6785e-12	1.89552e-10	-0.0193289	down
LOC643031	0.0894965	0	2.73595e-08	5.56646e-07	0.0336882	up
LOC643284	0.123081	0	2.22422e-09	6.05111e-08	-0.045173	down
LOC643313	0.059787	0	2.98019e-06	3.42805e-05	0.0185227	up
LOC643357	0.0439219	0	2.4162e-05	0.000214873	-0.0133159	down
LOC643997	0.0439914	0	2.73655e-09	7.2891e-08	-0.017155	down
LOC644086	0.0127613	0	5.18476e-05	0.00042393	0.00322113	up
LOC644162	0.025672	0	3.29425e-09	8.50081e-08	-0.0109223	down
LOC644511	0.0768227	0	8.0257e-09	1.8619e-07	-0.027672	down
LOC644774	0.0443526	0	5e-06	5.40917e-05	0.0160257	up
LOC644846	0.0263945	0	4.5069e-06	4.94682e-05	-0.00849586	down
LOC644863	0.0909059	0	5.08597e-19	1.33535e-16	-0.0495105	down
LOC645058	0.040412	0	4.75064e-06	5.1834e-05	-0.0131283	down
LOC645232	0.0249941	0	1.26067e-05	0.000121449	0.00763359	up
LOC645317	0.0531662	0	3.85604e-05	0.00032641	-0.0132175	down
LOC645385	0.0647447	0	1.07728e-05	0.000106067	-0.0182841	down
LOC645436	0.0622391	0	8.58075e-06	8.71832e-05	-0.0176659	down
LOC645683	0.049713	0	4.18113e-06	4.63229e-05	-0.0149046	down
LOC645688	0.0575451	0	2.58163e-14	2.08681e-12	-0.0292528	down
LOC646144	0.0206677	0	2.37557e-09	6.41017e-08	0.0080412	up
LOC646200	0.123806	0	2.42846e-32	5.02115e-29	-0.0910305	down
LOC646434	0.0712284	0	2.60847e-10	8.82345e-09	0.0259273	up
LOC646483	0.0995323	0	3.21393e-18	6.99494e-16	-0.0502856	down
LOC646567	0.057948	0	5.13208e-06	5.53389e-05	-0.0164763	down
LOC646766	0.107395	0	4.59853e-10	1.46842e-08	-0.0391074	down
LOC646849	0.0524172	0	5.66283e-12	2.82382e-10	-0.0230129	down
LOC646900	0.0258613	0	1.48167e-10	5.2593e-09	-0.016214	down
LOC646903	0.0192252	0	8.63653e-05	0.000662294	0.00517598	up
LOC647037	0.0242226	0	5.22866e-11	2.05433e-09	-0.0135486	down
LOC647340	0.111148	0	1.08821e-08	2.449e-07	-0.03652	down
LOC647349	0.0403677	0	0.000128006	0.000920588	-0.00976662	down
LOC647361	0.10675	0	3.39642e-10	1.10374e-08	-0.0406129	down
LOC647673	0.0889331	0	1.63754e-07	2.67654e-06	-0.0308099	down
LOC648000	0.213926	0	1.8982e-16	2.57361e-14	-0.102401	down
LOC648099	0.0241074	0	4.09828e-05	0.000345161	-0.00672568	down
LOC648176	0.0281	0	3.38529e-05	0.000290286	0.00729011	up
LOC648210	0.0639438	0	2.5207e-07	3.88221e-06	-0.0208905	down
LOC648343	0.0219395	0	4.71631e-05	0.000391629	-0.00772677	down
LOC648366	0.0366153	0	7.02174e-05	0.000550458	0.0094125	up
LOC648470	0.0462961	0	0.000103846	0.00077375	-0.0111627	down
LOC648622	0.190551	0	6.05466e-15	5.62641e-13	-0.0889361	down
LOC648638	0.0269872	0	2.19634e-13	1.44165e-11	-0.0176323	down
LOC648710	0.0312025	0	5.75618e-09	1.39813e-07	0.0114306	up
LOC648998	0.0429331	0	1.41886e-06	1.80118e-05	0.011915	up
LOC649150	0.0409223	0	5.61586e-07	7.87887e-06	-0.0129583	down
LOC649548	0.0661514	0	1.4002e-15	1.54405e-13	-0.0329835	down
LOC649555	0.0415499	0	2.47732e-05	0.000219365	-0.0120035	down
LOC649864	0.0331757	0	8.18718e-05	0.000631642	0.00834974	up
LOC650215	0.0370563	0	4.17421e-06	4.62773e-05	-0.0111058	down
LOC650276	0.203199	0	1.72253e-15	1.8745e-13	-0.0913374	down
LOC650518	0.129939	0	8.13318e-10	2.41095e-08	-0.0474235	down
LOC651064	0.0644718	0	4.3267e-15	4.22841e-13	-0.0504713	down
LOC651149	0.054197	0	2.64558e-06	3.10358e-05	-0.0174331	down
LOC651202	0.0784882	0	3.66226e-15	3.6058e-13	-0.0698926	down
LOC651436	0.166983	0	0.000103547	0.000771869	-0.0400302	down
LOC651612	0.0735676	0	2.06675e-07	3.27453e-06	0.0242263	up
LOC651738	0.0645147	0	4.32121e-05	0.000362828	0.0171821	up
LOC651894	0.0764254	0	3.58068e-08	6.97622e-07	-0.0243964	down
LOC652481	0.0338518	0	1.323e-05	0.000126716	-0.00926765	down
LOC652489	0.0357488	0	5.0225e-08	9.48369e-07	-0.0135097	down
LOC652578	0.0553371	0	3.69054e-09	9.36277e-08	0.0211416	up
LOC652595	0.0364176	0	1.58869e-09	4.47676e-08	-0.0149888	down
LOC652864	0.029603	0	2.55658e-10	8.7013e-09	-0.0128867	down
LOC653060	0.0216515	0	0.000108332	0.000799104	0.00568997	up
LOC653103	0.0303337	0	7.73157e-08	1.38557e-06	0.0108041	up
LOC653147	0.0400701	0	4.52499e-15	4.3016e-13	-0.0275957	down
LOC653158	0.0747148	0	1.11872e-07	1.91759e-06	0.0253283	up
LOC653226	0.087828	0	1.40646e-05	0.000133857	-0.0223775	down
LOC653377	0.0331319	0	1.00414e-11	4.7866e-10	-0.0170673	down
LOC653479	0.0180338	0	5.5635e-05	0.000450698	-0.00472208	down
LOC653505	0.07759	0	3.79918e-23	2.73227e-20	-0.0473888	down
LOC653506	0.0594395	0	6.63837e-06	6.92341e-05	0.0162957	up
LOC653598	0.0393769	0	1.44266e-08	3.14401e-07	-0.0142694	down
LOC653658	0.156788	0	9.17495e-28	1.08402e-24	-0.100479	down
LOC653702	0.0343693	0	7.67086e-10	2.294e-08	-0.0168921	down
LOC653773	0.150502	0	4.513e-13	2.81696e-11	-0.0767243	down
LOC653972	0.0299909	0	1.03476e-12	5.96374e-11	-0.0155646	down
LOC654053	0.0527221	0	2.18245e-06	2.64275e-05	0.016828	up
LOC654121	0.0579454	0	1.92488e-21	8.84428e-19	-0.0410391	down
LOC654194	0.162559	0	4.29993e-13	2.69413e-11	-0.0704656	down
LOC654202	0.0289316	0	1.04525e-06	1.37326e-05	0.00855751	up
LOC727761	0.0202691	0	1.04509e-05	0.000103269	-0.00583396	down
LOC728417	0.0824925	0	1.2527e-11	5.8205e-10	0.0326884	up
LOC728492	0.0528319	0	9.9648e-10	2.87658e-08	-0.020102	down
LOC728554	0.0326341	0	6.6035e-09	1.57671e-07	-0.0110179	down
LOC728564	0.031913	0	1.51724e-05	0.000142595	-0.00876392	down
LOC728653	0.0560981	0	4.23077e-12	2.14666e-10	0.024053	up
LOC728973	0.0858613	0	6.82607e-07	9.34685e-06	-0.0311598	down
LOC729021	0.0909409	0	1.39558e-07	2.32705e-06	0.0296855	up
LOC729148	0.086106	0	5.21219e-05	0.000425963	-0.0193002	down
LOC729466	0.0903703	0	3.73143e-16	4.64072e-14	-0.0420462	down
LOC729776	0.0309993	0	8.87744e-09	2.05086e-07	-0.0113523	down
LOC729843	0.0324656	0	9.61399e-06	9.62621e-05	0.00930064	up
LOC730953	0.0559248	0	1.03809e-10	3.80732e-09	0.0221752	up
LOC730994	0.0610736	0	1.20426e-15	1.33689e-13	0.0308549	up
LOC731365	0.0993263	0	3.39399e-18	7.29091e-16	-0.0489675	down
LOC731486	0.0518977	0	4.29023e-06	4.72783e-05	0.0138907	up
LOC731640	0.159164	0	1.80415e-15	1.93782e-13	-0.0763905	down
LOC90925	0.0659746	0	1.54334e-05	0.000144637	-0.0181644	down
LPAR1	0.0346599	0	2.2541e-06	2.72552e-05	-0.00972597	down
LPP	0.04857	0	1.03542e-19	3.31212e-17	0.0262364	up
LPPR2	0.0730269	0	5.70185e-06	6.03591e-05	0.019804	up
LRCH4	0.0522866	0	8.13807e-12	3.92454e-10	0.0232381	up
LRP1	0.0217915	0	1.66087e-05	0.000154253	0.00597064	up
LRP3	0.0552087	0	1.60543e-10	5.66212e-09	0.0220159	up
LRPAP1	0.0376049	0	1.02982e-05	0.000102063	0.00987053	up
LRRC14	0.0369318	0	4.00039e-05	0.000337604	0.00972869	up
LRRC3	0.0158991	0	0.000134331	0.000961061	0.00406664	up
LRRCC1	0.0249829	0	6.09104e-08	1.12321e-06	-0.00912912	down
LRWD1	0.0561808	0	2.96761e-08	5.96443e-07	0.0185204	up
LSM1	0.0951808	0	1.8786e-11	8.28639e-10	-0.0369373	down
LSM14A	0.0604937	0	2.57933e-09	6.92609e-08	-0.0216856	down
LSM3	0.0849064	0	5.06955e-17	8.06302e-15	-0.0804253	down
LSM5	0.0502975	0	5.93367e-19	1.53358e-16	-0.0298484	down
LSM7	0.061559	0	7.26546e-09	1.7095e-07	-0.0234197	down
LSM8	0.0215267	0	7.86772e-07	1.06237e-05	-0.00721621	down
LSS	0.0202066	0	2.96599e-05	0.000258621	0.00534737	up
LTB4R	0.0520789	0	6.02224e-09	1.45848e-07	0.019502	up
LTBR	0.0536003	0	1.16678e-05	0.000113728	0.0150703	up
LTV1	0.0433306	0	2.49974e-11	1.0575e-09	-0.0175851	down
LXN	0.0493325	0	7.15922e-06	7.4152e-05	-0.0149058	down
LY96	0.143962	0	6.2476e-05	0.000499234	-0.0369254	down
LYAR	0.0465519	0	0.000109983	0.000809583	-0.0106693	down
LYN	0.053168	0	1.0833e-06	1.41764e-05	0.016886	up
LYPLAL1	0.0425369	0	5.40552e-14	4.15873e-12	-0.0193682	down
LYRM2	0.0598679	0	8.74092e-11	3.22731e-09	-0.0234339	down
LYRM5	0.0654203	0	4.33563e-06	4.77468e-05	-0.0164461	down
LZIC	0.0248744	0	2.84214e-05	0.000248871	-0.00665607	down
LZTR1	0.050428	0	1.77487e-08	3.76386e-07	0.0181715	up
M6PRBP1	0.0609209	0	0.000106335	0.000789446	0.0148915	up
MAD2L1	0.0186544	0	8.83366e-05	0.000675651	-0.00469372	down
MAFG	0.0149424	0	9.70126e-05	0.000731397	0.0039232	up
MAGMAS	0.0336162	0	7.15366e-09	1.688e-07	0.0133529	up
MAGOH	0.0418062	0	6.45201e-15	5.96216e-13	-0.0322486	down
MAK10	0.0168069	0	1.69479e-07	2.75379e-06	-0.00500728	down
MAN2A2	0.0514335	0	1.44736e-11	6.63181e-10	0.0207201	up
MAN2C1	0.0508051	0	3.07588e-05	0.000266657	0.0133162	up
MAP2K1IP1	0.110667	0	3.31727e-10	1.08656e-08	-0.0408853	down
MAP3K11	0.061199	0	4.80047e-08	9.1318e-07	0.0206252	up
MAP3K6	0.0280994	0	3.02738e-05	0.000263419	0.00775497	up
MAP4K2	0.0418635	0	2.26344e-06	2.73281e-05	0.0119666	up
MAP4K4	0.0456959	0	4.37748e-05	0.000366251	0.0115836	up
MAP4K5	0.0284784	0	4.69008e-05	0.000390039	-0.00761885	down
MAPK14	0.029227	0	3.54873e-05	0.000302108	0.00848509	up
MAPK7	0.0191577	0	1.45362e-09	4.11718e-08	0.00710001	up
MAPK8IP3	0.0357018	0	1.62823e-10	5.71843e-09	0.0151548	up
MAPKAPK5	0.023592	0	2.94423e-05	0.000256995	-0.0065214	down
MARK2	0.03875	0	1.47799e-07	2.44719e-06	0.0120755	up
MARS	0.03428	0	0.000100687	0.000754629	0.00828767	up
MAST3	0.0707529	0	6.30407e-09	1.51563e-07	0.0241008	up
MATR3	0.0561808	0	1.03336e-06	1.3598e-05	-0.0154673	down
MBD6	0.0721827	0	6.5123e-14	4.87421e-12	0.0338754	up
MBOAT1	0.0221283	0	2.60216e-05	0.000229436	0.00615404	up
MCEE	0.0572868	0	4.93794e-07	7.0963e-06	-0.0173046	down
MCM7	0.0204084	0	5.32074e-06	5.70016e-05	0.00588315	up
MCTP2	0.0591683	0	0.000101488	0.000759252	0.0153379	up
MCTS1	0.0345788	0	1.66802e-08	3.57857e-07	-0.0136689	down
MDH1	0.0872703	0	1.0646e-15	1.18983e-13	-0.0403915	down
MED10	0.0447322	0	7.19105e-08	1.29431e-06	-0.0149796	down
MED12	0.0487134	0	2.75139e-08	5.591e-07	0.0161907	up
MED15	0.0301203	0	1.0896e-06	1.42362e-05	0.00873095	up
MED28	0.0479266	0	2.51056e-06	2.9726e-05	-0.0141751	down
MED6	0.0355741	0	2.3773e-07	3.70621e-06	-0.011927	down
MEGF9	0.0485241	0	4.96943e-08	9.39421e-07	0.0169934	up
MEMO1	0.0274793	0	1.92024e-06	2.36154e-05	0.00918835	up
METAP1	0.041177	0	3.16798e-05	0.000273351	-0.0106547	down
METAP2	0.0874945	0	2.87184e-15	2.86163e-13	-0.0412993	down
METRNL	0.0280102	0	5.87959e-06	6.19849e-05	0.00834163	up
METT11D1	0.0207521	0	7.90668e-05	0.000612	0.00530001	up
METTL5	0.0595765	0	7.30562e-17	1.10864e-14	-0.0392711	down
MFN2	0.0682388	0	1.26693e-05	0.000121981	0.0188767	up
MFNG	0.0373218	0	1.29897e-05	0.000124744	0.0109081	up
MFSD10	0.0441728	0	8.07157e-10	2.39698e-08	0.0171246	up
MGAM	0.0322827	0	1.90128e-06	2.34171e-05	0.0101229	up
MGAT1	0.049517	0	2.37663e-07	3.70621e-06	0.0149534	up
MGAT4A	0.0374745	0	3.04349e-05	0.000264542	-0.0103568	down
MGC10997	0.0388538	0	1.88962e-05	0.000172687	0.0101506	up
MGC40489	0.0124466	0	2.74594e-05	0.000240958	0.00334248	up
MGC52000	0.046485	0	3.98148e-06	4.44087e-05	0.0143541	up
MICAL1	0.0585491	0	3.79717e-13	2.39729e-11	0.026589	up
MITD1	0.0580128	0	3.43798e-13	2.20417e-11	-0.0263005	down
MKI67IP	0.071523	0	2.63749e-14	2.1178e-12	-0.0322646	down
MKL1	0.0547062	0	4.96242e-07	7.11912e-06	0.0165966	up
MKNK1	0.0319396	0	7.62205e-11	2.85887e-09	0.0138369	up
MKNK2	0.0565619	0	8.71329e-08	1.54146e-06	0.0189685	up
MLKL	0.0323911	0	1.44031e-06	1.82142e-05	0.0111122	up
MLL5	0.0222845	0	4.9442e-14	3.82159e-12	0.0106903	up
MLLT6	0.0521576	0	4.64794e-06	5.08813e-05	0.01516	up
MLX	0.0198778	0	8.07118e-05	0.000623566	0.00485716	up
MMP25	0.0578492	0	1.79312e-07	2.88521e-06	0.019429	up
MMS19L	0.0399674	0	1.02101e-05	0.00010125	0.0114026	up
MNT	0.0535963	0	2.83775e-09	7.51027e-08	0.0195621	up
MOBKL2A	0.0721691	0	4.71624e-05	0.000391629	0.0178126	up
MOCS2	0.0117161	0	8.88695e-05	0.000678979	-0.00312631	down
MOV10	0.0467094	0	9.57776e-06	9.60156e-05	0.0139238	up
MPDU1	0.0309785	0	1.67949e-05	0.00015572	0.00864997	up
MPHOSPH10	0.0324938	0	4.85341e-14	3.76903e-12	-0.0154652	down
MPHOSPH9	0.0267528	0	3.37689e-05	0.000289715	-0.00691066	down
MRFAP1L1	0.0412024	0	2.91084e-10	9.72691e-09	-0.0150563	down
MRLC2	0.0561349	0	2.26906e-19	6.70222e-17	-0.0330969	down
MRPL1	0.0341844	0	1.61855e-07	2.65073e-06	-0.0135735	down
MRPL11	0.0287069	0	5.00007e-06	5.40917e-05	-0.0081667	down
MRPL13	0.0587782	0	8.5443e-10	2.51479e-08	-0.0228575	down
MRPL14	0.0485419	0	1.57002e-06	1.96889e-05	-0.0145943	down
MRPL15	0.042978	0	2.1213e-07	3.35132e-06	-0.0154865	down
MRPL17	0.054168	0	6.85241e-17	1.0495e-14	-0.027375	down
MRPL18	0.0398109	0	1.35809e-07	2.276e-06	-0.0136304	down
MRPL20	0.0352656	0	6.5755e-07	9.04536e-06	-0.0115141	down
MRPL21	0.0368534	0	5.79214e-14	4.4151e-12	-0.0176729	down
MRPL22	0.0602336	0	6.10571e-18	1.20232e-15	-0.0425004	down
MRPL24	0.0290211	0	2.57799e-10	8.75617e-09	-0.0126379	down
MRPL27	0.0175585	0	2.68347e-08	5.4664e-07	-0.00639916	down
MRPL3	0.0606132	0	8.72704e-11	3.22731e-09	-0.0230049	down
MRPL32	0.0656407	0	4.29097e-11	1.72274e-09	-0.0264652	down
MRPL33	0.0594961	0	8.72847e-26	8.02098e-23	-0.0366366	down
MRPL35	0.0325999	0	2.82393e-15	2.86163e-13	-0.0176543	down
MRPL36	0.0627567	0	7.57081e-13	4.48849e-11	-0.0259932	down
MRPL39	0.0266479	0	2.19105e-17	3.7363e-15	-0.0152381	down
MRPL40	0.0221641	0	2.01569e-08	4.22046e-07	-0.00922957	down
MRPL42	0.0236834	0	9.04621e-10	2.62515e-08	-0.00873389	down
MRPL45	0.028695	0	4.91266e-06	5.32854e-05	-0.00935381	down
MRPL46	0.036165	0	7.22997e-08	1.2999e-06	-0.0134748	down
MRPL47	0.0146417	0	2.60171e-07	3.9921e-06	-0.00564505	down
MRPL48	0.037238	0	3.4534e-11	1.43164e-09	-0.0170858	down
MRPL50	0.0614621	0	4.70165e-14	3.68578e-12	-0.0308239	down
MRPL51	0.0815515	0	2.25193e-37	1.37377e-33	-0.0634891	down
MRPL53	0.0413989	0	0.000119014	0.000864941	-0.011097	down
MRPL54	0.0482895	0	3.92441e-05	0.00033153	-0.0128631	down
MRPS14	0.0186801	0	0.000118909	0.00086456	-0.00463194	down
MRPS17	0.0394195	0	4.46703e-23	3.07871e-20	-0.0256224	down
MRPS18C	0.0677315	0	2.63887e-18	5.81994e-16	-0.0464724	down
MRPS21	0.0521791	0	1.05113e-15	1.18277e-13	-0.0274251	down
MRPS22	0.0752017	0	1.33215e-14	1.14172e-12	-0.0369942	down
MRPS23	0.0370403	0	7.00128e-07	9.55513e-06	-0.0118205	down
MRPS28	0.038027	0	4.93005e-12	2.47866e-10	-0.0197026	down
MRPS31	0.0615492	0	1.5959e-10	5.64054e-09	-0.024555	down
MRPS33	0.0380238	0	5.66342e-18	1.12866e-15	-0.0255847	down
MRPS35	0.0391691	0	8.898e-05	0.00067951	-0.0104621	down
MRPS7	0.0331833	0	3.38506e-06	3.84563e-05	-0.0105389	down
MRPS9	0.0404527	0	3.26974e-08	6.49277e-07	-0.0141639	down
MSH6	0.0392141	0	2.31152e-06	2.78072e-05	-0.0124845	down
MST1	0.0324618	0	9.2168e-05	0.000699656	0.00746549	up
MTA1	0.0327099	0	1.18192e-05	0.000115001	0.00987056	up
MTCH1	0.0354862	0	1.18566e-09	3.39896e-08	0.0133407	up
MTCP1	0.0432845	0	1.35339e-06	1.72868e-05	-0.0131425	down
MTERFD1	0.044915	0	2.49872e-07	3.85195e-06	-0.0139886	down
MTF1	0.0638808	0	9.15223e-06	9.24013e-05	0.0167726	up
MTHFS	0.0547117	0	2.41192e-08	4.98694e-07	-0.0211525	down
MTIF2	0.0430819	0	2.05858e-13	1.36204e-11	-0.0194333	down
MTIF3	0.0504445	0	1.67506e-16	2.28985e-14	-0.0308223	down
MTMR14	0.0302523	0	5.28252e-06	5.67759e-05	0.00872026	up
MTMR3	0.0430367	0	1.76763e-07	2.84974e-06	0.0138144	up
MTMR4	0.0416949	0	6.84378e-06	7.11969e-05	0.0116655	up
MTX2	0.027202	0	8.97084e-06	9.07564e-05	-0.00737103	down
MUS81	0.0313369	0	4.1786e-07	6.11126e-06	0.0101842	up
MUSTN1	0.0261177	0	0.00011305	0.000827413	0.00701916	up
MUTED	0.0343932	0	5.99708e-10	1.84726e-08	-0.0135524	down
MVP	0.0456389	0	3.76118e-07	5.5747e-06	0.0142376	up
MXD3	0.0432378	0	3.50393e-08	6.85089e-07	0.0146205	up
MYADM	0.0685756	0	1.95359e-06	2.39366e-05	0.0220751	up
MYB	0.0446067	0	6.29326e-09	1.51524e-07	-0.0158237	down
MYBPC3	0.0584799	0	1.06708e-10	3.89639e-09	0.0224411	up
MYD88	0.04672	0	9.10441e-05	0.000692475	0.0118151	up
MYH9	0.0603698	0	4.72681e-07	6.82921e-06	0.0181928	up
MYL6	0.0725627	0	1.06635e-16	1.52056e-14	-0.0377792	down
MYNN	0.0302918	0	0.000104631	0.000778892	-0.0067154	down
MYO1F	0.0736907	0	2.00243e-07	3.18789e-06	0.0233472	up
MYO1G	0.0564632	0	6.56144e-10	1.99876e-08	0.0216521	up
MYO9B	0.0611255	0	2.4306e-08	5.01454e-07	0.0201506	up
MYST3	0.0562776	0	1.81759e-05	0.000166933	0.014228	up
MZF1	0.0394537	0	7.76617e-08	1.39026e-06	0.0137071	up
N-PAC	0.0410259	0	9.47182e-06	9.51703e-05	0.0118217	up
N6AMT1	0.0169404	0	6.72e-05	0.000530388	-0.0045297	down
N6AMT2	0.0237652	0	7.27993e-06	7.52608e-05	-0.00715587	down
NACA	0.0441187	0	1.1627e-11	5.47926e-10	-0.0189867	down
NACAP1	0.0361315	0	4.73451e-06	5.17947e-05	-0.0110067	down
NADSYN1	0.038434	0	7.07622e-07	9.6415e-06	0.0124121	up
NAE1	0.0362104	0	1.05309e-11	5.00553e-10	-0.0153457	down
NAGK	0.0497708	0	0.000123999	0.000897619	0.0122998	up
NAGPA	0.0420519	0	2.01819e-05	0.00018252	0.0122375	up
NAP1L1	0.0396753	0	6.10055e-05	0.000488428	-0.00955607	down
NAP1L4	0.0413517	0	1.8298e-05	0.00016771	-0.0107936	down
NAT5	0.046657	0	3.77033e-08	7.32845e-07	-0.0160305	down
NBEAL2	0.0727741	0	6.90094e-19	1.72952e-16	0.0396574	up
NBPF20	0.0410397	0	0.00010823	0.000799104	0.00984402	up
NCF4	0.0602663	0	0.000100958	0.000756317	0.0152237	up
NCK1	0.0632855	0	9.39366e-08	1.6425e-06	-0.0198363	down
NCSTN	0.0552863	0	7.20319e-07	9.79835e-06	0.0176662	up
NDC80	0.0161936	0	3.12439e-06	3.58146e-05	-0.00544338	down
NDE1	0.0612475	0	4.80301e-08	9.1318e-07	0.0207379	up
NDST2	0.0391916	0	7.39965e-10	2.22137e-08	0.0162337	up
NDUFA1	0.118901	0	2.49157e-37	1.37377e-33	-0.103409	down
NDUFA4	0.162159	0	7.70286e-11	2.87614e-09	-0.0617781	down
NDUFA8	0.0462573	0	1.91072e-11	8.40564e-10	-0.0195955	down
NDUFA9	0.0373072	0	6.81017e-10	2.07072e-08	-0.0160193	down
NDUFAF2	0.0432245	0	9.78073e-14	7.06476e-12	-0.0248352	down
NDUFB2	0.102577	0	2.90509e-14	2.3214e-12	-0.0488044	down
NDUFB3	0.127822	0	2.62184e-16	3.46942e-14	-0.0806101	down
NDUFB5	0.0606043	0	4.35129e-05	0.000364798	-0.0156137	down
NDUFB6	0.0492586	0	9.45422e-15	8.3182e-13	-0.0254494	down
NDUFS3	0.0471392	0	1.00286e-08	2.27639e-07	-0.0170793	down
NDUFS4	0.0941823	0	2.09246e-15	2.20455e-13	-0.0596005	down
NDUFS5	0.105677	0	7.42683e-33	1.75496e-29	-0.0971821	down
NDUFV2	0.0505074	0	3.44149e-10	1.11619e-08	-0.018931	down
NEDD8	0.0260836	0	4.40879e-10	1.41329e-08	-0.0106523	down
NET1	0.0207652	0	4.78195e-08	9.1127e-07	-0.00691886	down
NFAT5	0.04161	0	4.33504e-11	1.73442e-09	0.0165695	up
NFKB1	0.0396727	0	0.000108378	0.000799104	0.010286	up
NFKBIA	0.0574196	0	4.06332e-07	5.97966e-06	0.0171079	up
NFU1	0.0451929	0	2.37021e-09	6.40616e-08	-0.0180285	down
NGDN	0.0368583	0	9.35738e-19	2.27618e-16	-0.0233528	down
NGRN	0.0346878	0	1.50376e-11	6.85227e-10	-0.0141678	down
NICN1	0.0419797	0	5.2209e-06	5.61867e-05	0.0118836	up
NIF3L1	0.0557133	0	9.90227e-06	9.87067e-05	-0.0146988	down
NISCH	0.0433561	0	2.31559e-09	6.28936e-08	0.0171285	up
NKAP	0.0153797	0	9.68035e-07	1.28303e-05	-0.00518917	down
NKIRAS1	0.0289945	0	5.44334e-08	1.01509e-06	-0.00946626	down
NLRC5	0.0490344	0	6.57854e-07	9.04536e-06	0.0148304	up
NLRP1	0.033035	0	1.83195e-06	2.26813e-05	0.0101245	up
NLRP12	0.061989	0	1.10213e-07	1.89505e-06	0.0192626	up
NLRP6	0.0154208	0	3.40749e-06	3.86845e-05	0.0056631	up
NLRX1	0.0467696	0	6.61731e-07	9.09111e-06	0.0137856	up
NMD3	0.0393907	0	3.23951e-05	0.000278942	-0.0103888	down
NME1	0.0281914	0	4.96753e-18	1.01442e-15	-0.0160512	down
NME1-NME2	0.0359621	0	4.88393e-07	7.02479e-06	-0.0111661	down
NME7	0.0183921	0	7.59545e-09	1.77452e-07	-0.00662756	down
NMNAT1	0.0245228	0	0.000126387	0.000910527	0.00582394	up
NOL11	0.0518598	0	5.00026e-05	0.000410061	-0.0134119	down
NOL12	0.0449148	0	2.35695e-14	1.93001e-12	0.0219312	up
NOL6	0.0243718	0	1.03967e-05	0.000102916	0.00700825	up
NOL7	0.0412396	0	3.53353e-07	5.2751e-06	-0.0130125	down
NOL8	0.0354609	0	1.88333e-05	0.000172309	-0.00973178	down
NOTCH1	0.0687854	0	2.21215e-06	2.67675e-05	0.019266	up
NOTCH2	0.0276367	0	3.49143e-05	0.000297536	0.00780292	up
NPC1	0.0406687	0	0.000112846	0.000826651	0.0101863	up
NPC2	0.0430222	0	4.07263e-06	4.53028e-05	0.0125425	up
NPEPL1	0.0551518	0	6.80612e-14	5.07117e-12	0.0259125	up
NR1H2	0.0488124	0	1.07651e-06	1.40986e-05	0.0143428	up
NRBP2	0.0389315	0	3.79315e-10	1.22305e-08	0.0148045	up
NSD1	0.0181962	0	2.67798e-06	3.1305e-05	0.00613901	up
NSFL1C	0.0496985	0	2.52939e-07	3.88834e-06	0.0159891	up
NSMCE1	0.0397688	0	6.67241e-08	1.21685e-06	-0.0144774	down
NSMCE2	0.0302223	0	1.86942e-08	3.93911e-07	-0.0112904	down
NSMCE4A	0.0658178	0	6.39713e-07	8.84741e-06	-0.0196416	down
NSUN5	0.0248092	0	4.27732e-07	6.23907e-06	0.00805895	up
NT5C2	0.0617343	0	1.7181e-05	0.000158766	0.0157181	up
NTAN1	0.0412889	0	2.41615e-05	0.000214873	-0.0113543	down
NUCB1	0.0474786	0	4.86743e-06	5.28295e-05	0.0145042	up
NUCB2	0.0491156	0	3.18644e-12	1.66794e-10	-0.0255109	down
NUDT2	0.0356646	0	2.29528e-06	2.7652e-05	-0.0116869	down
NUDT22	0.0308511	0	2.80672e-05	0.0002459	0.00845918	up
NUDT3	0.035562	0	1.98527e-08	4.16202e-07	-0.0137152	down
NUDT5	0.0445111	0	5.78639e-05	0.000465755	-0.0103006	down
NUDT9	0.0135544	0	7.03632e-05	0.000551339	-0.00356167	down
NUP107	0.0394968	0	1.76534e-07	2.84883e-06	-0.0130863	down
NUP133	0.0323109	0	4.35523e-06	4.78748e-05	-0.00944095	down
NUP37	0.0524497	0	7.71511e-13	4.54148e-11	-0.0235112	down
NUP88	0.0584868	0	8.73264e-11	3.22731e-09	-0.0231584	down
NXF1	0.038398	0	6.6128e-15	6.04322e-13	0.0209719	up
OBFC1	0.045409	0	8.19629e-13	4.80762e-11	-0.0221201	down
OCIAD2	0.0480254	0	1.72967e-13	1.15365e-11	-0.023402	down
OKL38	0.0442387	0	1.0937e-06	1.42786e-05	0.0130902	up
OMA1	0.0330511	0	2.17746e-07	3.4335e-06	-0.0107997	down
OPLAH	0.0313017	0	3.31635e-10	1.08656e-08	0.0128602	up
OPRL1	0.0236279	0	8.94209e-05	0.000681932	0.00571947	up
OPTN	0.0740731	0	1.09844e-05	0.000107893	-0.0192675	down
ORC3L	0.03577	0	5.1036e-05	0.000417707	-0.00979849	down
OSBPL1A	0.02216	0	4.39715e-05	0.000367711	0.00602835	up
OSBPL5	0.0614449	0	1.21257e-05	0.000117775	0.0175429	up
OSBPL7	0.0311185	0	6.9878e-07	9.5446e-06	0.00949896	up
OSCAR	0.0724304	0	2.25478e-11	9.71259e-10	0.0290837	up
OSGEPL1	0.0169607	0	1.41725e-05	0.000134651	-0.00443145	down
OSM	0.0384751	0	6.27315e-05	0.000500551	0.0104599	up
OTUB1	0.0169072	0	4.85038e-05	0.000400206	0.00480901	up
P2RX7	0.051133	0	7.75076e-06	7.95319e-05	0.0137604	up
P2RY10	0.0375904	0	4.10256e-06	4.55745e-05	-0.0106734	down
P4HB	0.0406756	0	7.84645e-07	1.06036e-05	0.0125163	up
PABPN1	0.0399789	0	2.61907e-08	5.36163e-07	0.0136848	up
PADI4	0.0805248	0	6.72766e-09	1.60118e-07	0.0314308	up
PAF1	0.0490778	0	2.08408e-05	0.000187965	0.0131108	up
PAK1IP1	0.0273908	0	6.89795e-09	1.637e-07	-0.0101537	down
PANX2	0.0906742	0	1.97608e-05	0.000179152	0.0235006	up
PAQR4	0.0353373	0	4.88196e-05	0.000402154	0.00893771	up
PAQR6	0.0160731	0	6.21782e-06	6.52181e-05	0.00480229	up
PARK7	0.0627154	0	6.63367e-06	6.92287e-05	-0.0179928	down
PARL	0.0365407	0	3.84365e-09	9.70654e-08	-0.0136954	down
PARP10	0.0378638	0	7.26106e-08	1.30407e-06	0.0140488	up
PARP4	0.0415729	0	1.35485e-05	0.000129466	0.011985	up
PARVG	0.0440903	0	5.42949e-05	0.00044154	0.0111477	up
PATL1	0.0388074	0	5.54694e-06	5.90804e-05	0.0105704	up
PBX3	0.0399414	0	0.000107625	0.000796486	-0.0106317	down
PCBP1	0.0407543	0	4.19928e-07	6.13606e-06	0.0125058	up
PCM1	0.0424132	0	1.82712e-10	6.36261e-09	-0.0171295	down
PCMT1	0.0842338	0	2.17814e-08	4.54907e-07	-0.0267429	down
PCMTD1	0.0956274	0	2.57503e-05	0.000227166	-0.0244093	down
PCNX	0.0533949	0	1.47415e-05	0.000139337	0.014885	up
PCNXL3	0.0397902	0	3.46471e-05	0.000295716	0.0107648	up
PCSK7	0.0471013	0	5.20383e-06	5.60394e-05	0.014394	up
PDCD10	0.0380619	0	8.85984e-13	5.16023e-11	-0.0193871	down
PDCD2	0.0391174	0	2.61034e-06	3.06877e-05	-0.011056	down
PDCD4	0.0372206	0	5.50848e-06	5.87465e-05	-0.0102904	down
PDCD5	0.0361107	0	2.56898e-06	3.02876e-05	-0.0121985	down
PDCL3	0.0344809	0	1.39827e-11	6.43434e-10	-0.0148368	down
PDDC1	0.0218005	0	6.62478e-05	0.000524811	0.00554019	up
PDE5A	0.0357832	0	0.000126653	0.000912043	0.00927827	up
PDHB	0.0432892	0	7.15103e-10	2.16244e-08	-0.0171764	down
PDIK1L	0.0321415	0	5.68391e-05	0.000459361	-0.00816165	down
PDS5A	0.0441105	0	1.74042e-05	0.000160381	-0.0127966	down
PDXK	0.0476116	0	1.38302e-05	0.000131929	0.0132391	up
PEPD	0.0437483	0	1.42314e-07	2.37061e-06	0.0145839	up
PFDN1	0.0403592	0	2.89266e-06	3.34365e-05	-0.0117511	down
PFDN5	0.131823	0	7.79062e-16	9.13934e-14	-0.0652564	down
PFKFB4	0.0699333	0	6.92679e-09	1.64009e-07	0.0241791	up
PGCP	0.0439219	0	1.50623e-05	0.000141882	0.0127863	up
PGD	0.0581139	0	0.000111072	0.000816551	0.0153215	up
PGK1	0.0348178	0	9.43473e-06	9.4927e-05	0.0104064	up
PGLS	0.039726	0	5.40156e-05	0.000439701	0.0104592	up
PGLYRP1	0.107563	0	3.40861e-05	0.000291529	0.0296292	up
PGS1	0.0562317	0	6.00167e-08	1.11169e-06	0.0190795	up
PHACTR2	0.0426317	0	3.59155e-07	5.34863e-06	0.0136354	up
PHF1	0.0265657	0	1.10263e-06	1.43837e-05	0.00846375	up
PHF12	0.0203024	0	0.000113368	0.000829376	0.004771	up
PHF14	0.0149938	0	6.02202e-10	1.85149e-08	-0.00600614	down
PHKA2	0.0531992	0	6.29283e-08	1.15655e-06	0.0184326	up
PI4KB	0.0371073	0	2.82667e-06	3.27882e-05	0.0103893	up
PIAS1	0.0421779	0	5.4773e-07	7.73697e-06	0.0141714	up
PIAS4	0.0472836	0	1.44754e-06	1.82776e-05	0.014714	up
PIGC	0.0264501	0	1.08664e-06	1.42088e-05	-0.00763589	down
PIGF	0.0263639	0	4.48603e-09	1.11584e-07	-0.0098724	down
PIGG	0.0252876	0	2.10186e-05	0.000189362	0.00728001	up
PIGP	0.0400144	0	1.10525e-07	1.89844e-06	-0.0130042	down
PIGS	0.0320738	0	1.61448e-05	0.000150621	0.00916404	up
PIGT	0.0375313	0	2.35105e-07	3.67221e-06	0.0121598	up
PIK3CD	0.0652804	0	1.8566e-07	2.97867e-06	0.0199273	up
PIK3R1	0.0139065	0	5.71784e-05	0.00046136	-0.00365946	down
PIK4CA	0.024602	0	3.16682e-06	3.62007e-05	0.00785078	up
PILRA	0.0614931	0	1.80347e-07	2.89708e-06	0.021537	up
PILRB	0.0229476	0	3.39821e-05	0.000290791	0.00663485	up
PIM3	0.0199422	0	9.49929e-06	9.53445e-05	0.00579458	up
PIPSL	0.0445262	0	3.30743e-07	4.97347e-06	-0.0152893	down
PISD	0.0622046	0	1.00129e-05	9.95933e-05	0.0171928	up
PITPNM1	0.0470344	0	2.08235e-09	5.70267e-08	0.0194045	up
PKIA	0.0351418	0	1.85449e-08	3.91765e-07	-0.0126492	down
PLA2G4B	0.057027	0	2.50886e-06	2.9726e-05	0.0164291	up
PLAC8	0.0528353	0	9.18332e-05	0.000697435	-0.01307	down
PLAUR	0.0582308	0	4.68556e-05	0.000389858	0.0158882	up
PLCB2	0.0678885	0	8.81159e-09	2.0385e-07	0.0234411	up
PLCG2	0.0541979	0	8.32143e-05	0.000640804	0.0143635	up
PLCH2	0.05104	0	3.23843e-05	0.000278942	0.013193	up
PLCL2	0.0298243	0	4.82986e-06	5.25251e-05	-0.0091943	down
PLEKHG3	0.0613376	0	5.44221e-07	7.70056e-06	0.0190009	up
PLEKHM1	0.0518903	0	1.1421e-06	1.48107e-05	0.0146223	up
PLOD1	0.0632157	0	1.9262e-09	5.32796e-08	0.0238291	up
PLOD3	0.0483524	0	2.19857e-05	0.000197537	0.0126821	up
PLRG1	0.0616267	0	7.10601e-15	6.42298e-13	-0.0280625	down
PLXNB2	0.0402205	0	0.000106216	0.000789274	0.0100942	up
PMPCB	0.0490982	0	1.54397e-08	3.34716e-07	-0.0164849	down
PMS2L1	0.020192	0	3.76046e-05	0.000318656	0.0050855	up
PNPLA2	0.0821404	0	0.000137428	0.000979824	0.0213047	up
PNPLA6	0.0476025	0	7.76064e-07	1.04962e-05	0.0161862	up
PNPLA8	0.0326232	0	6.36773e-05	0.000506631	-0.00887277	down
PNRC2	0.0618484	0	3.42317e-08	6.70091e-07	-0.019291	down
POFUT2	0.0277378	0	1.1452e-13	8.06074e-12	0.0127275	up
POL3S	0.0248201	0	2.6707e-06	3.1242e-05	0.00712044	up
POLB	0.0559672	0	5.39356e-07	7.64481e-06	-0.0181001	down
POLE4	0.0670253	0	1.63224e-08	3.5109e-07	-0.0241386	down
POLG	0.0435277	0	2.07804e-06	2.53108e-05	0.0125935	up
POLR1E	0.0327457	0	6.93079e-09	1.64009e-07	-0.0129623	down
POLR2A	0.0704109	0	1.12122e-07	1.91988e-06	0.0221253	up
POLR2B	0.0482104	0	1.33868e-05	0.000128069	-0.0133622	down
POLR3C	0.030134	0	1.23124e-08	2.72647e-07	-0.0113092	down
POLR3GL	0.0679719	0	9.39303e-16	1.07152e-13	-0.0361705	down
POLRMT	0.0374627	0	0.000101867	0.000761401	0.0100941	up
POMP	0.0391366	0	2.61342e-19	7.58395e-17	-0.0234408	down
POR	0.0552109	0	1.44426e-06	1.82503e-05	0.0156664	up
POU2F1	0.0423758	0	5.31134e-06	5.69746e-05	0.0118811	up
PPA1	0.0871252	0	1.72611e-12	9.58782e-11	-0.0375803	down
PPBP	0.113449	0	6.46351e-07	8.91684e-06	-0.036192	down
PPCS	0.0460475	0	6.91876e-05	0.000542642	-0.0117243	down
PPFIA1	0.0283303	0	1.22064e-05	0.000118489	0.0080192	up
PPHLN1	0.0213117	0	1.10548e-13	7.88181e-12	-0.010786	down
PPIE	0.0245361	0	1.73383e-07	2.80765e-06	-0.00835281	down
PPIG	0.0489852	0	5.77268e-15	5.39468e-13	-0.0296999	down
PPIH	0.0393278	0	3.38961e-08	6.65095e-07	-0.0138663	down
PPIL1	0.0324347	0	1.78274e-05	0.000163916	-0.00828903	down
PPIL3	0.0265259	0	4.67951e-10	1.48283e-08	-0.0102704	down
PPIL5	0.0154933	0	1.05948e-08	2.38759e-07	-0.00541822	down
PPM1F	0.0661299	0	2.21906e-07	3.49575e-06	0.0214477	up
PPM1M	0.0375284	0	2.62407e-11	1.10445e-09	0.016071	up
PPP1R10	0.0460379	0	5.58011e-05	0.000451789	0.0109848	up
PPP1R12C	0.0236358	0	4.91133e-05	0.000403568	0.00598607	up
PPP1R14B	0.0399388	0	1.86704e-12	1.0226e-10	0.0178055	up
PPP1R2	0.0688231	0	3.64718e-06	4.11514e-05	-0.0195137	down
PPP1R3E	0.031118	0	1.34951e-06	1.72617e-05	0.0103687	up
PPP1R7	0.0318684	0	0.00010673	0.000792024	-0.00812516	down
PPP2R3C	0.0633106	0	1.32168e-09	3.76985e-08	-0.0254923	down
PPP2R5C	0.0291065	0	6.06463e-11	2.35481e-09	-0.0125046	down
PPTC7	0.047458	0	5.41064e-09	1.32393e-07	0.0185249	up
PPWD1	0.0543239	0	4.20566e-09	1.05243e-07	-0.0199409	down
PRDX1	0.0641689	0	2.25062e-23	1.69216e-20	-0.0384712	down
PRDX4	0.053774	0	6.4288e-06	6.7218e-05	-0.0137743	down
PRIC285	0.073891	0	2.66498e-11	1.11599e-09	0.0319188	up
PRICKLE4	0.0664201	0	2.34594e-09	6.36134e-08	-0.0231819	down
PRIM1	0.0313308	0	8.0845e-15	7.22841e-13	-0.0149892	down
PRKAG1	0.0237519	0	7.82598e-09	1.82173e-07	-0.00835009	down
PRKCD	0.034483	0	6.36291e-11	2.44765e-09	0.0138517	up
PRKCZ	0.028063	0	5.70954e-05	0.000460915	0.00720328	up
PRKD2	0.048805	0	1.24625e-06	1.60421e-05	0.0143951	up
PRMT1	0.0301872	0	1.00903e-12	5.83581e-11	-0.0139803	down
PRPF18	0.025884	0	1.25063e-11	5.8205e-10	-0.0136137	down
PRPF3	0.0388225	0	0.000130492	0.000936021	0.00967022	up
PRPF38A	0.0189672	0	1.47522e-10	5.24766e-09	-0.00780566	down
PRPS1	0.04047	0	1.38091e-05	0.000131804	-0.0113905	down
PRR14	0.0474372	0	2.94382e-07	4.46732e-06	0.0150881	up
PSAP	0.0486936	0	9.6266e-05	0.000727094	0.0119976	up
PSCD1	0.0385417	0	1.48756e-11	6.79716e-10	0.0161505	up
PSCD4	0.0477519	0	9.09757e-07	1.21455e-05	0.0156378	up
PSD4	0.0614559	0	1.43487e-10	5.13727e-09	0.023207	up
PSIP1	0.0510371	0	8.51061e-05	0.00065385	-0.0144599	down
PSMA2	0.0550257	0	5.6343e-13	3.45174e-11	-0.0244695	down
PSMA3	0.0536585	0	7.84872e-20	2.59651e-17	-0.0406569	down
PSMA4	0.0967141	0	2.24637e-15	2.33693e-13	-0.0599135	down
PSMA5	0.0451651	0	4.75621e-06	5.18606e-05	-0.0131408	down
PSMA6	0.123541	0	7.71874e-10	2.30046e-08	-0.0449754	down
PSMB1	0.0711024	0	7.68004e-15	6.90411e-13	-0.0331373	down
PSMB6	0.0487541	0	3.14442e-06	3.59943e-05	-0.0140866	down
PSMB7	0.0482107	0	2.39994e-10	8.23598e-09	-0.0190789	down
PSMC1	0.0291933	0	1.91923e-06	2.36154e-05	-0.00874299	down
PSMC2	0.0825142	0	8.70932e-17	1.27487e-14	-0.0419228	down
PSMC3	0.0359006	0	4.33267e-05	0.000363422	-0.00993282	down
PSMC6	0.067575	0	1.96733e-11	8.63174e-10	-0.0265051	down
PSMD10	0.0408223	0	2.70558e-09	7.22989e-08	-0.0137922	down
PSMD14	0.042814	0	3.10587e-12	1.63093e-10	-0.0200546	down
PSMD4	0.0325112	0	1.7493e-07	2.82846e-06	-0.0109923	down
PSMD6	0.0407576	0	5.08577e-06	5.48753e-05	-0.0120066	down
PSME1	0.0252263	0	1.93947e-07	3.09959e-06	0.00858459	up
PSME3	0.03857	0	1.12639e-05	0.000110181	0.0102632	up
PSMG1	0.0300067	0	2.03977e-06	2.49006e-05	-0.00970442	down
PSTPIP1	0.0511141	0	2.16079e-07	3.41046e-06	0.0170191	up
PTAFR	0.0680697	0	9.85933e-05	0.000741287	0.017098	up
PTBP1	0.0402922	0	1.51215e-05	0.000142278	0.0108921	up
PTCD1	0.0323643	0	9.09051e-05	0.000691975	0.00892908	up
PTOV1	0.0431617	0	4.0239e-06	4.48514e-05	0.0128906	up
PTPN1	0.0489348	0	9.18862e-07	1.22473e-05	0.014895	up
PTPN2	0.0217167	0	9.763e-05	0.000735716	-0.00563843	down
PTPN4	0.0805294	0	5.68974e-06	6.03514e-05	-0.0211998	down
PTPN6	0.0275787	0	2.31321e-06	2.78073e-05	0.00793662	up
PTPRE	0.0318475	0	2.3713e-12	1.27047e-10	0.0147172	up
PTPRO	0.0176152	0	4.75044e-06	5.1834e-05	-0.00549248	down
PTRH2	0.036317	0	1.86456e-17	3.35236e-15	-0.0208199	down
PUS3	0.0250225	0	4.83064e-05	0.000399518	-0.00708163	down
PWP1	0.0419788	0	3.49754e-13	2.22511e-11	-0.020049	down
PXK	0.0297802	0	6.45959e-05	0.000513446	0.00746416	up
PXMP3	0.0552461	0	4.64377e-06	5.08813e-05	-0.0146072	down
PYGB	0.0551202	0	5.29363e-05	0.000431339	0.0145109	up
R3HDM2	0.0222334	0	6.50762e-06	6.79991e-05	0.00641471	up
RAB11A	0.075058	0	2.2824e-07	3.57511e-06	-0.0231532	down
RAB11FIP1	0.0419323	0	5.48155e-05	0.000444973	0.0119506	up
RAB21	0.0530586	0	2.01394e-05	0.000182235	-0.0161812	down
RAB24	0.0401837	0	3.63678e-12	1.87987e-10	0.0182486	up
RAB37	0.0342801	0	9.92666e-08	1.72839e-06	0.0112688	up
RAB40C	0.0488132	0	1.4507e-10	5.18272e-09	0.0210317	up
RAB6A	0.0303929	0	6.40256e-06	6.69859e-05	-0.00860381	down
RABEP1	0.0662961	0	5.05022e-05	0.000413748	-0.0176406	down
RABEPK	0.0376185	0	0.000121789	0.000882785	-0.00880616	down
RABGGTB	0.0372179	0	7.86694e-08	1.40678e-06	-0.0131719	down
RABL3	0.0265793	0	3.05454e-09	8.01986e-08	-0.0101559	down
RAC2	0.0343143	0	3.55439e-10	1.14831e-08	0.0138578	up
RAD21	0.0474779	0	4.85105e-05	0.000400206	-0.0120707	down
RAD51C	0.0203807	0	4.1347e-13	2.60046e-11	-0.0105984	down
RAD9A	0.0368017	0	1.49733e-05	0.000141285	0.0102161	up
RALA	0.060338	0	1.00306e-06	1.32309e-05	-0.018183	down
RAN	0.0400615	0	1.29093e-10	4.66229e-09	-0.0160564	down
RAP1B	0.027858	0	0.000118755	0.000863817	-0.00691916	down
RAPGEFL1	0.0296486	0	5.97146e-08	1.10733e-06	0.00993875	up
RARS	0.0510992	0	6.15849e-13	3.72659e-11	-0.021371	down
RASA2	0.0396403	0	1.25049e-05	0.000120749	0.0111513	up
RASGRP2	0.0318934	0	3.27714e-06	3.73327e-05	0.0087946	up
RASGRP3	0.0431709	0	1.14077e-05	0.00011139	-0.0136842	down
RASSF1	0.030181	0	4.71115e-07	6.81777e-06	0.00975862	up
RBCK1	0.053906	0	6.40843e-08	1.17649e-06	0.0172743	up
RBM10	0.0282043	0	3.11989e-08	6.2176e-07	0.00989216	up
RBM17	0.0523641	0	1.13931e-05	0.000111314	-0.0149507	down
RBM23	0.0494017	0	1.4308e-08	3.12228e-07	0.0167976	up
RBM33	0.0442331	0	9.25348e-08	1.62142e-06	0.0155903	up
RBM34	0.0512389	0	2.53113e-13	1.64832e-11	-0.0236259	down
RBM42	0.0460873	0	0.000130472	0.000936021	0.0109657	up
RBM5	0.0367782	0	6.98122e-07	9.5435e-06	0.0119458	up
RBM6	0.0473291	0	3.69154e-05	0.000313005	0.0123455	up
RBM7	0.0365425	0	5.31168e-05	0.000432597	-0.0100719	down
RBMX2	0.0210391	0	2.68526e-05	0.000235884	-0.00564428	down
RBX1	0.112675	0	7.09991e-11	2.68674e-09	-0.0458013	down
RCAN1	0.0302345	0	2.76647e-06	3.22028e-05	-0.00850741	down
RCN2	0.0528035	0	1.59031e-05	0.000148702	-0.0138637	down
RCN3	0.0444416	0	7.42183e-07	1.00627e-05	0.0133364	up
RDH14	0.0551764	0	4.51275e-10	1.44382e-08	-0.0216268	down
RDH5	0.0405164	0	8.92619e-09	2.05638e-07	0.0148642	up
REC8	0.0482572	0	3.5517e-10	1.14831e-08	0.0192512	up
RECQL	0.0307009	0	1.59335e-07	2.61725e-06	-0.0100384	down
REEP5	0.0927138	0	1.72284e-05	0.000159026	-0.0240261	down
RELB	0.0465173	0	7.16227e-07	9.75071e-06	0.0145497	up
RELL2	0.0235826	0	7.95421e-06	8.13671e-05	0.00650098	up
REM2	0.0682407	0	3.07219e-10	1.01639e-08	0.0250783	up
RERE	0.0470603	0	3.67448e-06	4.13748e-05	0.0138843	up
REXO1	0.0429879	0	2.30242e-07	3.59966e-06	0.0136444	up
REXO2	0.0543283	0	8.93647e-08	1.57757e-06	-0.0185509	down
RFC4	0.0299317	0	9.8447e-06	9.82155e-05	-0.00828735	down
RFESD	0.01581	0	1.39325e-05	0.000132829	-0.00542062	down
RFNG	0.0231442	0	2.39709e-05	0.000213518	0.0060705	up
RG9MTD1	0.027926	0	4.35818e-08	8.36295e-07	-0.0105956	down
RGL2	0.0484693	0	2.47019e-12	1.31805e-10	0.0210171	up
RGS10	0.0658169	0	1.09972e-07	1.89484e-06	-0.0221547	down
RGS14	0.0434277	0	1.35487e-10	4.88255e-09	0.0173441	up
RGS19	0.0525544	0	4.23407e-11	1.70819e-09	0.0207865	up
RHBDD2	0.0481321	0	6.79505e-05	0.000534367	0.0124531	up
RHBDF2	0.0403527	0	8.9476e-12	4.27752e-10	0.0188851	up
RHOG	0.045542	0	1.21149e-06	1.56313e-05	0.0154913	up
RHOT2	0.0417124	0	2.48987e-08	5.1098e-07	0.0158456	up
RIC8A	0.0378294	0	3.77896e-07	5.59604e-06	0.0116281	up
RIOK2	0.0595194	0	1.57335e-14	1.3278e-12	-0.0291978	down
RIPK3	0.0343661	0	5.25546e-07	7.47469e-06	0.0106279	up
RIT1	0.038676	0	3.92974e-09	9.87871e-08	-0.0164694	down
RNF14	0.0354355	0	3.91721e-05	0.000331091	-0.0100221	down
RNF166	0.0406627	0	2.64347e-05	0.000232583	0.0106137	up
RNF170	0.0296491	0	9.15578e-06	9.24013e-05	-0.00848913	down
RNF20	0.0444665	0	8.38362e-05	0.000644693	-0.0114984	down
RNF219	0.0373143	0	0.000124362	0.000899859	-0.00864767	down
RNF24	0.0834408	0	2.44773e-06	2.9149e-05	0.0246718	up
RNF31	0.0542108	0	9.82812e-08	1.71303e-06	0.018026	up
RNF44	0.0455763	0	3.85806e-07	5.70296e-06	0.014172	up
RNF7	0.029662	0	6.86781e-05	0.000539669	-0.00753132	down
RNH1	0.0410007	0	1.78593e-05	0.000164117	0.0115071	up
ROCK1	0.0306616	0	1.52736e-07	2.52641e-06	-0.0123959	down
RP11-529I10.4	0.040074	0	1.57293e-05	0.00014716	-0.0127321	down
RPA2	0.047898	0	8.4389e-07	1.13394e-05	-0.0151176	down
RPA3	0.0794357	0	8.17036e-29	1.2286e-25	-0.053615	down
RPAIN	0.0592018	0	1.17947e-13	8.26678e-12	-0.0273594	down
RPAP3	0.0407047	0	4.90537e-13	3.01635e-11	-0.0190752	down
RPL10A	0.0561635	0	4.41373e-06	4.84778e-05	-0.0166711	down
RPL11	0.0802181	0	1.06418e-18	2.55111e-16	-0.0441567	down
RPL12	0.0467897	0	5.64914e-17	8.89927e-15	-0.0247708	down
RPL17	0.179949	0	3.62505e-16	4.57724e-14	-0.0889856	down
RPL21	0.161802	0	1.66365e-16	2.28985e-14	-0.078763	down
RPL22	0.0567235	0	2.93373e-08	5.9107e-07	-0.0203861	down
RPL23	0.140999	0	8.96368e-15	7.97141e-13	-0.0840586	down
RPL24	0.0821283	0	1.29226e-16	1.81147e-14	-0.0407714	down
RPL26	0.195205	0	2.37049e-17	4.00105e-15	-0.116597	down
RPL26L1	0.0493763	0	1.52166e-13	1.04007e-11	-0.0309944	down
RPL27	0.102911	0	1.86195e-07	2.98435e-06	-0.0318113	down
RPL3	0.0444155	0	3.71768e-06	4.18043e-05	-0.012824	down
RPL30	0.0760737	0	1.36734e-12	7.66685e-11	-0.032448	down
RPL31	0.227169	0	1.67079e-13	1.12343e-11	-0.0937856	down
RPL32	0.0225029	0	5.973e-13	3.63233e-11	-0.00950691	down
RPL32P3	0.0179177	0	1.59956e-05	0.000149313	0.00500325	up
RPL34	0.0456238	0	2.82787e-09	7.49611e-08	-0.0190655	down
RPL35	0.0972081	0	4.34102e-11	1.73442e-09	-0.037652	down
RPL35A	0.0718075	0	3.48187e-14	2.76892e-12	-0.0329956	down
RPL36AL	0.0877249	0	6.29839e-42	1.04182e-37	-0.0695589	down
RPL39	0.149918	0	1.20408e-12	6.86785e-11	-0.061459	down
RPL4	0.0762792	0	7.76637e-14	5.7607e-12	-0.0344677	down
RPL41	0.0715239	0	5.95016e-13	3.63179e-11	-0.0308863	down
RPL5	0.0892843	0	6.77283e-13	4.05903e-11	-0.0410193	down
RPL6	0.0600815	0	1.14627e-19	3.57745e-17	-0.0322109	down
RPL7	0.0954784	0	4.3713e-15	4.22841e-13	-0.0605712	down
RPL9	0.114994	0	5.24075e-05	0.000427874	-0.0290957	down
RPP40	0.028618	0	1.5139e-08	3.28626e-07	-0.0102839	down
RPS10	0.0660342	0	1.71162e-06	2.13449e-05	-0.0202694	down
RPS12	0.0318875	0	9.3206e-16	1.07152e-13	-0.0171374	down
RPS13	0.0550437	0	2.32085e-06	2.78586e-05	-0.016775	down
RPS14	0.0497564	0	2.24562e-07	3.53088e-06	-0.017541	down
RPS17	0.158436	0	6.59871e-15	6.04322e-13	-0.0725567	down
RPS18	0.0903403	0	1.59923e-05	0.000149313	-0.0268843	down
RPS20	0.0796021	0	1.77645e-15	1.92053e-13	-0.0374493	down
RPS21	0.060996	0	3.67004e-06	4.13529e-05	-0.0178728	down
RPS24	0.115365	0	5.33966e-20	1.84007e-17	-0.0746156	down
RPS25	0.0745821	0	1.07496e-34	3.21046e-31	-0.0575474	down
RPS27	0.137007	0	1.02504e-14	8.97097e-13	-0.0613942	down
RPS27A	0.083515	0	5.05816e-29	8.3667e-26	-0.0516895	down
RPS27L	0.116283	0	1.84115e-12	1.01515e-10	-0.059276	down
RPS29	0.0783108	0	1.88206e-08	3.96071e-07	-0.0263052	down
RPS3A	0.209989	0	8.95109e-10	2.60211e-08	-0.0710448	down
RPS4X	0.063609	0	1.56272e-11	7.0819e-10	-0.0269592	down
RPS6	0.0615668	0	1.58878e-07	2.61232e-06	-0.0199778	down
RPS6KA1	0.0308065	0	5.97315e-06	6.2891e-05	0.00844101	up
RPS6KA4	0.0428759	0	2.34739e-05	0.00020975	0.0120706	up
RPS6KA5	0.0446334	0	8.91473e-05	0.00068016	0.0109886	up
RPS7	0.0211844	0	1.41772e-06	1.80111e-05	-0.00670322	down
RRBP1	0.0338457	0	4.8336e-06	5.25313e-05	0.00969637	up
RRM1	0.0506803	0	9.29363e-06	9.36211e-05	-0.0142232	down
RRP12	0.0646339	0	3.02157e-05	0.000263052	0.0168767	up
RRP15	0.0335868	0	1.32806e-07	2.23247e-06	-0.0117389	down
RSL1D1	0.059025	0	1.18462e-14	1.02591e-12	-0.0282625	down
RSRC1	0.029898	0	1.67929e-08	3.59343e-07	-0.0116511	down
RTCD1	0.0321681	0	3.08225e-05	0.00026707	-0.00908278	down
RUSC1	0.0373855	0	5.57562e-07	7.84906e-06	0.0114747	up
RWDD1	0.114425	0	2.12558e-13	1.40076e-11	-0.0475246	down
RWDD3	0.0171073	0	7.18784e-08	1.29431e-06	-0.00654812	down
RWDD4A	0.0395356	0	2.35511e-06	2.82482e-05	-0.0126982	down
RXRA	0.0555546	0	9.29118e-07	1.23641e-05	0.0168905	up
RXRB	0.0384969	0	1.71644e-05	0.000158701	0.0099422	up
RYBP	0.0667983	0	2.20375e-10	7.59814e-09	0.0274809	up
S100A10	0.0445604	0	4.36818e-05	0.000365658	0.0122858	up
S100A12	0.149968	0	8.4923e-06	8.64438e-05	-0.0404698	down
S100A8	0.136125	0	3.58315e-11	1.48172e-09	-0.0552641	down
SAFB2	0.0460905	0	2.83928e-08	5.74138e-07	0.0147049	up
SAMHD1	0.0195781	0	3.33984e-05	0.000286834	-0.00537425	down
SAP18	0.0292939	0	3.41833e-05	0.000292059	-0.00777379	down
SAR1B	0.0319743	0	4.79619e-11	1.90249e-09	-0.0134318	down
SBDSP	0.0203609	0	1.27477e-07	2.1518e-06	-0.00705425	down
SBF1	0.0511464	0	6.7899e-11	2.58188e-09	0.0215327	up
SBNO2	0.0662305	0	3.2575e-07	4.90285e-06	0.021152	up
SCAP	0.0663234	0	6.77835e-08	1.23345e-06	0.0217528	up
SCFD1	0.0381145	0	6.78546e-16	8.10495e-14	-0.0181332	down
SCNN1D	0.0238919	0	0.000124734	0.000902156	0.00596501	up
SCO1	0.033596	0	6.47149e-08	1.18544e-06	-0.0117452	down
SCO2	0.0740091	0	3.33194e-08	6.58466e-07	0.0272159	up
SCRIB	0.0202064	0	6.04276e-07	8.40651e-06	0.00639585	up
SDAD1	0.0489872	0	5.7371e-08	1.06626e-06	-0.0168507	down
SDCCAG1	0.029779	0	2.04761e-07	3.25356e-06	-0.011341	down
SDCCAG10	0.048423	0	1.12897e-16	1.59609e-14	-0.0263179	down
SDF4	0.0307451	0	2.14837e-06	2.60339e-05	-0.00935162	down
SEC11A	0.0794486	0	4.36846e-15	4.22841e-13	-0.0383759	down
SEC11C	0.0686644	0	5.66778e-12	2.82382e-10	-0.0313665	down
SEC24C	0.0261126	0	2.82252e-06	3.2763e-05	0.00795513	up
SEC61A1	0.0455014	0	1.88303e-09	5.22605e-08	0.0187062	up
SEC61G	0.0431686	0	1.75597e-10	6.12774e-09	-0.0171211	down
Selenoprotein 15	0.0723341	0	3.01187e-05	0.000262483	-0.0196296	down
SELK	0.0638963	0	1.26634e-13	8.76425e-12	-0.0270698	down
SELL	0.0603433	0	5.29913e-06	5.69175e-05	0.017723	up
SELO	0.0366979	0	9.26506e-08	1.62173e-06	0.0126809	up
SELPLG	0.0692871	0	8.00178e-12	3.8701e-10	0.0297883	up
SELS	0.0270929	0	1.76666e-05	0.000162708	-0.00746243	down
SEMA4A	0.0772035	0	3.82052e-05	0.000323581	0.0205569	up
SEMA4B	0.0378477	0	8.24114e-08	1.46263e-06	0.0119134	up
SEMA4D	0.0448303	0	1.00475e-08	2.27665e-07	0.0157439	up
SENP6	0.0309381	0	2.98528e-08	5.99265e-07	-0.0112982	down
SEPN1	0.0341142	0	0.000125971	0.000908716	0.00814946	up
Septin 9	0.0414816	0	1.51543e-05	0.000142505	0.010989	up
SERINC3	0.0237696	0	3.39163e-05	0.000290453	0.00643297	up
SERPINA1	0.046014	0	9.84991e-07	1.3003e-05	0.0145696	up
SERTAD1	0.0513437	0	1.36879e-09	3.89024e-08	0.0200497	up
SET	0.0583502	0	8.83318e-10	2.57235e-08	-0.0227693	down
SETD1B	0.0373094	0	1.25688e-05	0.000121154	0.00940923	up
SETD3	0.0179693	0	4.82506e-05	0.000399456	-0.00460672	down
SETDB1	0.0431395	0	2.66363e-06	3.12033e-05	0.0122149	up
SETDB2	0.0452481	0	1.96151e-05	0.000178271	-0.0129883	down
SETMAR	0.0293373	0	4.58884e-09	1.13629e-07	-0.0115289	down
SETX	0.0370382	0	2.0398e-06	2.49006e-05	0.0110685	up
SF1	0.0362492	0	1.25685e-05	0.000121154	0.0101743	up
SF3B14	0.0692209	0	4.79487e-16	5.83176e-14	-0.0416146	down
SF3B4	0.0493926	0	1.74859e-06	2.17634e-05	0.0144469	up
SF3B5	0.0453977	0	2.47747e-07	3.82275e-06	-0.0141931	down
SFRS1	0.0598532	0	4.35594e-06	4.78748e-05	-0.018217	down
SFRS14	0.0302964	0	1.02251e-08	2.31056e-07	0.0115823	up
SFRS17A	0.0429684	0	3.59892e-16	4.57724e-14	0.0240323	up
SFRS6	0.0583552	0	0.000134937	0.000964557	-0.0145004	down
SFXN5	0.0400246	0	1.10133e-07	1.89505e-06	0.013124	up
SGSM2	0.0531766	0	1.33635e-07	2.24412e-06	0.01881	up
SH2D1A	0.0851862	0	2.08211e-11	9.08712e-10	-0.0343059	down
SH3BGRL3	0.0442784	0	1.22227e-05	0.000118578	0.0130909	up
SH3BP5L	0.0517713	0	6.22307e-08	1.145e-06	0.0168533	up
SHFM1	0.0603145	0	6.30292e-27	6.95044e-24	-0.0601971	down
SHISA5	0.042542	0	4.85134e-06	5.26894e-05	0.0137487	up
SHKBP1	0.0843832	0	5.19878e-08	9.78029e-07	0.0274383	up
SIGLEC5	0.0725911	0	4.84187e-05	0.000399992	0.0167721	up
SIGLEC9	0.0346651	0	1.94608e-06	2.38622e-05	0.0101683	up
SIN3B	0.0352608	0	8.9302e-07	1.1951e-05	0.0117022	up
SIP1	0.0203071	0	3.59525e-06	4.0621e-05	-0.0064763	down
SIPA1	0.048687	0	6.16769e-09	1.48717e-07	0.0168575	up
SIRT7	0.032918	0	6.68971e-07	9.17532e-06	0.0108704	up
SKIV2L	0.0496477	0	4.18838e-11	1.69389e-09	0.0208572	up
SKIV2L2	0.0510548	0	3.03568e-07	4.59407e-06	-0.0170111	down
SLC11A1	0.0533305	0	1.03469e-08	2.3349e-07	0.0200277	up
SLC12A9	0.0533375	0	6.55253e-09	1.56853e-07	0.0196453	up
SLC15A3	0.067752	0	5.53924e-06	5.90365e-05	0.0181207	up
SLC15A4	0.0502763	0	1.4989e-09	4.23095e-08	0.0197046	up
SLC16A12	0.029166	0	5.87397e-05	0.000471885	0.00783583	up
SLC16A3	0.0606634	0	2.82089e-07	4.29258e-06	0.0192064	up
SLC16A5	0.0505007	0	6.6628e-07	9.14601e-06	0.0153124	up
SLC22A4	0.0630841	0	8.18197e-06	8.3542e-05	0.0187283	up
SLC24A4	0.0322131	0	0.000135415	0.000967466	0.0074731	up
SLC25A26	0.0125688	0	0.000120123	0.000872239	-0.00302549	down
SLC25A36	0.0342432	0	9.53311e-05	0.000720361	-0.00923134	down
SLC26A11	0.0271591	0	2.42733e-06	2.89686e-05	0.00813303	up
SLC26A6	0.0162084	0	3.26305e-12	1.70265e-10	0.00720744	up
SLC26A8	0.0333889	0	2.55669e-09	6.87647e-08	0.0127509	up
SLC27A1	0.0444049	0	0.000107238	0.000795081	0.0112764	up
SLC27A3	0.0536558	0	1.10676e-07	1.89906e-06	0.0178492	up
SLC2A3	0.0585039	0	6.91126e-05	0.000542311	0.0148768	up
SLC30A9	0.0615663	0	1.37146e-07	2.29597e-06	-0.0191172	down
SLC35A1	0.0965893	0	8.51194e-06	8.65904e-05	-0.0242365	down
SLC35B2	0.0372881	0	7.92719e-05	0.0006133	0.00916411	up
SLC35B3	0.0517261	0	3.77446e-06	4.2414e-05	-0.0135572	down
SLC35C1	0.0372109	0	2.48383e-06	2.94728e-05	0.0106833	up
SLC35C2	0.0201862	0	0.00011728	0.00085535	0.00540807	up
SLC37A4	0.0320448	0	3.07409e-05	0.000266641	0.00861845	up
SLC38A1	0.0427711	0	6.32582e-05	0.000504024	0.0102682	up
SLC38A10	0.0271808	0	1.13667e-06	1.47695e-05	0.00836611	up
SLC38A7	0.0189868	0	3.16012e-05	0.000272959	0.00628691	up
SLC39A1	0.0372138	0	7.06249e-05	0.000552926	0.00904732	up
SLC44A2	0.0567093	0	3.10371e-09	8.05941e-08	0.0210757	up
SLC45A4	0.0630234	0	2.05258e-06	2.50381e-05	0.0187446	up
SLC5A6	0.0377576	0	2.02024e-05	0.000182606	0.00985484	up
SLC6A6	0.0468999	0	4.51488e-05	0.000376794	0.0122595	up
SLC7A7	0.0486542	0	2.68607e-07	4.11773e-06	0.0169973	up
SLC9A1	0.0679541	0	1.17123e-08	2.61448e-07	0.0225062	up
SLC9A8	0.0532396	0	2.38515e-09	6.42552e-08	0.0199148	up
SLCO3A1	0.0323199	0	6.14309e-09	1.4834e-07	0.0117609	up
SLMAP	0.0719825	0	4.76631e-05	0.000395384	-0.0172746	down
SLU7	0.073468	0	8.47607e-14	6.23123e-12	-0.0386834	down
SMAP2	0.0584658	0	3.85788e-05	0.00032641	0.0157463	up
SMARCA5	0.0331105	0	9.10546e-05	0.000692475	-0.00849272	down
SMARCC2	0.0338206	0	9.07712e-06	9.17194e-05	0.00887771	up
SMARCD3	0.0285124	0	7.63914e-06	7.85815e-05	0.00852637	up
SMARCE1	0.0462601	0	2.5917e-06	3.0512e-05	-0.0135793	down
SMC3	0.030894	0	1.65693e-11	7.43451e-10	-0.0142801	down
SMG5	0.0473416	0	0.000107712	0.000796486	0.0120145	up
SNAI3	0.0324649	0	3.69187e-05	0.000313005	0.00840269	up
SNAPC4	0.0433929	0	5.21189e-08	9.78546e-07	0.0152891	up
SNHG5	0.131445	0	5.52069e-07	7.78497e-06	-0.0414085	down
SNORA70	0.0478516	0	9.84078e-05	0.000740566	0.0119559	up
SNORD33	0.0241303	0	1.91088e-12	1.03973e-10	-0.0167871	down
SNRK	0.0781326	0	2.9383e-05	0.000256613	-0.0202344	down
SNRP70	0.0258982	0	1.2786e-06	1.64076e-05	0.00801414	up
SNRPA1	0.0497088	0	1.05052e-05	0.000103679	-0.0132742	down
SNRPB2	0.0554471	0	1.67752e-22	1.0277e-19	-0.0332185	down
SNRPD2	0.0897185	0	2.30247e-18	5.14664e-16	-0.0464879	down
SNRPF	0.0604931	0	2.76029e-07	4.21587e-06	-0.0195088	down
SNRPG	0.136662	0	7.4654e-16	8.82037e-14	-0.080404	down
SNRPN	0.0357319	0	5.30843e-08	9.94414e-07	-0.0128166	down
SNTB2	0.040245	0	1.78416e-21	8.43193e-19	0.0231209	up
SNURF	0.0325099	0	1.93769e-07	3.09959e-06	-0.0116202	down
SNX2	0.0744935	0	8.64256e-14	6.32552e-12	-0.0323866	down
SNX26	0.0483793	0	0.000118395	0.000862337	0.0115831	up
SNX27	0.0545513	0	1.76101e-09	4.90386e-08	0.0202546	up
SNX4	0.0423382	0	1.11972e-05	0.000109593	-0.0111028	down
SOCS1	0.0306578	0	8.21817e-05	0.000633738	0.00820269	up
SOD1	0.0736422	0	1.12747e-18	2.6642e-16	-0.0385376	down
SOLH	0.069686	0	4.02839e-10	1.29385e-08	0.0252069	up
SORL1	0.0810125	0	2.89432e-07	4.39623e-06	0.0246855	up
SP1	0.0508622	0	9.7362e-09	2.22133e-07	0.0184125	up
SP140	0.031467	0	6.55019e-05	0.0005194	-0.00846385	down
SPA17	0.0197046	0	1.10551e-05	0.000108395	-0.00535893	down
SPAG7	0.0477517	0	1.92418e-12	1.04353e-10	-0.0205609	down
SPATA13	0.0655362	0	8.93838e-07	1.19523e-05	0.0206809	up
SPATA2L	0.0430027	0	2.43507e-06	2.904e-05	0.0137947	up
SPEN	0.0422029	0	1.24448e-05	0.00012024	0.0115261	up
SPHK2	0.0428014	0	4.32529e-05	0.000362986	0.0103564	up
SPNS1	0.0426047	0	1.77613e-05	0.000163489	0.0116005	up
SPSB3	0.0467298	0	1.47122e-06	1.85484e-05	0.0149856	up
SPTLC2	0.0328005	0	1.23816e-07	2.10271e-06	0.0118814	up
SQSTM1	0.0550893	0	9.25613e-05	0.000701676	0.0141166	up
SR140	0.0315964	0	1.39518e-10	5.01688e-09	-0.0129507	down
SRBD1	0.0470208	0	1.47387e-05	0.000139337	-0.0136486	down
SRF	0.0444396	0	2.89201e-06	3.34365e-05	0.0128885	up
SRGN	0.0646839	0	9.92607e-05	0.000745627	-0.0158602	down
SRP14	0.083919	0	8.20398e-18	1.57793e-15	-0.0440896	down
SRP14P1	0.0867424	0	2.63815e-15	2.71042e-13	-0.0457324	down
SRP19	0.0634178	0	5.92432e-20	1.99988e-17	-0.0380961	down
SRP54	0.026872	0	2.0593e-05	0.000185933	-0.00813426	down
SRP9	0.0672606	0	8.85356e-05	0.000676741	-0.0157021	down
SRPRB	0.0486764	0	8.75525e-08	1.54723e-06	-0.0159679	down
SRRM2	0.0668107	0	3.07233e-10	1.01639e-08	0.0237687	up
SS18	0.022956	0	1.14728e-07	1.96248e-06	-0.00801021	down
SS18L2	0.0963608	0	1.22425e-13	8.50853e-12	-0.041884	down
SSB	0.0621214	0	3.17584e-20	1.14199e-17	-0.0404259	down
SSBP1	0.0586232	0	1.17176e-17	2.2025e-15	-0.0296632	down
SSH2	0.0608176	0	8.25741e-07	1.11045e-05	0.0181792	up
SSH3	0.0509021	0	1.17541e-08	2.6176e-07	0.0181338	up
ST6GALNAC2	0.0523871	0	0.000139413	0.000991412	0.013641	up
STAB1	0.0449996	0	1.13637e-10	4.13114e-09	0.0178287	up
STAMBPL1	0.0662446	0	0.000101742	0.000760813	-0.0161031	down
STAT2	0.0555798	0	3.41773e-08	6.69819e-07	0.0216716	up
STAT3	0.0637741	0	0.000122704	0.00088864	0.0153037	up
STAT5A	0.0508792	0	6.02353e-05	0.000482729	0.0124521	up
STAT5B	0.0528629	0	1.26004e-07	2.13329e-06	0.0173874	up
STAT6	0.0661599	0	1.57651e-10	5.58395e-09	0.0258025	up
STIM1	0.0479626	0	3.30442e-05	0.000284087	0.0126558	up
STK10	0.050142	0	2.67093e-05	0.000234749	0.0129431	up
STK11IP	0.0418193	0	1.32187e-09	3.76985e-08	0.0155483	up
STK19	0.0323926	0	9.72424e-06	9.71613e-05	0.00869946	up
STK25	0.0353981	0	1.46229e-07	2.42849e-06	0.012029	up
STK35	0.0296705	0	3.65052e-06	4.11611e-05	0.00950835	up
STK36	0.0340066	0	5.19234e-06	5.59521e-05	0.0103195	up
STK4	0.0342277	0	4.83456e-05	0.000399642	0.00846729	up
STK40	0.0362183	0	3.59248e-07	5.34863e-06	0.0114616	up
STRN4	0.0267885	0	5.67396e-06	6.0278e-05	0.0078634	up
STX16	0.0328961	0	9.14217e-08	1.60702e-06	0.010609	up
STX4	0.0425526	0	7.52793e-05	0.000585423	0.0101995	up
STX7	0.0269127	0	2.82079e-07	4.29258e-06	-0.00960341	down
STX8	0.0499636	0	2.77404e-15	2.83243e-13	-0.0274434	down
STXBP2	0.0624765	0	3.52778e-07	5.27128e-06	0.020746	up
SUB1	0.0847894	0	6.33164e-11	2.44765e-09	-0.0324607	down
SUCLA2	0.0334668	0	5.82387e-05	0.000468544	-0.00847948	down
SUCLG1	0.0359081	0	7.1963e-10	2.17215e-08	-0.0140204	down
SUGT1	0.0280212	0	1.97424e-05	0.000179152	-0.00767509	down
SULT1A1	0.0234722	0	1.79864e-06	2.23191e-05	0.00770858	up
SULT1A3	0.0358857	0	5.99688e-11	2.33399e-09	0.0142837	up
SULT1A4	0.0326707	0	1.2278e-07	2.08725e-06	0.0115872	up
SUMO2	0.0354294	0	1.63127e-05	0.000151759	-0.00975021	down
SUOX	0.024456	0	5.63081e-06	5.98966e-05	0.00694894	up
SUPT6H	0.0381311	0	3.43198e-05	0.000293074	0.00960109	up
SURF4	0.0323295	0	8.45092e-07	1.13463e-05	0.0104948	up
SUV420H1	0.0207229	0	0.00011304	0.000827413	-0.00554241	down
SVIL	0.0433889	0	1.2994e-05	0.000124744	0.0112228	up
SWAP70	0.0473993	0	3.1303e-09	8.11572e-08	-0.0190882	down
SYF2	0.0506186	0	1.12648e-13	7.99704e-12	-0.0259311	down
SYT11	0.0598694	0	3.06235e-05	0.000265902	0.0156383	up
SYTL3	0.0595449	0	3.82463e-09	9.67328e-08	0.0210538	up
TAF1	0.0185541	0	2.91134e-06	3.36054e-05	-0.00575596	down
TAF12	0.0433409	0	9.28532e-14	6.76601e-12	-0.0207119	down
TAF1C	0.0304159	0	1.81885e-11	8.10935e-10	0.0125998	up
TAF5	0.0327867	0	0.000136991	0.000977555	-0.00778394	down
TAF6L	0.0336373	0	1.46547e-05	0.000138754	0.00989052	up
TAF7	0.0701928	0	3.34066e-06	3.80041e-05	-0.0201048	down
TAF9	0.0147973	0	1.93446e-06	2.37549e-05	-0.00559074	down
TAGAP	0.0476275	0	4.89583e-05	0.000402694	0.0124381	up
TALDO1	0.0365038	0	5.39708e-08	1.0076e-06	0.0137868	up
TAP1	0.0586594	0	4.81136e-06	5.24273e-05	0.0175003	up
TAPBP	0.0320943	0	2.55578e-05	0.000225753	0.00840324	up
TATDN1	0.021404	0	7.61984e-11	2.85887e-09	-0.0105071	down
TAX1BP1	0.113965	0	3.65277e-11	1.49927e-09	-0.0404952	down
TBC1D10C	0.0405988	0	1.78573e-12	9.87886e-11	0.0187567	up
TBC1D15	0.0686155	0	1.96169e-08	4.1178e-07	-0.0223088	down
TBC1D2	0.0464613	0	8.33888e-10	2.45871e-08	0.0182849	up
TBC1D20	0.0305645	0	1.62783e-09	4.56371e-08	0.0108276	up
TBC1D2B	0.0341662	0	3.54078e-07	5.28116e-06	0.0113685	up
TBC1D3B	0.026029	0	4.81973e-08	9.14731e-07	0.00863711	up
[truncated: 329 more rows]

## Sheet: attribute
	Hub	Region	Type	Total_Degree	Internal_Degree	APCC	Hub_classification	P	z	Cluster_ID	IQR	perc_zeros	logFC	pval	pval_adj
ABCA2	non local hub	R4	Non-hub kinless nodes	6	1	0.311839	DATE	0.972222	-1.16602	3	0.0199329	0	0.00891147	1.38225e-13	9.48705e-12		Etichette di riga	Conteggio di Cluster_ID
ABCA7	non local hub	R4	Non-hub kinless nodes	276	13	0.119341	DATE	0.997781	-1.09582	3	0.029184	0	0.0129016	6.15415e-12	3.03868e-10		cluster 1	527
ABCE1	non local hub	R3	Non-hub connectors	1491	787	0.1783	DATE	0.721392	-1.35085	2	0.0648077	0	-0.0208492	3.33927e-08	6.59127e-07		cluster 2	798
ABHD4	non local hub	R4	Non-hub kinless nodes	1077	385	-0.118781	FIGHT CLUB	0.872212	-2.22672	1	0.0425442	0	0.0112122	5.34281e-06	5.72009e-05		cluster 3	924
ABR	non local hub	R4	Non-hub kinless nodes	1021	407	0.0250177	DATE	0.841095	-2.13928	1	0.0248521	0	0.00868523	7.83056e-09	1.82173e-07		Totale complessivo	2249
ABTB1	non local hub	R4	Non-hub kinless nodes	1259	403	-0.118656	FIGHT CLUB	0.897539	-2.15518	1	0.0658574	0	0.0244857	1.85679e-10	6.45236e-09
ACAD8	non local hub	R1	Ultra-peripheral nodes	3	3	0.468302	no hub	0	-1.15432	3	0.0171422	0	0.00464424	4.8864e-05	0.00040232
ACADM	non local hub	R3	Non-hub connectors	1504	794	0.18335	DATE	0.721295	-1.32445	2	0.0641208	0	-0.0261752	1.22012e-11	5.70113e-10
ACADVL	non local hub	R4	Non-hub kinless nodes	789	186	-0.098372	FIGHT CLUB	0.944426	-3.01764	1	0.0330634	0	0.0150321	1.34218e-12	7.57714e-11
ACAT1	non local hub	R3	Non-hub connectors	1498	797	0.192833	DATE	0.716931	-1.31314	2	0.0778274	0	-0.0325226	1.19396e-12	6.83367e-11
ACAT2	non local hub	R3	Non-hub connectors	977	590	0.203928	DATE	0.635318	-2.09373	2	0.0364303	0	-0.0149524	1.01008e-10	3.71281e-09
ACIN1	non local hub	R4	Non-hub kinless nodes	705	195	-0.206091	FIGHT CLUB	0.923495	-2.98187	1	0.0326154	0	0.0112252	2.52337e-07	3.88271e-06
ACO1	non local hub	R4	Non-hub kinless nodes	277	47	-0.0692051	FIGHT CLUB	0.97121	-0.896922	3	0.032199	0	0.00848533	6.71114e-05	0.000530129
ACSS2	non local hub	R4	Non-hub kinless nodes	1341	485	-0.0471814	FIGHT CLUB	0.869195	-1.82928	1	0.0363881	0	0.013946	2.02096e-10	7.00813e-09
ACTL6A	non local hub	R3	Non-hub connectors	1072	629	0.197624	DATE	0.65572	-1.94666	2	0.0355622	0	-0.0126442	7.96116e-08	1.42056e-06
ACTN1	non local hub	R4	Non-hub kinless nodes	1417	478	-0.133598	FIGHT CLUB	0.886207	-1.8571	1	0.081455	0	0.0257553	3.22891e-07	4.86424e-06
ACTN4	non local hub	R4	Non-hub kinless nodes	1369	491	-0.0807527	FIGHT CLUB	0.871366	-1.80543	1	0.0645321	0	0.0210436	8.16621e-08	1.45088e-06
ACTR10	non local hub	R3	Non-hub connectors	1274	743	0.191702	DATE	0.659875	-1.51677	2	0.062602	0	-0.0234335	2.20489e-10	7.59814e-09
ACTR1A	non local hub	R4	Non-hub kinless nodes	1128	336	-0.180494	FIGHT CLUB	0.911272	-2.42147	1	0.0457569	0	0.0107803	6.51051e-05	0.000516748
ACTR6	non local hub	R3	Non-hub connectors	1468	791	0.198049	DATE	0.709664	-1.33576	2	0.0752722	0	-0.0294824	7.71934e-09	1.80092e-07
ACVR1B	non local hub	R4	Non-hub kinless nodes	310	49	0.210978	DATE	0.975016	-0.885222	3	0.015065	0	0.00532991	7.12642e-08	1.28548e-06
ADAM15	non local hub	R4	Non-hub kinless nodes	507	54	-0.130617	FIGHT CLUB	0.988656	-0.855972	3	0.0319958	0	0.0105979	6.5427e-07	9.01105e-06
ADAM19	non local hub	R3	Non-hub connectors	619	283	0.080611	DATE	0.790978	-2.63212	1	0.0449054	0	0.013285	3.26246e-06	3.72168e-05
ADAM8	non local hub	R4	Non-hub kinless nodes	1260	410	-0.105479	FIGHT CLUB	0.894117	-2.12736	1	0.0602512	0	0.0300294	1.63165e-14	1.37001e-12
ADAR	non local hub	R4	Non-hub kinless nodes	980	346	-0.0805233	FIGHT CLUB	0.875348	-2.38173	1	0.0459952	0	0.0157361	1.1489e-07	1.96322e-06
ADCY4	non local hub	R3	Non-hub connectors	667	331	0.132681	DATE	0.753734	-2.44134	1	0.0495952	0	0.0168981	1.83861e-08	3.88907e-07
ADPGK	non local hub	R1	Ultra-peripheral nodes	8	8	0.518234	PARTY	0	-1.12507	3	0.0334889	0	0.0115676	7.5538e-08	1.35518e-06
ADSL	non local hub	R3	Non-hub connectors	870	456	0.143059	DATE	0.725279	-2.59903	2	0.0436309	0	-0.013812	5.79406e-07	8.10825e-06
AFF1	non local hub	R2	Peripheral nodes	45	38	0.328678	DATE	0.286914	-0.949571	3	0.0246885	0	0.00711907	1.41374e-05	0.000134395
AGER	non local hub	R4	Non-hub kinless nodes	108	1	-0.0225505	FIGHT CLUB	0.999914	-1.16602	3	0.0159586	0	0.00497397	2.66894e-06	3.1242e-05
AGGF1	non local hub	R2	Peripheral nodes	1123	715	0.250606	DATE	0.594629	-1.62235	2	0.0371223	0	-0.00863445	0.000103129	0.000769441
AGPS	non local hub	R2	Peripheral nodes	797	566	0.294586	DATE	0.495668	-2.18423	2	0.0350125	0	-0.0129644	2.21991e-08	4.6228e-07
AGTPBP1	non local hub	R4	Non-hub kinless nodes	610	102	0.242797	DATE	0.97204	-0.575172	3	0.0410915	0	-0.0121347	5.02618e-06	5.43031e-05
AGTRAP	non local hub	R4	Non-hub kinless nodes	985	329	-0.106527	FIGHT CLUB	0.888437	-2.44929	1	0.0491956	0	0.0205788	5.58083e-11	2.18233e-09
AHCYL1	non local hub	R4	Non-hub kinless nodes	664	206	-0.104699	FIGHT CLUB	0.903751	-2.93815	1	0.0468827	0	0.0117685	6.64001e-05	0.000525765
AHSA1	non local hub	R1	Ultra-peripheral nodes	1	1	0.500201	no hub	0	-1.16602	3	0.0352872	0	-0.0145545	2.04382e-10	7.07257e-09
AIF1	non local hub	R2	Peripheral nodes	685	442	0.293344	DATE	0.583645	-2.65183	2	0.057754	0	-0.041269	1.62652e-22	1.0277e-19
AK2	non local hub	R4	Non-hub kinless nodes	466	27	0.398485	DATE	0.996643	-1.01392	3	0.0228003	0	-0.0124714	1.05316e-16	1.51481e-14
AK3	non local hub	R3	Non-hub connectors	1147	677	0.179201	DATE	0.651622	-1.76565	2	0.056329	0	-0.0166849	1.42441e-06	1.80684e-05
AKAP13	non local hub	R4	Non-hub kinless nodes	1114	414	-0.0700645	FIGHT CLUB	0.861888	-2.11146	1	0.0415003	0	0.0157208	5.04634e-11	1.98742e-09
AKAP7	non local hub	R2	Peripheral nodes	1199	751	0.202089	DATE	0.607679	-1.4866	2	0.0327803	0	-0.0104896	8.31312e-06	8.47242e-05
AKNA	non local hub	R4	Non-hub kinless nodes	876	302	-0.118083	FIGHT CLUB	0.881148	-2.5566	1	0.0491513	0	0.0126952	1.88426e-05	0.000172309
AKR1C3	non local hub	R2	Peripheral nodes	585	501	0.400705	DATE	0.266561	-2.42934	2	0.091282	0	-0.0292346	3.80084e-06	4.26524e-05
AKR1C4	non local hub	R4	Non-hub kinless nodes	101	0	0.487668	DATE	1	-1.17187	3	0.0163009	0	-0.00564637	1.19564e-06	1.54508e-05
AKR1D1	non local hub	R4	Non-hub kinless nodes	345	27	-0.199367	FIGHT CLUB	0.993875	-1.01392	3	0.0282089	0	0.00865843	4.34115e-06	4.77758e-05
AKT1	non local hub	R4	Non-hub kinless nodes	1280	466	-0.139365	FIGHT CLUB	0.867458	-1.90479	1	0.0322512	0	0.00932851	1.04511e-05	0.000103269
ALDH2	non local hub	R4	Non-hub kinless nodes	70	26	0.293312	DATE	0.862041	-1.01977	3	0.0595366	0	0.014925	9.82801e-05	0.000739941
ALDH3B1	non local hub	R4	Non-hub kinless nodes	1023	363	-0.110181	FIGHT CLUB	0.874089	-2.31416	1	0.03895	0	0.0115216	3.36604e-07	5.04443e-06
ALG13	non local hub	R3	Non-hub connectors	1212	711	0.196533	DATE	0.655861	-1.63744	2	0.0322928	0	-0.0128158	4.85642e-11	1.91719e-09
ALG5	non local hub	R2	Peripheral nodes	1065	653	0.193821	DATE	0.624053	-1.85615	2	0.0489729	0	-0.0194294	1.45969e-10	5.20362e-09
ALKBH3	non local hub	R2	Peripheral nodes	689	531	0.37702	DATE	0.406049	-2.31621	2	0.0372091	0	-0.0126528	6.49819e-08	1.18901e-06
ALOX5	non local hub	R4	Non-hub kinless nodes	871	332	0.043705	DATE	0.854709	-2.43737	1	0.0322728	0	0.0108469	2.43633e-07	3.77688e-06
AMT	non local hub	R3	Non-hub connectors	167	99	0.312257	DATE	0.648571	-0.592722	3	0.0402722	0	0.0128302	4.98304e-07	7.13632e-06
ANAPC10	non local hub	R3	Non-hub connectors	1376	789	0.208208	DATE	0.671211	-1.3433	2	0.0367082	0	-0.0153654	4.6644e-10	1.48088e-08
ANAPC13	non local hub	R2	Peripheral nodes	1130	731	0.275306	DATE	0.581517	-1.56202	2	0.0698399	0	-0.0323917	1.23903e-14	1.06744e-12
ANKFY1	non local hub	R4	Non-hub kinless nodes	626	196	-0.052077	FIGHT CLUB	0.901969	-2.97789	1	0.0297978	0	0.010633	1.12169e-08	2.5209e-07
ANKMY1	non local hub	R3	Non-hub connectors	14	8	-0.142617	FIGHT CLUB	0.673469	-1.12507	3	0.039842	0	0.0101552	6.13548e-05	0.000490749
ANKMY2	non local hub	R2	Peripheral nodes	1049	708	0.291306	DATE	0.544472	-1.64875	2	0.0405632	0	-0.0108411	7.37952e-06	7.61476e-05
ANKRA2	non local hub	R4	Non-hub kinless nodes	77	16	0.3726	DATE	0.956822	-1.07827	3	0.0424646	0	0.0107951	6.48536e-05	0.000514999
ANKRD11	non local hub	R4	Non-hub kinless nodes	107	37	0.136826	DATE	0.880426	-0.955421	3	0.0258324	0	0.00938272	3.08712e-09	8.05426e-08
ANKRD12	non local hub	R3	Non-hub connectors	1303	740	0.185572	DATE	0.677467	-1.52808	2	0.0894803	0	-0.0217643	2.87693e-05	0.000251385
ANKRD13D	non local hub	R4	Non-hub kinless nodes	1296	441	-0.0974829	FIGHT CLUB	0.884211	-2.00415	1	0.0209927	0	0.0105476	4.14529e-17	6.72228e-15
ANKRD49	non local hub	R3	Non-hub connectors	1323	770	0.202123	DATE	0.661264	-1.41495	2	0.0759598	0	-0.0200384	7.67698e-06	7.89217e-05
ANKS1A	non local hub	R4	Non-hub kinless nodes	784	317	0.00766764	DATE	0.836512	-2.49698	1	0.0424073	0	0.0188468	2.72175e-13	1.76551e-11
ANPEP	non local hub	R4	Non-hub kinless nodes	1133	411	-0.0910664	FIGHT CLUB	0.86841	-2.12339	1	0.0943559	0	0.023782	4.42468e-05	0.00036964
ANXA1	non local hub	R3	Non-hub connectors	1469	792	0.174517	DATE	0.709326	-1.33199	2	0.153313	0	-0.0563957	3.63498e-11	1.49568e-09
ANXA11	non local hub	R4	Non-hub kinless nodes	912	326	-0.105921	FIGHT CLUB	0.872225	-2.46121	1	0.0457734	0	0.0107715	0.000126191	0.000909635
AOAH	non local hub	R4	Non-hub kinless nodes	108	12	0.390975	DATE	0.987654	-1.10167	3	0.0547377	0	0.0175309	1.02736e-07	1.7813e-06
AP1B1	non local hub	R4	Non-hub kinless nodes	379	103	0.138154	DATE	0.926142	-0.569322	3	0.0251581	0	0.00748598	3.59183e-06	4.061e-05
AP1G2	non local hub	R4	Non-hub kinless nodes	795	177	-0.13221	FIGHT CLUB	0.950431	-3.05341	1	0.0475374	0	0.0152799	1.73473e-07	2.80765e-06
AP1M1	non local hub	R4	Non-hub kinless nodes	983	300	-0.0955789	FIGHT CLUB	0.90686	-2.56455	1	0.0546694	0	0.0157263	3.17569e-06	3.6277e-05
AP1S1	non local hub	R4	Non-hub kinless nodes	95	7	0.468473	DATE	0.994571	-1.13092	3	0.0200373	0	-0.00695008	1.6104e-07	2.64e-06
AP2A2	non local hub	R4	Non-hub kinless nodes	304	52	-0.0218743	FIGHT CLUB	0.970741	-0.867672	3	0.0298983	0	0.00857953	1.44667e-05	0.000137288
AP3D1	non local hub	R4	Non-hub kinless nodes	587	230	0.0224437	DATE	0.846475	-2.84276	1	0.0309783	0	0.00813066	1.25617e-05	0.000121154
AP3S1	non local hub	R2	Peripheral nodes	722	482	0.245166	DATE	0.554324	-2.50099	2	0.0425129	0	-0.0125018	1.47027e-05	0.000139129
APBA3	non local hub	R4	Non-hub kinless nodes	716	154	-0.226973	FIGHT CLUB	0.953739	-3.14482	1	0.0414516	0	0.00994948	0.000127881	0.000920088
APBB1IP	non local hub	R4	Non-hub kinless nodes	1292	433	-0.113771	FIGHT CLUB	0.887682	-2.03595	1	0.0636078	0	0.0234951	5.57442e-09	1.35598e-07
APBB3	non local hub	R4	Non-hub kinless nodes	352	67	-0.0333306	FIGHT CLUB	0.96377	-0.779922	3	0.0422934	0	0.0200052	6.21242e-14	4.70266e-12
APEX1	non local hub	R4	Non-hub kinless nodes	418	106	-0.0236827	FIGHT CLUB	0.935693	-0.551773	3	0.0405365	0	-0.0108793	2.77462e-05	0.000243217
APEX2	non local hub	R4	Non-hub kinless nodes	424	75	-0.093574	FIGHT CLUB	0.968711	-0.733122	3	0.0332627	0	0.00862009	7.56166e-05	0.000587494
API5	non local hub	R3	Non-hub connectors	1171	710	0.190662	DATE	0.632377	-1.64121	2	0.0580294	0	-0.0155383	2.13255e-05	0.000191918
APIP	non local hub	R3	Non-hub connectors	1410	795	0.217445	DATE	0.682096	-1.32068	2	0.0410864	0	-0.0168328	2.47539e-11	1.04988e-09
APLP2	non local hub	R4	Non-hub kinless nodes	1227	421	-0.122934	FIGHT CLUB	0.882273	-2.08364	1	0.0355914	0	0.0136837	9.30968e-10	2.69687e-08
ARF1	non local hub	R4	Non-hub kinless nodes	710	232	-0.168314	FIGHT CLUB	0.893228	-2.83481	1	0.0238701	0	0.00708612	2.64816e-06	3.10441e-05
ARFGAP1	non local hub	R3	Non-hub connectors	208	100	0.390433	DATE	0.768861	-0.586872	3	0.024017	0	0.00623841	4.41322e-05	0.000368868
ARHGAP1	non local hub	R4	Non-hub kinless nodes	1331	458	-0.111032	FIGHT CLUB	0.881594	-1.93659	1	0.0539158	0	0.0169305	2.44448e-07	3.78597e-06
ARHGAP11A	non local hub	R1	Ultra-peripheral nodes	2	2	0.486451	no hub	0	-1.16017	3	0.0341758	0	-0.00833757	9.49376e-05	0.000717716
ARHGAP27	non local hub	R2	Peripheral nodes	13	12	0.273905	DATE	0.147929	-1.10167	3	0.0375025	0	0.012515	4.04633e-08	7.80276e-07
ARHGAP4	non local hub	R4	Non-hub kinless nodes	186	75	0.224502	DATE	0.837409	-0.733122	3	0.0473818	0	0.0218783	2.67459e-11	1.11718e-09
ARHGAP9	non local hub	R4	Non-hub kinless nodes	996	358	-0.00879571	FIGHT CLUB	0.870805	-2.33403	1	0.0562993	0	0.0216446	1.2501e-10	4.52471e-09
ARHGEF2	non local hub	R4	Non-hub kinless nodes	1401	488	-0.135224	FIGHT CLUB	0.878671	-1.81735	1	0.0374577	0	0.0171581	1.12163e-11	5.3008e-10
ARID3A	non local hub	R4	Non-hub kinless nodes	1368	462	-0.108835	FIGHT CLUB	0.885946	-1.92069	1	0.0724218	0	0.0228393	8.94767e-08	1.57786e-06
ARID3B	non local hub	R4	Non-hub kinless nodes	976	367	-0.0606586	FIGHT CLUB	0.858606	-2.29826	1	0.044179	0	0.0136863	3.82672e-07	5.6617e-06
ARID4B	non local hub	R4	Non-hub kinless nodes	261	38	0.334887	DATE	0.978802	-0.949571	3	0.0348005	0	-0.0095014	1.6189e-05	0.000150948
ARMCX6	non local hub	R4	Non-hub kinless nodes	24	2	0.477863	DATE	0.993056	-1.16017	3	0.018047	0	-0.00672738	1.19978e-08	2.66742e-07
ARMET	non local hub	R2	Peripheral nodes	813	532	0.255758	DATE	0.571804	-2.31244	2	0.0521689	0	-0.0196531	4.47023e-09	1.11359e-07
ARPC2	non local hub	R3	Non-hub connectors	23	11	0.236612	DATE	0.771267	-1.10752	3	0.0177017	0	-0.00643257	2.04507e-07	3.25265e-06
ARPC3	non local hub	R3	Non-hub connectors	899	519	0.194641	DATE	0.666715	-2.36146	2	0.0584979	0	-0.0410985	5.0979e-21	2.21906e-18
ARS2	non local hub	R4	Non-hub kinless nodes	554	173	0.014973	DATE	0.902485	-0.159824	3	0.0276506	0	0.00782009	8.77468e-06	8.8935e-05
ARV1	non local hub	R2	Peripheral nodes	1261	774	0.248881	DATE	0.623251	-1.39987	2	0.043646	0	-0.0149151	2.80429e-08	5.68453e-07
ASB3	non local hub	R1	Ultra-peripheral nodes	5	5	0.485679	DATE	0	-1.14262	3	0.0200771	0	0.00530394	4.2209e-05	0.000354586
ASB6	non local hub	R4	Non-hub kinless nodes	283	33	0.0341082	DATE	0.986403	-0.978821	3	0.0236213	0	0.00870052	5.90933e-10	1.83069e-08
ASGR1	non local hub	R2	Peripheral nodes	26	23	0.504462	PARTY	0.217456	-1.03732	3	0.0529564	0	0.0146285	8.70412e-05	0.000666859
ASL	non local hub	R1	Ultra-peripheral nodes	1	1	0.45943	no hub	0	-1.16602	3	0.0146191	0	0.00444138	2.2887e-05	0.000204856
ASNSD1	non local hub	R3	Non-hub connectors	1432	772	0.156134	DATE	0.709365	-1.40741	2	0.103483	0	-0.0355452	3.20179e-10	1.05499e-08
ASPRV1	non local hub	R3	Non-hub connectors	494	248	0.138368	DATE	0.747972	-2.77122	1	0.0649692	0	0.0157987	0.000109288	0.000804866
ATAD1	non local hub	R3	Non-hub connectors	1287	750	0.191144	DATE	0.660402	-1.49037	2	0.0383331	0	-0.00906628	9.00135e-05	0.000686135
ATG16L2	non local hub	R4	Non-hub kinless nodes	1090	398	-0.0345298	FIGHT CLUB	0.866675	-2.17505	1	0.0754271	0	0.0301514	2.2458e-11	9.69914e-10
ATG2A	non local hub	R4	Non-hub kinless nodes	997	409	-0.00966211	FIGHT CLUB	0.831711	-2.13134	1	0.0668934	0	0.0214145	1.43937e-07	2.39283e-06
ATG3	non local hub	R3	Non-hub connectors	1021	620	0.213596	DATE	0.63125	-1.9806	2	0.0385575	0	-0.0161532	8.76724e-10	2.56217e-08
ATG4A	non local hub	R2	Peripheral nodes	924	657	0.276021	DATE	0.494424	-1.84107	2	0.0256715	0	-0.00598924	0.000135465	0.000967466
ATG4C	non local hub	R2	Peripheral nodes	1050	678	0.214991	DATE	0.583053	-1.76188	2	0.03166	0	-0.0117858	9.42514e-09	2.1593e-07
ATG7	non local hub	R4	Non-hub kinless nodes	1095	408	-0.0733406	FIGHT CLUB	0.861167	-2.13531	1	0.0558845	0	0.0135112	7.44286e-05	0.000579625
ATHL1	non local hub	R4	Non-hub kinless nodes	440	29	-0.198915	FIGHT CLUB	0.995656	-1.00222	3	0.0992262	0	0.041239	1.67852e-10	5.88227e-09
ATP2A2	non local hub	R3	Non-hub connectors	113	53	0.223171	DATE	0.780014	-0.861822	3	0.0239087	0	0.00942057	2.97531e-09	7.83673e-08
ATP5C1	non local hub	R3	Non-hub connectors	1450	762	0.131443	DATE	0.723832	-1.44512	2	0.103837	0	-0.0398259	7.29322e-10	2.1934e-08
ATP5D	non local hub	R4	Non-hub kinless nodes	379	106	-0.0774326	FIGHT CLUB	0.921777	-0.551773	3	0.0423534	0	0.0114933	1.97662e-05	0.000179152
ATP5EP2	non local hub	R3	Non-hub connectors	994	491	0.105718	DATE	0.756	-2.46705	2	0.0750773	0	-0.04883	5.30694e-23	3.51128e-20
ATP5F1	non local hub	R3	Non-hub connectors	1520	792	0.184288	DATE	0.728504	-1.33199	2	0.0711318	0	-0.0389979	1.42183e-18	3.31247e-16
ATP5H	non local hub	R2	Peripheral nodes	681	425	0.215182	DATE	0.610521	-2.71593	2	0.0427426	0	-0.0168678	7.9496e-10	2.36501e-08
ATP5I	non local hub	R3	Non-hub connectors	1189	685	0.234961	DATE	0.668092	-1.73548	2	0.0601314	0	-0.0428566	1.30578e-23	1.02852e-20
ATP5J	non local hub	R3	Non-hub connectors	1425	736	0.167387	DATE	0.733237	-1.54316	2	0.0829047	0	-0.0646606	9.46062e-22	5.21627e-19
ATP5J2	non local hub	R3	Non-hub connectors	904	515	0.17496	DATE	0.675453	-2.37655	2	0.0525502	0	-0.0253036	2.0462e-14	1.68389e-12
ATP5L	non local hub	R3	Non-hub connectors	1446	727	0.104982	DATE	0.747226	-1.5771	2	0.0610145	0	-0.0298499	2.8399e-15	2.86163e-13
ATP5O	non local hub	R3	Non-hub connectors	1567	793	0.161311	DATE	0.743901	-1.32822	2	0.110634	0	-0.072678	3.22307e-26	3.13605e-23
ATP5S	non local hub	R2	Peripheral nodes	585	410	0.211779	DATE	0.508803	-2.7725	2	0.0202847	0	-0.0058468	5.84598e-06	6.17092e-05
ATP6AP1	non local hub	R4	Non-hub kinless nodes	1309	442	-0.0723975	FIGHT CLUB	0.885984	-2.00018	1	0.0511178	0	0.0233012	6.17306e-13	3.72659e-11
ATP6V0A1	non local hub	R4	Non-hub kinless nodes	1355	500	-0.0825141	FIGHT CLUB	0.863836	-1.76966	1	0.0638144	0	0.0180653	5.85276e-06	6.17414e-05
ATP6V0B	non local hub	R4	Non-hub kinless nodes	777	300	0.0451547	DATE	0.850926	-2.56455	1	0.0407867	0	0.0164386	2.60648e-10	8.82345e-09
ATP6V0E1	non local hub	R4	Non-hub kinless nodes	378	53	0.349656	DATE	0.980341	-0.861822	3	0.0334451	0	-0.00898843	2.61454e-05	0.000230283
ATP6V1D	non local hub	R3	Non-hub connectors	1246	717	0.214347	DATE	0.668867	-1.61481	2	0.0686159	0	-0.0474172	4.11123e-22	2.42871e-19
ATP6V1E1	non local hub	R2	Peripheral nodes	675	479	0.349538	DATE	0.496426	-2.5123	2	0.0591841	0	-0.0404158	5.41995e-28	7.13438e-25
ATP6V1F	non local hub	R4	Non-hub kinless nodes	229	49	-0.201487	FIGHT CLUB	0.954215	-0.885222	3	0.0432283	0	0.0142032	7.41833e-07	1.00627e-05
ATP6V1G1	non local hub	R3	Non-hub connectors	1558	786	0.147052	DATE	0.745487	-1.35462	2	0.129526	0	-0.0500441	8.7826e-12	4.21081e-10
ATPAF1	non local hub	R2	Peripheral nodes	626	426	0.278027	DATE	0.536905	-2.71216	2	0.023593	0	-0.00677989	4.52793e-05	0.000377693
ATPIF1	non local hub	R2	Peripheral nodes	824	616	0.326359	DATE	0.441135	-1.99568	2	0.0279458	0	-0.00957393	1.49272e-06	1.8805e-05
ATXN2	non local hub	R4	Non-hub kinless nodes	625	173	-0.0109214	FIGHT CLUB	0.923382	-0.159824	3	0.0401592	0	0.0116264	1.74394e-06	2.17218e-05
ATXN2L	non local hub	R4	Non-hub kinless nodes	45	14	0.441859	DATE	0.90321	-1.08997	3	0.0116271	0	0.00293896	0.000138941	0.000988908
ATXN7L2	non local hub	R1	Ultra-peripheral nodes	9	9	0.477154	DATE	0	-1.11922	3	0.0225915	0	0.00670066	1.09816e-05	0.000107893
ATXN7L3	non local hub	R4	Non-hub kinless nodes	1117	322	-0.218691	FIGHT CLUB	0.916899	-2.47711	1	0.0427364	0	0.013939	6.7714e-08	1.23345e-06
AURKAIP1	non local hub	R4	Non-hub kinless nodes	32	13	0.315903	DATE	0.834961	-1.09582	3	0.0372882	0	0.00985936	0.000135519	0.000967466
AVIL	non local hub	R2	Peripheral nodes	12	10	0.405452	DATE	0.305556	-1.11337	3	0.0293781	0	0.00902753	1.37382e-06	1.75072e-05
AXIN1	non local hub	R4	Non-hub kinless nodes	65	24	0.0750748	DATE	0.863669	-1.03147	3	0.0280346	0	0.00711117	6.34516e-05	0.000505322
AXUD1	non local hub	R4	Non-hub kinless nodes	634	253	-0.0227703	FIGHT CLUB	0.840756	-2.75135	1	0.0655601	0	0.0190617	4.21703e-06	4.65958e-05
B2M	non local hub	R3	Non-hub connectors	1078	624	0.151295	DATE	0.664933	-1.96551	2	0.0693678	0	-0.0220002	1.65405e-07	2.69554e-06
B3GALTL	non local hub	R4	Non-hub kinless nodes	351	0	0.304652	DATE	1	-1.17187	3	0.0231724	0	-0.00625442	6.56465e-06	6.85517e-05
BANP	non local hub	R4	Non-hub kinless nodes	933	339	-0.0979225	FIGHT CLUB	0.867981	-2.40955	1	0.0363394	0	0.011383	3.31927e-07	4.98674e-06
BAT2	non local hub	R4	Non-hub kinless nodes	1225	397	-0.163007	FIGHT CLUB	0.894971	-2.17903	1	0.0555159	0	0.0139563	1.90198e-05	0.000173528
BAT2D1	non local hub	R2	Peripheral nodes	48	30	0.256206	DATE	0.609375	-0.996371	3	0.0457931	0	0.0109378	0.0001023	0.000764296
BAT5	non local hub	R4	Non-hub kinless nodes	787	245	-0.17559	FIGHT CLUB	0.903087	-2.78314	1	0.0399756	0	0.0176621	1.65438e-13	1.11694e-11
BAX	non local hub	R1	Ultra-peripheral nodes	6	6	-0.00742808	FIGHT CLUB	0	-1.13677	3	0.0250836	0	-0.00823124	5.31669e-07	7.54879e-06
BCCIP	non local hub	R2	Peripheral nodes	1041	698	0.315738	DATE	0.550418	-1.68646	2	0.0243908	0	-0.0103691	1.32078e-11	6.11961e-10
BCKDK	non local hub	R4	Non-hub kinless nodes	1189	434	-0.0533991	FIGHT CLUB	0.866766	-2.03197	1	0.0562752	0	0.0178475	1.2893e-07	2.16952e-06
BCL2	non local hub	R4	Non-hub kinless nodes	564	58	0.100109	DATE	0.989425	-0.832572	3	0.0348198	0	-0.0103998	8.42888e-06	8.5851e-05
BCL7C	non local hub	R4	Non-hub kinless nodes	61	11	-0.0528307	FIGHT CLUB	0.967482	-1.10752	3	0.0160413	0	-0.0047762	3.63116e-05	0.000308332
BCORL1	non local hub	R3	Non-hub connectors	607	296	0.0267647	DATE	0.762203	-2.58045	1	0.0350644	0	0.0103326	2.48973e-06	2.95216e-05
BEST1	non local hub	R4	Non-hub kinless nodes	782	318	0.0802945	DATE	0.834636	-2.49301	1	0.071326	0	0.0275519	1.47438e-09	4.16885e-08
BEX2	non local hub	R3	Non-hub connectors	1274	765	0.232779	DATE	0.639435	-1.43381	2	0.0643862	0	-0.0335026	1.49062e-15	1.63287e-13
BEX4	non local hub	R4	Non-hub kinless nodes	476	26	0.313916	DATE	0.997016	-1.01977	3	0.0397862	0	-0.0137108	2.29623e-07	3.59337e-06
BEX5	non local hub	R4	Non-hub kinless nodes	17	1	0.472589	DATE	0.99654	-1.16602	3	0.0195083	0	-0.00561217	1.07529e-05	0.000105934
BEXL1	non local hub	R2	Peripheral nodes	790	561	0.279637	DATE	0.49572	-2.20308	2	0.0424301	0	-0.0154201	1.58606e-08	3.43389e-07
BICD2	non local hub	R4	Non-hub kinless nodes	524	179	-0.143036	FIGHT CLUB	0.883307	-3.04546	1	0.0421227	0	0.0155967	5.23163e-09	1.28392e-07
BIN3	non local hub	R4	Non-hub kinless nodes	388	29	-0.0169074	FIGHT CLUB	0.994414	-1.00222	3	0.0475485	0	0.0152056	8.14751e-07	1.09746e-05
BLCAP	non local hub	R1	Ultra-peripheral nodes	1	1	0.458342	no hub	0	-1.16602	3	0.0281317	0	-0.0118318	2.68717e-10	9.05266e-09
BLM	non local hub	R4	Non-hub kinless nodes	38	0	0.471503	DATE	1	-1.17187	3	0.0206415	0	-0.0067696	3.25529e-06	3.71606e-05
BNIP1	non local hub	R4	Non-hub kinless nodes	504	2	0.361536	DATE	0.999984	-1.16017	3	0.0148511	0	-0.00506372	1.06428e-07	1.8376e-06
BNIP3	non local hub	R3	Non-hub connectors	1108	640	0.147038	DATE	0.666358	-1.90518	2	0.0459247	0	-0.0130477	1.15726e-05	0.000112867
BNIPL	non local hub	R4	Non-hub kinless nodes	2	0	0.473507	no hub	1	-1.17187	3	0.0117974	0	0.00379927	3.36671e-08	6.62839e-07
BOLA3	non local hub	R3	Non-hub connectors	988	482	0.0670426	DATE	0.761998	-2.50099	2	0.0382372	0	-0.0190856	6.7854e-17	1.04895e-14
BOP1	non local hub	R3	Non-hub connectors	282	137	0.184837	DATE	0.763983	-0.370423	3	0.0380366	0	0.0112547	5.23807e-05	0.000427866
BRCC3	non local hub	R2	Peripheral nodes	839	634	0.332075	DATE	0.428976	-1.9278	2	0.0279419	0	-0.00760902	1.31978e-05	0.00012648
BRDG1	non local hub	R4	Non-hub kinless nodes	318	9	0.336703	DATE	0.999199	-1.11922	3	0.0222939	0	-0.00820427	8.85237e-06	8.96126e-05
BRE	non local hub	R4	Non-hub kinless nodes	1167	362	-0.150837	FIGHT CLUB	0.903778	-2.31813	1	0.0269081	0	0.00778108	7.48131e-06	7.70059e-05
BRI3	non local hub	R4	Non-hub kinless nodes	294	63	0.15779	DATE	0.954082	-0.803322	3	0.0534808	0	0.0165937	1.73247e-07	2.80765e-06
BRP44	non local hub	R4	Non-hub kinless nodes	249	59	0.0130026	DATE	0.943856	-0.826722	3	0.0436103	0	-0.0127424	3.02302e-06	3.47249e-05
BRPF1	non local hub	R4	Non-hub kinless nodes	717	214	0.0143361	DATE	0.910918	-2.90635	1	0.0354274	0	0.0142294	1.69786e-09	4.74397e-08
BRSK1	non local hub	R4	Non-hub kinless nodes	80	23	0.305482	DATE	0.917344	-1.03732	3	0.0642071	0	0.0171345	2.6044e-05	0.000229512
BSDC1	non local hub	R4	Non-hub kinless nodes	137	37	-0.0872279	FIGHT CLUB	0.927061	-0.955421	3	0.0362352	0	0.0152016	4.7848e-10	1.51276e-08
BTBD10	non local hub	R3	Non-hub connectors	811	480	0.171573	DATE	0.649699	-2.50853	2	0.044734	0	-0.0201654	1.53064e-11	6.95558e-10
BTBD12	non local hub	R4	Non-hub kinless nodes	655	227	-0.0462928	FIGHT CLUB	0.879893	-2.85468	1	0.0368889	0	0.00903667	6.66376e-05	0.000527141
BTF3	non local hub	R4	Non-hub kinless nodes	691	309	0.00358538	DATE	0.800032	-3.15337	2	0.0425921	0	-0.0234938	1.84927e-17	3.35236e-15
BTG3	non local hub	R2	Peripheral nodes	1011	676	0.257922	DATE	0.552914	-1.76942	2	0.0227851	0	-0.00557697	0.000125511	0.000906597
BTLA	non local hub	R3	Non-hub connectors	1185	711	0.172455	DATE	0.64	-1.63744	2	0.0418179	0	-0.0158052	1.62574e-08	3.50148e-07
BUB3	non local hub	R3	Non-hub connectors	1316	735	0.170001	DATE	0.688066	-1.54694	2	0.0393446	0	-0.0121206	1.96626e-06	2.4074e-05
BUD31	non local hub	R4	Non-hub kinless nodes	144	19	0.401866	DATE	0.982591	-1.06072	3	0.0376845	0	-0.0185649	1.75483e-14	1.45863e-12
BZRAP1	non local hub	R1	Ultra-peripheral nodes	6	6	0.516578	PARTY	0	-1.13677	3	0.0442167	0	0.0119906	2.37217e-05	0.000211526
BZW2	non local hub	R2	Peripheral nodes	788	519	0.240753	DATE	0.566207	-2.36146	2	0.0381065	0	-0.0108655	9.3595e-06	9.42273e-05
C10ORF54	non local hub	R4	Non-hub kinless nodes	1265	443	-0.038778	FIGHT CLUB	0.877362	-1.9962	1	0.0560303	0	0.0263835	1.09366e-13	7.83124e-12
C10ORF78	non local hub	R2	Peripheral nodes	959	671	0.266913	DATE	0.510438	-1.78828	2	0.0202717	0	-0.00707776	3.51637e-08	6.8671e-07
C11ORF1	non local hub	R3	Non-hub connectors	1346	730	0.167575	DATE	0.705859	-1.56579	2	0.0650566	0	-0.0361669	2.14477e-17	3.7363e-15
C11ORF10	non local hub	R3	Non-hub connectors	751	412	0.167446	DATE	0.699036	-2.76496	2	0.04591	0	-0.0223261	5.47374e-16	6.60884e-14
C11ORF48	non local hub	R3	Non-hub connectors	68	34	0.210648	DATE	0.75	-0.972971	3	0.0426794	0	-0.0190647	2.20446e-11	9.5706e-10
C11ORF51	non local hub	R4	Non-hub kinless nodes	82	2	0.468438	DATE	0.999405	-1.16017	3	0.0302667	0	-0.00805093	0.000131651	0.00094389
C11ORF74	non local hub	R2	Peripheral nodes	720	583	0.396392	DATE	0.34435	-2.12012	2	0.0158935	0	-0.00744144	4.95455e-09	1.22136e-07
C12ORF11	non local hub	R2	Peripheral nodes	1094	718	0.247765	DATE	0.569261	-1.61104	2	0.0233319	0	-0.00809117	3.94038e-08	7.63207e-07
C12ORF26	non local hub	R2	Peripheral nodes	753	560	0.338353	DATE	0.446922	-2.20685	2	0.0429538	0	-0.0108557	6.28213e-05	0.000501025
C12ORF31	non local hub	R2	Peripheral nodes	710	544	0.362203	DATE	0.412942	-2.26719	2	0.0467047	0	-0.0253856	2.16311e-17	3.7363e-15
C12ORF49	non local hub	R4	Non-hub kinless nodes	221	5	0.451107	DATE	0.999488	-1.14262	3	0.0250478	0	-0.00802586	7.81228e-06	8.00638e-05
C12ORF5	non local hub	R4	Non-hub kinless nodes	144	1	0.423663	DATE	0.999952	-1.16602	3	0.0298039	0	-0.00839467	5.66974e-06	6.0272e-05
C12ORF62	non local hub	R2	Peripheral nodes	878	614	0.278763	DATE	0.510956	-2.00322	2	0.0379401	0	-0.0169022	1.29691e-12	7.36785e-11
C13ORF27	non local hub	R2	Peripheral nodes	1117	721	0.211811	DATE	0.583357	-1.59973	2	0.0896301	0	-0.0281953	4.31601e-07	6.28996e-06
C13ORF34	non local hub	R2	Peripheral nodes	1080	709	0.242728	DATE	0.569032	-1.64498	2	0.0319761	0	-0.00816487	5.69439e-05	0.000459917
C14ORF112	non local hub	R3	Non-hub connectors	1381	759	0.1959	DATE	0.697938	-1.45643	2	0.0765954	0	-0.0496586	2.85539e-15	2.86163e-13
C14ORF129	non local hub	R3	Non-hub connectors	1268	723	0.152933	DATE	0.674884	-1.59219	2	0.0512611	0	-0.0115209	6.07945e-05	0.000486974
C14ORF142	non local hub	R2	Peripheral nodes	1230	762	0.24549	DATE	0.616205	-1.44512	2	0.04639	0	-0.0147769	2.39204e-07	3.72266e-06
C14ORF156	non local hub	R3	Non-hub connectors	1359	758	0.208225	DATE	0.6889	-1.4602	2	0.0924909	0	-0.0652347	4.01745e-16	4.95915e-14
C14ORF159	non local hub	R4	Non-hub kinless nodes	1020	372	-0.0791338	FIGHT CLUB	0.86699	-2.27839	1	0.0540827	0	0.0233529	1.62617e-13	1.10239e-11
C14ORF166	non local hub	R3	Non-hub connectors	1188	702	0.225077	DATE	0.650826	-1.67138	2	0.0745651	0	-0.0319368	2.37334e-12	1.27047e-10
C14ORF2	non local hub	R3	Non-hub connectors	1164	621	0.130269	DATE	0.715372	-1.97683	2	0.0793992	0	-0.0263379	2.94531e-09	7.77007e-08
C14ORF4	non local hub	R4	Non-hub kinless nodes	79	7	0.294565	DATE	0.992149	-1.13092	3	0.0837434	0	0.025171	7.13558e-06	7.39889e-05
C14ORF43	non local hub	R4	Non-hub kinless nodes	66	22	0.435202	DATE	0.888889	-1.04317	3	0.0261753	0	0.00654071	4.91107e-05	0.000403568
C15ORF17	non local hub	R2	Peripheral nodes	32	29	0.483639	DATE	0.178711	-1.00222	3	0.0299645	0	0.0101635	1.01056e-07	1.75677e-06
C16ORF53	non local hub	R4	Non-hub kinless nodes	13	0	0.40081	DATE	1	-1.17187	3	0.0235151	0	-0.00609541	0.000125223	0.000905295
C16ORF56	non local hub	R4	Non-hub kinless nodes	250	72	-0.0634142	FIGHT CLUB	0.917056	-0.750672	3	0.0475653	0	0.0146374	1.07588e-06	1.40986e-05
C16ORF61	non local hub	R3	Non-hub connectors	1458	788	0.19065	DATE	0.707896	-1.34707	2	0.0835261	0	-0.0311788	6.50116e-10	1.98405e-08
C16ORF63	non local hub	R3	Non-hub connectors	1324	765	0.201994	DATE	0.666153	-1.43381	2	0.0642992	0	-0.0170582	6.96852e-06	7.24035e-05
C16ORF7	non local hub	R4	Non-hub kinless nodes	386	57	0.0853115	DATE	0.978194	-0.838422	3	0.0628765	0	0.0306727	2.06427e-15	2.18878e-13
C16ORF79	non local hub	R4	Non-hub kinless nodes	86	36	0.493998	DATE	0.82477	-0.961271	3	0.031698	0	0.0142668	1.48166e-12	8.27977e-11
C17ORF48	non local hub	R2	Peripheral nodes	859	642	0.327479	DATE	0.441422	-1.89764	2	0.0381893	0	-0.0125455	6.03053e-08	1.11578e-06
C17ORF56	non local hub	R4	Non-hub kinless nodes	100	8	0.37706	DATE	0.9936	-1.12507	3	0.0299871	0	0.0107141	6.86198e-08	1.2473e-06
C17ORF62	non local hub	R4	Non-hub kinless nodes	1306	419	-0.159772	FIGHT CLUB	0.89707	-2.09159	1	0.0501717	0	0.0190206	1.74162e-09	4.85804e-08
C17ORF70	non local hub	R2	Peripheral nodes	208	129	0.346264	DATE	0.615362	-0.417223	3	0.0440918	0	0.0125834	3.35285e-05	0.000287802
C17ORF85	non local hub	R4	Non-hub kinless nodes	336	13	0.448775	DATE	0.998503	-1.09582	3	0.0340654	0	-0.00797141	9.65158e-05	0.000728648
C18ORF21	non local hub	R2	Peripheral nodes	1007	691	0.266642	DATE	0.529134	-1.71286	2	0.0363024	0	-0.0133194	9.81534e-09	2.2363e-07
C19ORF2	non local hub	R3	Non-hub connectors	1478	776	0.173718	DATE	0.724339	-1.39233	2	0.0589044	0	-0.0220037	2.41816e-10	8.26421e-09
C19ORF29	non local hub	R1	Ultra-peripheral nodes	1	1	-0.481797	no hub	0	-1.16602	3	0.0180388	0	0.00503784	1.505e-05	0.000141847
C19ORF39	non local hub	R1	Ultra-peripheral nodes	1	1	0.527469	no hub	0	-1.16602	3	0.0321788	0	0.0117562	9.30635e-07	1.23644e-05
C19ORF42	non local hub	R4	Non-hub kinless nodes	188	4	0.430738	DATE	0.999547	-1.14847	3	0.0313753	0	-0.00874588	8.14456e-05	0.000628941
C19ORF43	non local hub	R4	Non-hub kinless nodes	97	14	0.268901	DATE	0.979169	-1.08997	3	0.0592723	0	-0.0168831	6.80896e-06	7.09238e-05
C19ORF53	non local hub	R4	Non-hub kinless nodes	118	44	0.135692	DATE	0.860959	-0.914472	3	0.0503343	0	-0.013153	1.66369e-05	0.000154428
C19ORF6	non local hub	R2	Peripheral nodes	59	43	0.304407	DATE	0.468831	-0.920322	3	0.0340567	0	0.0122265	2.06457e-09	5.66335e-08
C1GALT1C1	non local hub	R2	Peripheral nodes	934	641	0.278983	DATE	0.528998	-1.90141	2	0.0357016	0	-0.0100919	1.34892e-06	1.72617e-05
C1ORF131	non local hub	R2	Peripheral nodes	1059	690	0.297473	DATE	0.575472	-1.71663	2	0.0486438	0	-0.0147577	4.111e-06	4.56376e-05
C1ORF138	non local hub	R4	Non-hub kinless nodes	1	0	0.464659	no hub	1	-1.17187	3	0.0185601	0	0.00550468	3.03228e-05	0.000263707
C1ORF156	non local hub	R4	Non-hub kinless nodes	433	1	0.471324	DATE	0.999995	-1.16602	3	0.0183574	0	-0.00532014	1.91516e-05	0.000174538
C1ORF162	non local hub	R4	Non-hub kinless nodes	294	90	0.0106891	DATE	0.906289	-0.645372	3	0.0412424	0	0.0174591	7.12211e-10	2.15764e-08
C1ORF183	non local hub	R4	Non-hub kinless nodes	160	18	0.381704	DATE	0.987344	-1.06657	3	0.0435586	0	0.0120089	2.41376e-05	0.000214873
C1ORF19	non local hub	R3	Non-hub connectors	1237	729	0.215472	DATE	0.652691	-1.56956	2	0.0523401	0	-0.0168272	1.42554e-06	1.80688e-05
C1ORF218	non local hub	R1	Ultra-peripheral nodes	2	2	0.530251	no hub	0	-1.16017	3	0.0518222	0	0.0195427	1.13704e-08	2.54848e-07
C1ORF35	non local hub	R2	Peripheral nodes	20	18	0.48338	DATE	0.19	-1.06657	3	0.0270897	0	0.00792768	3.23372e-05	0.000278879
C1ORF41	non local hub	R3	Non-hub connectors	1400	760	0.201866	DATE	0.705306	-1.45266	2	0.0570716	0	-0.0401156	9.33854e-16	1.07152e-13
C1ORF59	non local hub	R3	Non-hub connectors	1230	745	0.220688	DATE	0.633138	-1.50923	2	0.0633523	0	-0.0215915	4.91576e-08	9.31403e-07
C1ORF63	non local hub	R3	Non-hub connectors	63	35	0.341368	DATE	0.691358	-0.967121	3	0.0564774	0	0.0151616	3.07119e-05	0.000266529
C1QBP	non local hub	R4	Non-hub kinless nodes	450	70	-0.140551	FIGHT CLUB	0.975802	-0.762372	3	0.0391479	0	-0.011994	5.06213e-06	5.46558e-05
C20ORF111	non local hub	R4	Non-hub kinless nodes	325	111	0.141458	DATE	0.883351	-0.522523	3	0.0496342	0	-0.01753	2.62531e-08	5.36776e-07
C20ORF20	non local hub	R2	Peripheral nodes	886	668	0.360221	DATE	0.431559	-1.79959	2	0.0379195	0	-0.0113204	4.82763e-05	0.000399469
C20ORF24	non local hub	R3	Non-hub connectors	95	58	0.459495	DATE	0.627258	-0.832572	3	0.0358769	0	0.0116939	2.3633e-06	2.8286e-05
C20ORF3	non local hub	R4	Non-hub kinless nodes	280	47	0.260128	DATE	0.971824	-0.896922	3	0.0562624	0	0.0174449	3.92353e-06	4.38508e-05
C20ORF45	non local hub	R2	Peripheral nodes	605	431	0.273715	DATE	0.492491	-2.69331	2	0.0375179	0	-0.00958339	8.73981e-05	0.000669283
C20ORF52	non local hub	R2	Peripheral nodes	781	495	0.232426	DATE	0.598294	-2.45197	2	0.0607428	0	-0.0199995	1.92671e-07	3.08516e-06
C20ORF72	non local hub	R4	Non-hub kinless nodes	136	6	0.370552	DATE	0.998054	-1.13677	3	0.0406882	0	-0.0121061	7.39623e-06	7.62249e-05
C21ORF51	non local hub	R2	Peripheral nodes	1232	765	0.258021	DATE	0.614432	-1.43381	2	0.0194934	0	-0.0073328	4.49833e-09	1.11722e-07
C21ORF55	non local hub	R4	Non-hub kinless nodes	179	32	-0.100489	FIGHT CLUB	0.968041	-0.984671	3	0.0327512	0	0.00912648	1.06122e-05	0.000104673
C21ORF59	non local hub	R4	Non-hub kinless nodes	260	32	0.0908289	DATE	0.984852	-0.984671	3	0.0233665	0	-0.00747855	1.37545e-06	1.75145e-05
C2ORF18	non local hub	R4	Non-hub kinless nodes	79	2	0.167936	DATE	0.999359	-1.16017	3	0.03312	0	0.0095729	5.01866e-06	5.42573e-05
C2ORF25	non local hub	R3	Non-hub connectors	1146	681	0.192593	DATE	0.646878	-1.75057	2	0.0552836	0	-0.018801	9.31272e-09	2.1365e-07
C2ORF29	non local hub	R2	Peripheral nodes	21	20	0.105336	DATE	0.0929705	-1.05487	3	0.0386151	0	-0.0110082	2.79587e-06	3.25067e-05
C2ORF49	non local hub	R2	Peripheral nodes	836	668	0.38142	DATE	0.36153	-1.79959	2	0.0299801	0	-0.0111071	3.08289e-09	8.05426e-08
C2ORF56	non local hub	R2	Peripheral nodes	914	669	0.321545	DATE	0.464253	-1.79582	2	0.0211519	0	-0.00575915	4.78627e-05	0.000396642
C3ORF26	non local hub	R2	Peripheral nodes	666	517	0.326314	DATE	0.397395	-2.36901	2	0.0204467	0	-0.0110799	1.20417e-13	8.40428e-12
C3ORF39	non local hub	R4	Non-hub kinless nodes	1	0	0.46042	no hub	1	-1.17187	3	0.0253404	0	0.00825511	1.27717e-05	0.000122896
C4ORF27	non local hub	R2	Peripheral nodes	1220	761	0.258672	DATE	0.61091	-1.44889	2	0.0385729	0	-0.0156269	2.59868e-12	1.37772e-10
C4ORF34	non local hub	R4	Non-hub kinless nodes	114	3	0.370363	DATE	0.999307	-1.15432	3	0.0301081	0	-0.0100111	8.09486e-07	1.09126e-05
C5ORF41	non local hub	R4	Non-hub kinless nodes	150	59	-0.111005	FIGHT CLUB	0.845289	-0.826722	3	0.0542657	0	0.0339391	9.05544e-22	5.16504e-19
C6ORF111	non local hub	R2	Peripheral nodes	926	611	0.274015	DATE	0.564628	-2.01454	2	0.0635403	0	-0.019472	2.28331e-06	2.75279e-05
C6ORF115	non local hub	R4	Non-hub kinless nodes	331	18	0.303998	DATE	0.997043	-1.06657	3	0.0505226	0	-0.0187113	9.69247e-09	2.21441e-07
C6ORF125	non local hub	R4	Non-hub kinless nodes	579	36	0.361863	DATE	0.996134	-0.961271	3	0.0387392	0	-0.010391	3.09341e-05	0.000267896
C6ORF129	non local hub	R4	Non-hub kinless nodes	476	56	0.156616	DATE	0.986159	-0.844272	3	0.0481591	0	-0.0158526	5.45262e-07	7.7087e-06
C6ORF130	non local hub	R2	Peripheral nodes	1174	746	0.270874	DATE	0.596223	-1.50546	2	0.0488614	0	-0.0287458	3.65075e-19	9.89952e-17
C6ORF160	non local hub	R4	Non-hub kinless nodes	511	21	0.298961	DATE	0.998311	-1.04902	3	0.0893529	0	-0.0209457	0.000125568	0.000906597
C6ORF173	non local hub	R4	Non-hub kinless nodes	8	0	0.472754	DATE	1	-1.17187	3	0.0208609	0	-0.00534263	0.000112207	0.0008227
C6ORF59	non local hub	R2	Peripheral nodes	5	4	0.472495	DATE	0.36	-1.14847	3	0.0392973	0	0.0112233	5.50469e-06	5.87439e-05
C6ORF66	non local hub	R2	Peripheral nodes	1102	720	0.227347	DATE	0.573124	-1.6035	2	0.0219229	0	-0.00965956	1.35928e-12	7.64755e-11
C7ORF26	non local hub	R4	Non-hub kinless nodes	492	114	-0.0506262	FIGHT CLUB	0.946312	-0.504973	3	0.037511	0	0.0100217	2.26297e-05	0.000202883
C7ORF36	non local hub	R2	Peripheral nodes	963	682	0.284259	DATE	0.498448	-1.7468	2	0.0209394	0	-0.00598842	2.27053e-05	0.00020345
C7ORF43	non local hub	R4	Non-hub kinless nodes	1109	409	-0.0575843	FIGHT CLUB	0.863986	-2.13134	1	0.0539541	0	0.0284037	3.54934e-16	4.55113e-14
C7ORF53	non local hub	R3	Non-hub connectors	101	46	0.499008	DATE	0.792569	-0.902772	3	0.0441138	0	0.01128	6.51788e-05	0.000517085
C7ORF54	non local hub	R4	Non-hub kinless nodes	277	115	0.0352868	DATE	0.82764	-0.499123	3	0.0480229	0	0.0124103	5.29299e-05	0.000431339
C8ORF40	non local hub	R3	Non-hub connectors	1433	794	0.198903	DATE	0.692993	-1.32445	2	0.0520783	0	-0.0199687	9.89804e-11	3.6464e-09
C8ORF59	non local hub	R3	Non-hub connectors	1306	741	0.179305	DATE	0.678078	-1.52431	2	0.0638383	0	-0.0260685	1.0428e-07	1.80239e-06
C9ORF106	non local hub	R4	Non-hub kinless nodes	50	4	0.373823	DATE	0.9936	-1.14847	3	0.0347221	0	0.00889613	7.12805e-05	0.000557471
C9ORF127	non local hub	R1	Ultra-peripheral nodes	1	1	0.468309	no hub	0	-1.16602	3	0.0250254	0	0.00641235	9.16074e-05	0.000696359
C9ORF142	non local hub	R2	Peripheral nodes	123	95	0.31015	DATE	0.403464	-0.616122	3	0.0587325	0	0.0135163	9.92222e-05	0.000745627
C9ORF156	non local hub	R4	Non-hub kinless nodes	20	3	0.48369	DATE	0.9775	-1.15432	3	0.0311869	0	-0.00949606	2.45337e-06	2.91951e-05
C9ORF164	non local hub	R4	Non-hub kinless nodes	1354	462	-0.114647	FIGHT CLUB	0.883575	-1.92069	1	0.0704975	0	0.0233962	1.36498e-08	3.00241e-07
C9ORF167	non local hub	R4	Non-hub kinless nodes	98	10	0.138506	DATE	0.989588	-1.11337	3	0.0409968	0	0.011511	6.32062e-06	6.62124e-05
C9ORF46	non local hub	R3	Non-hub connectors	1169	674	0.149563	DATE	0.667577	-1.77696	2	0.0561275	0	-0.020792	3.91134e-10	1.25871e-08
C9ORF78	non local hub	R2	Peripheral nodes	11	8	0.445035	DATE	0.471074	-1.12507	3	0.0819471	0	-0.0210575	6.14033e-05	0.0004909
C9ORF85	non local hub	R4	Non-hub kinless nodes	222	1	0.480781	DATE	0.99998	-1.16602	3	0.0162797	0	-0.0042751	0.000107544	0.000796486
C9ORF89	non local hub	R4	Non-hub kinless nodes	252	14	-0.0885311	FIGHT CLUB	0.996914	-1.08997	3	0.0445076	0	0.0140084	3.66871e-07	5.45721e-06
CACNA1E	non local hub	R1	Ultra-peripheral nodes	7	7	0.491875	DATE	0	-1.13092	3	0.02612	0	0.00778188	1.56987e-05	0.000146957
CALCOCO1	non local hub	R4	Non-hub kinless nodes	1288	462	-0.146048	FIGHT CLUB	0.871337	-1.92069	1	0.0432195	0	0.010998	1.71262e-05	0.000158437
CALM2	non local hub	R3	Non-hub connectors	983	597	0.195541	DATE	0.631157	-2.06733	2	0.0681791	0	-0.0249317	5.47988e-10	1.71024e-08
CALML4	non local hub	R4	Non-hub kinless nodes	363	28	0.348355	DATE	0.99405	-1.00807	3	0.0199957	0	-0.00957588	1.40038e-11	6.43434e-10
CAMK2G	non local hub	R3	Non-hub connectors	550	258	0.167802	DATE	0.779954	-2.73148	1	0.0387899	0	0.00983473	0.000111839	0.000820731
CAMTA2	non local hub	R4	Non-hub kinless nodes	2	0	0.466517	no hub	1	-1.17187	3	0.0207003	0	0.00613327	1.55235e-05	0.000145398
CANT1	non local hub	R4	Non-hub kinless nodes	1195	401	-0.0964005	FIGHT CLUB	0.887396	-2.16313	1	0.0551197	0	0.0135596	0.000108076	0.000798428
CANX	non local hub	R2	Peripheral nodes	3	2	0.511787	no hub	0.555556	-1.16017	3	0.0436181	0	0.0103953	0.000112162	0.0008227
CAPN3	non local hub	R4	Non-hub kinless nodes	242	87	0.20387	DATE	0.870757	-0.662922	3	0.0323426	0	0.00889623	3.4948e-05	0.00029767
CARD9	non local hub	R4	Non-hub kinless nodes	124	48	0.444114	DATE	0.850156	-0.891072	3	0.0542927	0	0.0167233	2.70458e-06	3.15712e-05
CASP1	non local hub	R2	Peripheral nodes	1091	687	0.251965	DATE	0.603481	-1.72794	2	0.0705417	0	-0.0292345	6.40505e-11	2.454e-09
CASP3	non local hub	R2	Peripheral nodes	1150	710	0.200393	DATE	0.618828	-1.64121	2	0.0479957	0	-0.0122226	5.37863e-06	5.74728e-05
CASP4	non local hub	R4	Non-hub kinless nodes	159	64	0.0907548	DATE	0.837981	-0.797472	3	0.029148	0	-0.00795044	2.87341e-05	0.000251211
CASZ1	non local hub	R4	Non-hub kinless nodes	537	210	-0.0593846	FIGHT CLUB	0.847071	-2.92225	1	0.0194072	0	0.00563389	5.69749e-06	6.03591e-05
CBL	non local hub	R4	Non-hub kinless nodes	627	226	-0.0286768	FIGHT CLUB	0.870078	-2.85866	1	0.0551234	0	0.0161817	2.59944e-06	3.05813e-05
CBWD5	non local hub	R2	Peripheral nodes	853	616	0.299515	DATE	0.478489	-1.99568	2	0.0369825	0	-0.0137329	1.31904e-08	2.90911e-07
CBX3	non local hub	R2	Peripheral nodes	79	49	-0.00483021	FIGHT CLUB	0.615286	-0.885222	3	0.0383784	0	-0.0159233	7.38459e-11	2.78242e-09
CBX4	non local hub	R4	Non-hub kinless nodes	97	9	0.290712	DATE	0.991391	-1.11922	3	0.0331235	0	0.0116862	1.3829e-07	2.30823e-06
CBX6	non local hub	R4	Non-hub kinless nodes	492	105	-0.0557534	FIGHT CLUB	0.954454	-0.557623	3	0.0505697	0	0.0147576	1.19999e-06	1.54949e-05
CBX7	non local hub	R2	Peripheral nodes	12	8	0.0862345	DATE	0.555556	-1.12507	3	0.0386086	0	0.0125528	3.11445e-06	3.57255e-05
CCDC12	non local hub	R3	Non-hub connectors	91	45	0.201049	DATE	0.755464	-0.908622	3	0.0397485	0	-0.0142199	2.36854e-08	4.90338e-07
CCDC130	non local hub	R2	Peripheral nodes	231	155	0.315669	DATE	0.549765	-0.265123	3	0.0484479	0	0.0169464	1.7492e-08	3.73335e-07
CCDC14	non local hub	R3	Non-hub connectors	1303	755	0.190801	DATE	0.664258	-1.47152	2	0.0660798	0	-0.0186266	1.45533e-05	0.000137952
CCDC146	non local hub	R4	Non-hub kinless nodes	171	5	0.426137	DATE	0.999145	-1.14262	3	0.0378539	0	-0.0107343	3.69229e-06	4.1547e-05
CCDC149	non local hub	R4	Non-hub kinless nodes	373	19	-0.0581682	FIGHT CLUB	0.997405	-1.06072	3	0.0392089	0	0.012509	3.70862e-07	5.50667e-06
CCDC15	non local hub	R1	Ultra-peripheral nodes	4	4	0.254536	no hub	0	-1.14847	3	0.019741	0	-0.00662676	1.92939e-05	0.000175641
CCDC16	non local hub	R4	Non-hub kinless nodes	567	41	0.327832	DATE	0.994771	-0.932021	3	0.0333595	0	-0.0101615	3.80832e-06	4.27074e-05
CCDC17	non local hub	R4	Non-hub kinless nodes	7	2	0.47116	DATE	0.918367	-1.16017	3	0.0208834	0	0.00601712	2.45809e-06	2.92302e-05
CCDC25	non local hub	R3	Non-hub connectors	1334	776	0.229934	DATE	0.661614	-1.39233	2	0.0330539	0	-0.0137264	2.92904e-10	9.76798e-09
CCDC34	non local hub	R2	Peripheral nodes	929	591	0.236073	DATE	0.59529	-2.08995	2	0.0270571	0	-0.0122059	4.50861e-14	3.55128e-12
CCDC49	non local hub	R4	Non-hub kinless nodes	212	15	0.398247	DATE	0.994994	-1.08412	3	0.0351686	0	0.010401	4.54273e-06	4.98284e-05
CCDC5	non local hub	R2	Peripheral nodes	1134	702	0.203593	DATE	0.61678	-1.67138	2	0.0263491	0	-0.0104302	2.21808e-09	6.04436e-08
CCDC53	non local hub	R3	Non-hub connectors	1461	785	0.181154	DATE	0.711305	-1.35839	2	0.0640831	0	-0.0434656	1.04123e-19	3.31212e-17
CCDC55	non local hub	R4	Non-hub kinless nodes	34	0	0.417355	DATE	1	-1.17187	3	0.0211277	0	-0.00498522	5.47766e-05	0.000444973
CCDC56	non local hub	R4	Non-hub kinless nodes	500	62	0.147728	DATE	0.984624	-0.809172	3	0.0230503	0	-0.00765575	1.43663e-06	1.81955e-05
CCDC58	non local hub	R2	Peripheral nodes	905	667	0.321999	DATE	0.456807	-1.80336	2	0.0296543	0	-0.0135981	9.40994e-10	2.72115e-08
CCDC59	non local hub	R3	Non-hub connectors	1403	789	0.224898	DATE	0.683744	-1.3433	2	0.071166	0	-0.0268098	5.95711e-10	1.84181e-08
CCDC65	non local hub	R2	Peripheral nodes	825	627	0.312906	DATE	0.4224	-1.9542	2	0.0296633	0	-0.00795977	2.35878e-05	0.000210559
CCDC72	non local hub	R3	Non-hub connectors	1349	711	0.157723	DATE	0.722211	-1.63744	2	0.115333	0	-0.0852373	7.93967e-17	1.18315e-14
CCDC77	non local hub	R4	Non-hub kinless nodes	111	1	0.452966	DATE	0.999919	-1.16602	3	0.0306024	0	-0.00814324	4.79076e-05	0.000396815
CCDC90B	non local hub	R3	Non-hub connectors	1500	797	0.187956	DATE	0.717685	-1.31314	2	0.0411085	0	-0.0170977	3.57216e-12	1.85226e-10
CCDC91	non local hub	R2	Peripheral nodes	1167	719	0.231183	DATE	0.620409	-1.60727	2	0.0316467	0	-0.00993468	2.87258e-06	3.32507e-05
CCDC97	non local hub	R4	Non-hub kinless nodes	804	227	-0.179853	FIGHT CLUB	0.920285	-2.85468	1	0.0413068	0	0.013466	6.98647e-08	1.26575e-06
CCNB1IP1	non local hub	R4	Non-hub kinless nodes	596	64	0.243499	DATE	0.988469	-0.797472	3	0.0188039	0	-0.00613009	2.81122e-06	3.26548e-05
CCND3	non local hub	R4	Non-hub kinless nodes	319	20	-0.122133	FIGHT CLUB	0.996069	-1.05487	3	0.0430453	0	0.0164907	4.09283e-11	1.66338e-09
CCNH	non local hub	R2	Peripheral nodes	1102	707	0.237515	DATE	0.5884	-1.65252	2	0.0226268	0	-0.00965584	3.36512e-09	8.64325e-08
CCNI	non local hub	R4	Non-hub kinless nodes	944	185	-0.351684	FIGHT CLUB	0.961594	-3.02161	1	0.0382665	0	0.0120477	2.90581e-06	3.3565e-05
CCNK	non local hub	R4	Non-hub kinless nodes	334	38	-0.1818	FIGHT CLUB	0.987056	-0.949571	3	0.040899	0	0.0112387	1.52837e-05	0.000143478
CCT2	non local hub	R3	Non-hub connectors	1360	740	0.16703	DATE	0.703936	-1.52808	2	0.0759527	0	-0.027157	8.64463e-10	2.5398e-08
CCT8	non local hub	R4	Non-hub kinless nodes	403	42	0.198698	DATE	0.989139	-0.926172	3	0.0466266	0	-0.0167601	3.9324e-08	7.62553e-07
CD14	non local hub	R4	Non-hub kinless nodes	880	337	-0.0119465	FIGHT CLUB	0.853346	-2.4175	1	0.0568506	0	0.0184055	1.0681e-06	1.40107e-05
CD160	non local hub	R4	Non-hub kinless nodes	115	2	0.233114	DATE	0.999698	-1.16017	3	0.0740032	0	-0.0178725	8.34005e-05	0.000641939
CD163	non local hub	R4	Non-hub kinless nodes	126	37	0.221916	DATE	0.913769	-0.955421	3	0.0488654	0	0.0220523	8.04285e-11	2.98959e-09
CD1D	non local hub	R1	Ultra-peripheral nodes	15	15	0.515964	PARTY	0	-1.08412	3	0.0581769	0	0.0154856	9.08398e-05	0.000691796
CD226	non local hub	R2	Peripheral nodes	990	678	0.259942	DATE	0.530983	-1.76188	2	0.0517657	0	-0.0176652	3.90671e-09	9.85076e-08
CD300A	non local hub	R4	Non-hub kinless nodes	62	11	0.400255	DATE	0.968522	-1.10752	3	0.0442585	0	0.0133391	4.74736e-06	5.1834e-05
CD3D	non local hub	R3	Non-hub connectors	1457	751	0.136589	DATE	0.734319	-1.4866	2	0.0861883	0	-0.0415238	2.48535e-16	3.31534e-14
CD3G	non local hub	R4	Non-hub kinless nodes	441	35	0.0447427	DATE	0.993701	-0.967121	3	0.0729117	0	-0.0193789	3.49062e-05	0.000297536
CD52	non local hub	R3	Non-hub connectors	1132	607	0.107549	DATE	0.712469	-2.02962	2	0.129178	0	-0.0349057	6.82896e-06	7.10874e-05
CD58	non local hub	R3	Non-hub connectors	1047	637	0.20558	DATE	0.629843	-1.91649	2	0.0723774	0	-0.0206497	7.82993e-06	8.0195e-05
CD72	non local hub	R2	Peripheral nodes	11	10	0.566398	PARTY	0.173554	-1.11337	3	0.0464837	0	-0.0140558	5.86142e-05	0.000471335
CD79B	non local hub	R2	Peripheral nodes	20	17	0.604582	PARTY	0.2775	-1.07242	3	0.0824309	0	-0.0250597	4.07775e-06	4.53293e-05
CD93	non local hub	R4	Non-hub kinless nodes	81	28	0.470858	DATE	0.880506	-1.00807	3	0.0749423	0	0.0205251	9.47618e-06	9.51703e-05
CDAN1	non local hub	R4	Non-hub kinless nodes	95	30	0.177076	DATE	0.900277	-0.996371	3	0.0206669	0	0.00569045	1.2065e-05	0.000117254
CDC26	non local hub	R2	Peripheral nodes	1052	706	0.2807	DATE	0.549621	-1.65629	2	0.0502631	0	-0.0273187	5.02178e-17	8.06302e-15
CDC42EP4	non local hub	R4	Non-hub kinless nodes	1060	385	-0.118704	FIGHT CLUB	0.86808	-2.22672	1	0.0439506	0	0.0110209	8.25084e-05	0.000635961
CDC42SE1	non local hub	R4	Non-hub kinless nodes	22	1	0.4802	DATE	0.997934	-1.16602	3	0.0514497	0	0.0146303	4.74373e-06	5.1834e-05
CDC5L	non local hub	R4	Non-hub kinless nodes	493	51	0.372984	DATE	0.989298	-0.873522	3	0.04102	0	-0.0131575	5.67466e-07	7.95462e-06
CDK5R1	non local hub	R3	Non-hub connectors	35	16	0.492962	DATE	0.79102	-1.07827	3	0.0347288	0	0.0135012	4.64516e-09	1.14851e-07
CDK5RAP3	non local hub	R4	Non-hub kinless nodes	946	236	-0.0613526	FIGHT CLUB	0.937764	-2.81891	1	0.0380767	0	0.0164821	5.89832e-12	2.92108e-10
CDV3	non local hub	R2	Peripheral nodes	770	513	0.270003	DATE	0.556133	-2.38409	2	0.0367845	0	-0.0123903	5.61352e-08	1.04447e-06
CEACAM3	non local hub	R4	Non-hub kinless nodes	275	54	0.409824	DATE	0.961441	-0.855972	3	0.0709136	0	0.0153869	9.96753e-05	0.000748401
CEBPB	non local hub	R4	Non-hub kinless nodes	553	234	0.154118	DATE	0.820947	-2.82686	1	0.0541172	0	0.0199495	9.95738e-09	2.26554e-07
CEBPD	non local hub	R4	Non-hub kinless nodes	352	87	0.207478	DATE	0.938912	-0.662922	3	0.0590841	0	0.0205941	1.15102e-08	2.57284e-07
CEBPG	non local hub	R2	Peripheral nodes	1165	748	0.219581	DATE	0.587759	-1.49791	2	0.0429939	0	-0.0131582	5.31734e-06	5.70016e-05
CEBPZ	non local hub	R3	Non-hub connectors	1546	794	0.166674	DATE	0.736232	-1.32445	2	0.086063	0	-0.0367351	2.09913e-11	9.13728e-10
CECR1	non local hub	R4	Non-hub kinless nodes	498	114	-0.0205609	FIGHT CLUB	0.947598	-0.504973	3	0.0329979	0	0.00999371	1.77489e-06	2.20575e-05
CECR6	non local hub	R4	Non-hub kinless nodes	405	17	0.0874985	DATE	0.998238	-1.07242	3	0.0744838	0	0.0231997	4.50386e-07	6.54984e-06
CENPN	non local hub	R4	Non-hub kinless nodes	128	0	0.492512	DATE	1	-1.17187	3	0.0166605	0	-0.00677476	2.2596e-08	4.68958e-07
CENTA1	non local hub	R4	Non-hub kinless nodes	534	216	0.0382355	DATE	0.836384	-2.8984	1	0.0509125	0	0.0184826	5.10114e-09	1.25562e-07
CENTD2	non local hub	R4	Non-hub kinless nodes	469	58	0.159623	DATE	0.984706	-0.832572	3	0.0337111	0	0.0100657	1.70606e-06	2.1298e-05
CENTG3	non local hub	R3	Non-hub connectors	18	11	0.489585	DATE	0.626543	-1.10752	3	0.0226558	0	0.00718627	1.76393e-06	2.19377e-05
CEP350	non local hub	R2	Peripheral nodes	6	5	0.345431	DATE	0.305556	-1.14262	3	0.0397401	0	0.0167827	3.33829e-10	1.09128e-08
CEP63	non local hub	R3	Non-hub connectors	105	55	0.147415	DATE	0.725624	-0.850122	3	0.0240006	0	-0.00646658	6.73936e-05	0.00053109
CEPT1	non local hub	R3	Non-hub connectors	1218	739	0.216516	DATE	0.631876	-1.53185	2	0.033123	0	-0.00834394	7.67879e-05	0.000595196
CETN2	non local hub	R4	Non-hub kinless nodes	200	22	0.429343	DATE	0.9879	-1.04317	3	0.0520996	0	-0.0374428	1.16455e-34	3.21046e-31
CETN3	non local hub	R2	Peripheral nodes	1085	682	0.249867	DATE	0.604898	-1.7468	2	0.0313388	0	-0.0226998	3.4901e-15	3.45687e-13
CFDP1	non local hub	R4	Non-hub kinless nodes	195	6	0.509247	PARTY	0.999053	-1.13677	3	0.0397998	0	-0.018536	2.57157e-12	1.36773e-10
CFL1	non local hub	R4	Non-hub kinless nodes	685	207	-0.140765	FIGHT CLUB	0.908681	-2.93417	1	0.0418304	0	0.0110059	1.6334e-05	0.000151872
CFLAR	non local hub	R4	Non-hub kinless nodes	796	283	-0.0409409	FIGHT CLUB	0.8736	-2.63212	1	0.0729432	0	0.0274898	5.81062e-11	2.26683e-09
CFP	non local hub	R4	Non-hub kinless nodes	1027	354	-0.096187	FIGHT CLUB	0.881187	-2.34993	1	0.0573445	0	0.0189463	4.55598e-07	6.61637e-06
CHCHD4	non local hub	R4	Non-hub kinless nodes	340	12	0.349006	DATE	0.998754	-1.10167	3	0.0322503	0	-0.0117247	4.49762e-08	8.61054e-07
CHCHD7	non local hub	R2	Peripheral nodes	932	601	0.245264	DATE	0.584169	-2.05224	2	0.0283183	0	-0.00818642	6.98686e-06	7.25484e-05
CHCHD9	non local hub	R3	Non-hub connectors	769	448	0.120158	DATE	0.660607	-2.6292	2	0.063667	0	-0.0165129	1.69661e-05	0.000157132
CHD2	non local hub	R4	Non-hub kinless nodes	10	4	0.471945	DATE	0.84	-1.14847	3	0.0310074	0	-0.0126811	6.96428e-10	2.11369e-08
CHFR	non local hub	R4	Non-hub kinless nodes	437	77	0.0393647	DATE	0.968953	-0.721422	3	0.0361637	0	0.0147585	5.41513e-10	1.69772e-08
CHKB	non local hub	R4	Non-hub kinless nodes	415	73	-0.100043	FIGHT CLUB	0.969058	-0.744822	3	0.0275528	0	0.0117962	2.82574e-10	9.50012e-09
CHMP1A	non local hub	R4	Non-hub kinless nodes	792	223	-0.207987	FIGHT CLUB	0.920721	-2.87058	1	0.0419844	0	0.010681	0.000111719	0.000820577
CHMP4A	non local hub	R3	Non-hub connectors	23	13	0.44604	DATE	0.680529	-1.09582	3	0.0382849	0	-0.0125637	5.59428e-07	7.86193e-06
CHMP5	non local hub	R3	Non-hub connectors	1390	748	0.17704	DATE	0.710417	-1.49791	2	0.0879485	0	-0.0418858	1.11631e-11	5.29081e-10
CHRNA10	non local hub	R4	Non-hub kinless nodes	3	0	0.465402	no hub	1	-1.17187	3	0.0260954	0	0.00636779	6.00004e-05	0.000481079
CIDEB	non local hub	R4	Non-hub kinless nodes	322	38	0.126367	DATE	0.986073	-0.949571	3	0.048333	0	0.0184009	2.72479e-09	7.26948e-08
CIP29	non local hub	R3	Non-hub connectors	1317	754	0.239103	DATE	0.672229	-1.47529	2	0.0798246	0	-0.064417	3.42957e-16	4.43191e-14
CISD1	non local hub	R3	Non-hub connectors	1183	704	0.176481	DATE	0.645859	-1.66384	2	0.0634361	0	-0.0255407	4.63129e-11	1.8415e-09
CKAP4	non local hub	R4	Non-hub kinless nodes	719	278	-0.0187757	FIGHT CLUB	0.850503	-2.65199	1	0.059932	0	0.0175931	3.23789e-05	0.000278942
CKAP5	non local hub	R4	Non-hub kinless nodes	473	134	-0.00945234	FIGHT CLUB	0.919742	-0.387973	3	0.028406	0	0.00901074	2.62765e-06	3.08693e-05
CKLF	non local hub	R3	Non-hub connectors	798	486	0.218233	DATE	0.629092	-2.48591	2	0.0652744	0	-0.0250143	2.35347e-09	6.37133e-08
CKS1B	non local hub	R3	Non-hub connectors	1322	747	0.195571	DATE	0.680715	-1.50168	2	0.0402332	0	-0.0210855	7.97549e-16	9.29032e-14
CKS2	non local hub	R3	Non-hub connectors	1275	760	0.211079	DATE	0.644691	-1.45266	2	0.0343306	0	-0.0141464	2.78113e-09	7.39593e-08
CLC	non local hub	R4	Non-hub kinless nodes	295	10	0.451132	DATE	0.998851	-1.11337	3	0.165783	0	-0.0705406	1.72733e-12	9.58782e-11
CLCN6	non local hub	R2	Peripheral nodes	32	28	0.503658	PARTY	0.234375	-1.00807	3	0.0175537	0	0.00427909	0.000138828	0.000988527
CLCN7	non local hub	R4	Non-hub kinless nodes	768	206	0.000810067	DATE	0.928053	-2.93815	1	0.058962	0	0.0222241	3.92534e-09	9.87871e-08
CLDN15	non local hub	R2	Peripheral nodes	61	44	0.507413	PARTY	0.47971	-0.914472	3	0.019541	0	0.00622651	5.59386e-07	7.86193e-06
CLDN9	non local hub	R4	Non-hub kinless nodes	501	189	-0.101739	FIGHT CLUB	0.857686	-3.00571	1	0.0261751	0	0.00734852	5.80179e-06	6.12819e-05
CLEC16A	non local hub	R4	Non-hub kinless nodes	644	209	-0.0209766	FIGHT CLUB	0.894678	-2.92622	1	0.0417211	0	0.0108195	3.1265e-05	0.000270337
CLEC4A	non local hub	R2	Peripheral nodes	883	573	0.252776	DATE	0.578897	-2.15783	2	0.0800431	0	-0.0280272	1.59814e-09	4.49573e-08
CLEC4D	non local hub	R4	Non-hub kinless nodes	554	73	0.309488	DATE	0.982637	-0.744822	3	0.0351414	0	-0.01328	1.43914e-06	1.82134e-05
CLECL1	non local hub	R2	Peripheral nodes	842	639	0.313224	DATE	0.42406	-1.90895	2	0.0269012	0	-0.013144	6.12821e-07	8.51105e-06
CLK2	non local hub	R4	Non-hub kinless nodes	1049	236	-0.2924	FIGHT CLUB	0.949386	-2.81891	1	0.0349796	0	0.00876883	2.47557e-05	0.000219327
CLN3	non local hub	R4	Non-hub kinless nodes	1161	346	-0.0881289	FIGHT CLUB	0.911185	-2.38173	1	0.0416427	0	0.0130145	5.4314e-07	7.69185e-06
CLNS1A	non local hub	R3	Non-hub connectors	1464	787	0.182613	DATE	0.71102	-1.35085	2	0.0722025	0	-0.0245431	2.78349e-08	5.64929e-07
CLPX	non local hub	R4	Non-hub kinless nodes	111	14	0.430281	DATE	0.984092	-1.08997	3	0.0305242	0	-0.0115861	8.02153e-08	1.42825e-06
CMAS	non local hub	R3	Non-hub connectors	929	563	0.150752	DATE	0.63273	-2.19554	2	0.0448762	0	-0.0120319	1.53847e-05	0.000144262
CMTM2	non local hub	R4	Non-hub kinless nodes	354	130	0.148573	DATE	0.865141	-0.411373	3	0.101284	0	-0.0551611	9.47151e-16	1.07307e-13
CMTM3	non local hub	R4	Non-hub kinless nodes	469	13	-0.40478	FIGHT CLUB	0.999232	-1.09582	3	0.02875	0	0.00714753	5.64445e-05	0.000456552
CNBP	non local hub	R3	Non-hub connectors	1123	657	0.195706	DATE	0.657728	-1.84107	2	0.0541567	0	-0.0264185	3.64531e-13	2.31023e-11
CNDP2	non local hub	R3	Non-hub connectors	185	85	0.164694	DATE	0.788897	-0.674622	3	0.0502929	0	0.0121628	0.000100658	0.000754629
CNNM3	non local hub	R4	Non-hub kinless nodes	945	274	-0.0763771	FIGHT CLUB	0.915931	-2.66789	1	0.0526423	0	0.0204282	2.6016e-09	6.96328e-08
COASY	non local hub	R4	Non-hub kinless nodes	1105	384	-0.0770076	FIGHT CLUB	0.879236	-2.2307	1	0.036005	0	0.0116641	7.0353e-08	1.27181e-06
COIL	non local hub	R2	Peripheral nodes	1124	709	0.177244	DATE	0.602113	-1.64498	2	0.0361145	0	-0.0112505	6.16295e-07	8.54496e-06
COMMD1	non local hub	R4	Non-hub kinless nodes	404	73	0.194965	DATE	0.96735	-0.744822	3	0.0426863	0	-0.0178978	6.41632e-12	3.1587e-10
COMMD10	non local hub	R3	Non-hub connectors	1400	789	0.201922	DATE	0.682387	-1.3433	2	0.0498743	0	-0.01485	2.37501e-06	2.84057e-05
COMMD3	non local hub	R3	Non-hub connectors	1503	795	0.19322	DATE	0.72022	-1.32068	2	0.0907003	0	-0.035415	7.03669e-11	2.66959e-09
COMMD6	non local hub	R3	Non-hub connectors	1514	783	0.152333	DATE	0.732532	-1.36593	2	0.154607	0	-0.0667429	1.63306e-11	7.38047e-10
COMMD8	non local hub	R3	Non-hub connectors	1493	782	0.167678	DATE	0.725657	-1.3697	2	0.0577825	0	-0.0193923	4.67377e-09	1.15386e-07
COMTD1	non local hub	R1	Ultra-peripheral nodes	4	4	0.481302	no hub	0	-1.14847	3	0.0347004	0	0.00914496	3.47189e-05	0.000296176
COPA	non local hub	R4	Non-hub kinless nodes	613	196	-0.0578181	FIGHT CLUB	0.897767	-2.97789	1	0.0424164	0	0.015687	3.65509e-09	9.28708e-08
COPG	non local hub	R4	Non-hub kinless nodes	1138	424	-0.0975926	FIGHT CLUB	0.861182	-2.07172	1	0.0483043	0	0.0117065	2.55628e-05	0.000225753
COPS3	non local hub	R4	Non-hub kinless nodes	222	20	0.19231	DATE	0.991884	-1.05487	3	0.0444088	0	-0.0147063	3.46188e-07	5.17748e-06
COPS4	non local hub	R3	Non-hub connectors	1522	797	0.182747	DATE	0.725787	-1.31314	2	0.0652601	0	-0.0291888	1.00491e-13	7.22707e-12
COPS5	non local hub	R3	Non-hub connectors	1518	789	0.182541	DATE	0.729847	-1.3433	2	0.077035	0	-0.039608	2.21287e-15	2.31665e-13
COPS7A	non local hub	R4	Non-hub kinless nodes	78	18	0.275246	DATE	0.946746	-1.06657	3	0.0325158	0	0.00803678	0.000120234	0.000872661
COPS8	non local hub	R3	Non-hub connectors	1293	740	0.164675	DATE	0.672458	-1.52808	2	0.0372154	0	-0.0117515	4.11598e-07	6.04362e-06
COQ5	non local hub	R3	Non-hub connectors	1326	767	0.202254	DATE	0.665417	-1.42626	2	0.0605504	0	-0.0246544	3.01696e-10	1.00208e-08
CORO7	non local hub	R4	Non-hub kinless nodes	1315	399	-0.194272	FIGHT CLUB	0.907935	-2.17108	1	0.0604401	0	0.0216163	3.09454e-08	6.17453e-07
COX17	non local hub	R3	Non-hub connectors	1102	638	0.215484	DATE	0.66482	-1.91272	2	0.0741782	0	-0.0560129	1.70024e-30	3.12486e-27
COX19	non local hub	R3	Non-hub connectors	61	37	0.369644	DATE	0.632088	-0.955421	3	0.043097	0	0.0115999	6.36213e-05	0.00050643
COX4I1	non local hub	R4	Non-hub kinless nodes	291	52	0.138386	DATE	0.968068	-0.867672	3	0.0296046	0	-0.00815419	4.87602e-05	0.000401865
COX5B	non local hub	R4	Non-hub kinless nodes	173	32	0.452276	DATE	0.965786	-0.984671	3	0.0398575	0	-0.0121231	1.71239e-06	2.13449e-05
COX6A1	non local hub	R3	Non-hub connectors	914	556	0.236497	DATE	0.629953	-2.22194	2	0.0531178	0	-0.0263108	5.74267e-15	5.39468e-13
COX6C	non local hub	R3	Non-hub connectors	919	535	0.17444	DATE	0.661096	-2.30113	2	0.0703273	0	-0.0370728	1.64666e-11	7.42163e-10
COX7A2	non local hub	R3	Non-hub connectors	1413	760	0.156685	DATE	0.710704	-1.45266	2	0.1151	0	-0.0487387	2.63925e-11	1.10801e-09
COX7B	non local hub	R3	Non-hub connectors	1318	710	0.162217	DATE	0.709808	-1.64121	2	0.0762093	0	-0.0519993	1.36593e-13	9.41412e-12
COX7C	non local hub	R3	Non-hub connectors	1474	750	0.125048	DATE	0.741103	-1.49037	2	0.186352	0	-0.078677	5.36142e-12	2.68737e-10
CPEB4	non local hub	R4	Non-hub kinless nodes	13	5	0.404734	DATE	0.852071	-1.14262	3	0.081959	0	0.0271196	3.00244e-08	6.01252e-07
CPSF1	non local hub	R3	Non-hub connectors	191	87	0.253085	DATE	0.792522	-0.662922	3	0.0535166	0	0.0141775	2.07183e-05	0.000186962
CPT1B	non local hub	R4	Non-hub kinless nodes	25	7	0.485408	DATE	0.9216	-1.13092	3	0.0256259	0	0.0089158	1.15201e-07	1.9665e-06
CR1	non local hub	R4	Non-hub kinless nodes	414	116	0.243495	DATE	0.921492	-0.493273	3	0.0297487	0	0.00909362	3.78252e-06	4.24756e-05
CRBN	non local hub	R3	Non-hub connectors	1519	795	0.154752	DATE	0.726083	-1.32068	2	0.0841025	0	-0.0224123	2.30573e-06	2.77577e-05
CREB5	non local hub	R3	Non-hub connectors	126	70	0.366777	DATE	0.691358	-0.762372	3	0.0581949	0	0.0144703	0.000106335	0.000789446
CREBBP	non local hub	R4	Non-hub kinless nodes	881	325	-0.0537947	FIGHT CLUB	0.863914	-2.46519	1	0.0502403	0	0.0172146	1.54819e-07	2.5583e-06
CRIPAK	non local hub	R4	Non-hub kinless nodes	730	159	-0.282959	FIGHT CLUB	0.95256	-3.12495	1	0.0727636	0	0.0201373	3.01519e-05	0.000262634
CRIPT	non local hub	R2	Peripheral nodes	616	415	0.251349	DATE	0.546127	-2.75364	2	0.0542629	0	-0.0191132	5.42629e-09	1.32579e-07
CRISPLD2	non local hub	R4	Non-hub kinless nodes	851	342	-0.00784041	FIGHT CLUB	0.838492	-2.39762	1	0.0941758	0	0.0295617	9.76819e-07	1.2926e-05
CRSP9	non local hub	R3	Non-hub connectors	1308	771	0.232874	DATE	0.652549	-1.41118	2	0.0344083	0	-0.0150729	7.64147e-11	2.85968e-09
CRYZ	non local hub	R3	Non-hub connectors	1267	767	0.212304	DATE	0.633531	-1.42626	2	0.0613091	0	-0.0194944	2.40481e-06	2.87413e-05
CSAD	non local hub	R4	Non-hub kinless nodes	168	66	0.256706	DATE	0.845663	-0.785772	3	0.03607	0	0.0143433	8.71287e-10	2.55149e-08
CSE1L	non local hub	R2	Peripheral nodes	1149	705	0.234305	DATE	0.623523	-1.66006	2	0.0300528	0	-0.00787588	0.000127063	0.0009146
CSF1R	non local hub	R4	Non-hub kinless nodes	520	75	-0.0166005	FIGHT CLUB	0.979197	-0.733122	3	0.0721269	0	0.0196914	1.22988e-05	0.000119107
CSF3R	non local hub	R4	Non-hub kinless nodes	1294	419	-0.0795385	FIGHT CLUB	0.895152	-2.09159	1	0.0620365	0	0.0228286	1.23129e-08	2.72647e-07
CSNK1D	non local hub	R4	Non-hub kinless nodes	1222	424	-0.0482805	FIGHT CLUB	0.87961	-2.07172	1	0.0474407	0	0.0137675	3.5347e-06	4.00188e-05
CSNK1G2	non local hub	R4	Non-hub kinless nodes	93	26	0.0118924	DATE	0.921841	-1.01977	3	0.0872196	0	0.0301962	1.76119e-08	3.74927e-07
CSRP2BP	non local hub	R2	Peripheral nodes	1139	755	0.28598	DATE	0.560614	-1.47152	2	0.015004	0	-0.00456566	8.57772e-07	1.15072e-05
CST3	non local hub	R4	Non-hub kinless nodes	201	47	0.00503677	DATE	0.945323	-0.896922	3	0.0460422	0	0.0144701	5.70348e-06	6.03591e-05
CTAGE5	non local hub	R4	Non-hub kinless nodes	433	10	-0.0984451	FIGHT CLUB	0.999467	-1.11337	3	0.0242425	0	0.00875142	1.20385e-08	2.67288e-07
CTDSP1	non local hub	R4	Non-hub kinless nodes	750	244	-0.178663	FIGHT CLUB	0.894158	-2.78712	1	0.0321211	0	0.0107442	6.42944e-07	8.88466e-06
CTNNA1	non local hub	R4	Non-hub kinless nodes	424	63	0.0646986	DATE	0.977923	-0.803322	3	0.0504948	0	0.0168343	5.97834e-07	8.34495e-06
CTNS	non local hub	R4	Non-hub kinless nodes	655	188	-0.143031	FIGHT CLUB	0.917618	-3.00969	1	0.0229838	0	0.00693276	1.26877e-06	1.63068e-05
CTRL	non local hub	R3	Non-hub connectors	28	13	0.465152	DATE	0.784439	-1.09582	3	0.0325895	0	0.0102542	1.68666e-07	2.74597e-06
CTSS	non local hub	R2	Peripheral nodes	57	43	0.46552	DATE	0.430902	-0.920322	3	0.061633	0	0.0215214	5.37968e-08	1.00548e-06
CUEDC1	non local hub	R4	Non-hub kinless nodes	748	314	-0.00300395	FIGHT CLUB	0.82378	-2.50891	1	0.0720712	0	0.0231646	7.99203e-08	1.42453e-06
CUGBP2	non local hub	R2	Peripheral nodes	112	75	0.412725	DATE	0.551578	-0.733122	3	0.0270518	0	0.0103759	1.75887e-08	3.74916e-07
CUTC	non local hub	R2	Peripheral nodes	1190	748	0.272519	DATE	0.604898	-1.49791	2	0.0518188	0	-0.0237496	7.40732e-12	3.59309e-10
CUTL1	non local hub	R4	Non-hub kinless nodes	883	337	-0.025538	FIGHT CLUB	0.854341	-2.4175	1	0.0595789	0	0.0236776	2.64872e-10	8.94134e-09
CWC15	non local hub	R3	Non-hub connectors	1279	749	0.248574	DATE	0.657057	-1.49414	2	0.0553777	0	-0.0423446	1.16633e-23	9.64612e-21
CWF19L2	non local hub	R3	Non-hub connectors	1392	792	0.241625	DATE	0.676278	-1.33199	2	0.0586227	0	-0.0247343	1.90596e-12	1.03973e-10
CXORF26	non local hub	R2	Peripheral nodes	1078	687	0.278772	DATE	0.59386	-1.72794	2	0.0566148	0	-0.0282107	1.7961e-14	1.48546e-12
CYBA	non local hub	R4	Non-hub kinless nodes	663	277	-0.0106503	FIGHT CLUB	0.825445	-2.65596	1	0.0375902	0	0.011274	5.6918e-06	6.03514e-05
CYCSL1	non local hub	R4	Non-hub kinless nodes	213	11	0.390585	DATE	0.997333	-1.10752	3	0.0266473	0	-0.0104083	4.53814e-08	8.66806e-07
CYFIP1	non local hub	R3	Non-hub connectors	82	39	0.440949	DATE	0.773795	-0.943721	3	0.025421	0	0.00635816	0.000114831	0.000838967
CYLD	non local hub	R2	Peripheral nodes	6	4	0.172278	DATE	0.555556	-1.14847	3	0.0244441	0	0.00634457	0.00012939	0.000928925
CYP4F3	non local hub	R4	Non-hub kinless nodes	555	239	0.107746	DATE	0.814557	-2.80699	1	0.0685962	0	0.0195044	2.70968e-06	3.16085e-05
D2HGDH	non local hub	R3	Non-hub connectors	268	133	0.165375	DATE	0.753717	-0.393823	3	0.0627684	0	0.0145904	0.000118543	0.000862977
DAGLB	non local hub	R4	Non-hub kinless nodes	629	231	0.00836938	DATE	0.865128	-2.83879	1	0.046295	0	0.0150858	2.67604e-08	5.45799e-07
DAPK2	non local hub	R4	Non-hub kinless nodes	725	294	-0.00100703	FIGHT CLUB	0.835556	-2.5884	1	0.0568623	0	0.0176164	4.72731e-07	6.82921e-06
DARS	non local hub	R3	Non-hub connectors	802	436	0.128315	DATE	0.704455	-2.67445	2	0.0453693	0	-0.0146388	4.11775e-07	6.04362e-06
DBI	non local hub	R3	Non-hub connectors	1484	778	0.184097	DATE	0.725153	-1.38478	2	0.0894278	0	-0.061878	8.14951e-18	1.57793e-15
DBN1	non local hub	R4	Non-hub kinless nodes	251	4	0.11961	DATE	0.999746	-1.14847	3	0.0429017	0	0.0117044	5.99999e-06	6.31335e-05
DCTN1	non local hub	R4	Non-hub kinless nodes	1124	358	-0.0858602	FIGHT CLUB	0.898554	-2.33403	1	0.036463	0	0.00977523	1.09024e-05	0.000107279
DCTN6	non local hub	R3	Non-hub connectors	1260	740	0.227057	DATE	0.655077	-1.52808	2	0.0287338	0	-0.0153079	1.42313e-14	1.2134e-12
DCUN1D1	non local hub	R3	Non-hub connectors	2	1	0.472	no hub	0.75	-1.16602	3	0.0585667	0	0.0197754	6.90833e-08	1.25297e-06
DCUN1D5	non local hub	R3	Non-hub connectors	1528	797	0.171032	DATE	0.727937	-1.31314	2	0.0532609	0	-0.01803	4.42165e-09	1.10314e-07
DDHD2	non local hub	R4	Non-hub kinless nodes	43	14	-0.108613	FIGHT CLUB	0.893997	-1.08997	3	0.018554	0	-0.00513982	1.23235e-05	0.000119276
DDIT4	non local hub	R1	Ultra-peripheral nodes	1	1	0.460609	no hub	0	-1.16602	3	0.0843713	0	0.0189026	6.65599e-05	0.000526778
DDX1	non local hub	R3	Non-hub connectors	1459	776	0.167451	DATE	0.717113	-1.39233	2	0.0621358	0	-0.0250368	1.82533e-11	8.11635e-10
DDX10	non local hub	R4	Non-hub kinless nodes	235	26	0.360753	DATE	0.987759	-1.01977	3	0.0307425	0	-0.00932108	9.19219e-06	9.27122e-05
DDX23	non local hub	R4	Non-hub kinless nodes	550	99	-0.0683483	FIGHT CLUB	0.9676	-0.592722	3	0.0356704	0	0.0097259	6.90646e-05	0.000542192
DDX47	non local hub	R4	Non-hub kinless nodes	124	40	0.218719	DATE	0.895942	-0.937871	3	0.0291361	0	-0.00863577	1.10923e-05	0.000108695
DDX50	non local hub	R3	Non-hub connectors	1359	790	0.229025	DATE	0.662079	-1.33953	2	0.0549934	0	-0.0215708	3.77695e-11	1.5464e-09
DEDD2	non local hub	R4	Non-hub kinless nodes	841	307	-0.0951739	FIGHT CLUB	0.866745	-2.53673	1	0.0482126	0	0.0141562	9.2028e-06	9.27627e-05
DEF6	non local hub	R4	Non-hub kinless nodes	526	177	-0.0857808	FIGHT CLUB	0.886766	-3.05341	1	0.0516109	0	0.0136522	1.73375e-05	0.000159855
DEF8	non local hub	R3	Non-hub connectors	547	272	0.187231	DATE	0.752735	-2.67583	1	0.0279966	0	0.0116298	2.37178e-11	1.019e-09
DEK	non local hub	R3	Non-hub connectors	1351	743	0.175349	DATE	0.697541	-1.51677	2	0.106114	0	-0.0348203	4.0542e-08	7.80681e-07
DENND1C	non local hub	R4	Non-hub kinless nodes	1356	413	-0.133198	FIGHT CLUB	0.907236	-2.11544	1	0.0627134	0	0.0221092	5.46009e-10	1.70728e-08
DENND3	non local hub	R4	Non-hub kinless nodes	1069	361	-0.0577319	FIGHT CLUB	0.88596	-2.32211	1	0.0642173	0	0.0240633	3.09739e-09	8.05718e-08
DENR	non local hub	R4	Non-hub kinless nodes	207	8	0.316946	DATE	0.998506	-1.12507	3	0.0333447	0	-0.00985603	3.94597e-05	0.000333182
DGAT1	non local hub	R4	Non-hub kinless nodes	408	44	0.235157	DATE	0.98837	-0.914472	3	0.0449251	0	0.0139111	4.46653e-07	6.50359e-06
DGKD	non local hub	R1	Ultra-peripheral nodes	2	2	0.460654	no hub	0	-1.16017	3	0.0177961	0	0.00615144	1.35185e-07	2.26785e-06
DGKQ	non local hub	R2	Peripheral nodes	13	12	0.47822	DATE	0.147929	-1.10167	3	0.0648895	0	0.0259233	6.35715e-11	2.44765e-09
DHFRL1	non local hub	R4	Non-hub kinless nodes	262	6	0.384172	DATE	0.999476	-1.13677	3	0.0190514	0	-0.00514842	1.2396e-05	0.000119838
DHX16	non local hub	R4	Non-hub kinless nodes	622	190	-0.0336673	FIGHT CLUB	0.90669	-3.00174	1	0.0368049	0	0.0133066	3.34973e-08	6.60403e-07
DHX29	non local hub	R4	Non-hub kinless nodes	199	13	0.0496485	DATE	0.995732	-1.09582	3	0.0286437	0	-0.00952543	9.46871e-07	1.257e-05
DHX34	non local hub	R4	Non-hub kinless nodes	1205	404	-0.103683	FIGHT CLUB	0.887594	-2.15121	1	0.0373497	0	0.0127012	9.18446e-08	1.61274e-06
DICER1	non local hub	R2	Peripheral nodes	49	45	0.434609	DATE	0.156601	-0.908622	3	0.0198048	0	0.00652794	5.55835e-07	7.83141e-06
DIDO1	non local hub	R2	Peripheral nodes	41	36	0.45528	DATE	0.22903	-0.961271	3	0.0182755	0	0.00612799	6.82592e-07	9.34685e-06
DIMT1L	non local hub	R3	Non-hub connectors	774	469	0.17836	DATE	0.632833	-2.55001	2	0.0463174	0	-0.0124708	1.72122e-05	0.000158965
DIP2B	non local hub	R2	Peripheral nodes	78	58	0.44773	DATE	0.447074	-0.832572	3	0.0442446	0	0.0120826	9.70573e-06	9.70632e-05
DISC1	non local hub	R4	Non-hub kinless nodes	197	9	-0.0929856	FIGHT CLUB	0.997913	-1.11922	3	0.0178169	0	0.00678772	8.89565e-09	2.0522e-07
DKC1	non local hub	R4	Non-hub kinless nodes	451	58	0.21521	DATE	0.983461	-0.832572	3	0.0390301	0	-0.0117088	7.80221e-06	8.00102e-05
DKFZP586I1420	non local hub	R2	Peripheral nodes	11	9	0.401451	DATE	0.330579	-1.11922	3	0.0283364	0	0.00794452	4.8919e-05	0.000402572
DLD	non local hub	R2	Peripheral nodes	900	626	0.296667	DATE	0.516202	-1.95797	2	0.0435595	0	-0.0148975	9.01273e-08	1.58764e-06
DLEU1	non local hub	R4	Non-hub kinless nodes	9	0	-0.0476111	FIGHT CLUB	1	-1.17187	3	0.0167405	0	-0.00508709	6.88159e-06	7.15451e-05
DLG4	non local hub	R4	Non-hub kinless nodes	51	11	0.472977	DATE	0.953479	-1.10752	3	0.0338838	0	0.0110505	1.35755e-06	1.73132e-05
DMWD	non local hub	R2	Peripheral nodes	35	30	0.493581	DATE	0.265306	-0.996371	3	0.0343137	0	0.0102828	1.8301e-05	0.00016771
DNAH1	non local hub	R3	Non-hub connectors	233	106	0.249572	DATE	0.793034	-0.551773	3	0.0426968	0	0.0140354	5.29774e-08	9.93537e-07
DNAJA1	non local hub	R3	Non-hub connectors	1438	763	0.170449	DATE	0.718466	-1.44135	2	0.0981803	0	-0.0622034	1.14796e-21	5.75404e-19
DNAJA2	non local hub	R3	Non-hub connectors	1318	732	0.176675	DATE	0.691545	-1.55825	2	0.0609197	0	-0.0234926	1.09649e-09	3.15977e-08
DNAJB11	non local hub	R2	Peripheral nodes	692	470	0.216885	DATE	0.5387	-2.54624	2	0.0426619	0	-0.0134763	5.20212e-07	7.40519e-06
DNAJC10	non local hub	R3	Non-hub connectors	1167	690	0.188104	DATE	0.650412	-1.71663	2	0.0320729	0	-0.00841277	9.78859e-05	0.000737309
DNAJC15	non local hub	R2	Peripheral nodes	1219	773	0.213436	DATE	0.597884	-1.40364	2	0.0535027	0	-0.0152756	2.96676e-06	3.41675e-05
DNAJC5	non local hub	R4	Non-hub kinless nodes	1149	410	-0.0985273	FIGHT CLUB	0.872671	-2.12736	1	0.0435841	0	0.013025	2.00352e-06	2.44939e-05
DNAJC7	non local hub	R4	Non-hub kinless nodes	42	8	0.496018	DATE	0.963719	-1.12507	3	0.0433	0	-0.0206399	7.3443e-13	4.36986e-11
DNAJC8	non local hub	R3	Non-hub connectors	1267	703	0.179748	DATE	0.692137	-1.66761	2	0.0586633	0	-0.0326619	8.93841e-19	2.20672e-16
DNAJC9	non local hub	R2	Peripheral nodes	1008	628	0.251253	DATE	0.611851	-1.95043	2	0.0434277	0	-0.020734	7.01677e-13	4.19005e-11
DNASE1L1	non local hub	R4	Non-hub kinless nodes	133	9	0.0326225	DATE	0.995421	-1.11922	3	0.0185088	0	0.00566525	2.0926e-06	2.54513e-05
DNM1L	non local hub	R4	Non-hub kinless nodes	498	21	0.222657	DATE	0.998222	-1.04902	3	0.023141	0	-0.00628955	6.74987e-05	0.000531665
DOCK2	non local hub	R4	Non-hub kinless nodes	664	235	-0.015949	FIGHT CLUB	0.874744	-2.82289	1	0.0491115	0	0.0135449	1.1145e-05	0.000109147
DOK3	non local hub	R4	Non-hub kinless nodes	751	299	-0.0452212	FIGHT CLUB	0.841488	-2.56852	1	0.0405583	0	0.0112601	1.49663e-05	0.000141285
DPEP2	non local hub	R4	Non-hub kinless nodes	881	362	0.00906795	DATE	0.831164	-2.31813	1	0.0616211	0	0.0166242	9.45511e-06	9.50741e-05
DPH3	non local hub	R3	Non-hub connectors	849	507	0.204521	DATE	0.643384	-2.40672	2	0.0348426	0	-0.0180837	1.55552e-13	1.05884e-11
DPH5	non local hub	R3	Non-hub connectors	1378	783	0.210984	DATE	0.677132	-1.36593	2	0.0427824	0	-0.0186438	4.80006e-12	2.42066e-10
DPM1	non local hub	R3	Non-hub connectors	1568	784	0.154415	DATE	0.75	-1.36216	2	0.08595	0	-0.0506542	2.59075e-15	2.67835e-13
DPP3	non local hub	R4	Non-hub kinless nodes	476	63	-0.109942	FIGHT CLUB	0.982483	-0.803322	3	0.0219637	0	0.00687026	1.17093e-06	1.51552e-05
DPP8	non local hub	R4	Non-hub kinless nodes	435	19	-0.176951	FIGHT CLUB	0.998092	-1.06072	3	0.0232495	0	0.00812292	3.06346e-08	6.1273e-07
DPP9	non local hub	R4	Non-hub kinless nodes	494	98	-0.0446945	FIGHT CLUB	0.960645	-0.598572	3	0.0462839	0	0.01304	1.41126e-05	0.000134236
DPRXP4	non local hub	R4	Non-hub kinless nodes	1216	415	-0.103887	FIGHT CLUB	0.883526	-2.10749	1	0.0352651	0	0.0150416	3.60632e-11	1.48758e-09
DPY30	non local hub	R3	Non-hub connectors	1465	765	0.174381	DATE	0.727324	-1.43381	2	0.0565221	0	-0.0303537	5.73503e-15	5.39468e-13
DRG1	non local hub	R4	Non-hub kinless nodes	594	78	0.276262	DATE	0.982757	-0.715572	3	0.0407185	0	-0.022867	3.25376e-19	9.1221e-17
DTWD1	non local hub	R2	Peripheral nodes	1160	745	0.231491	DATE	0.587526	-1.50923	2	0.0242601	0	-0.00611883	8.7543e-05	0.000670082
DTX2	non local hub	R4	Non-hub kinless nodes	1385	500	-0.0880406	FIGHT CLUB	0.869671	-1.76966	1	0.038776	0	0.0111385	9.57138e-07	1.26961e-05
DULLARD	non local hub	R4	Non-hub kinless nodes	472	108	-0.25841	FIGHT CLUB	0.947644	-3.32764	1	0.0471559	0	0.0145639	6.26047e-07	8.6729e-06
DUSP1	non local hub	R4	Non-hub kinless nodes	191	75	0.375759	DATE	0.84581	-0.733122	3	0.0741306	0	0.0226088	3.84071e-06	4.30123e-05
DUSP18	non local hub	R4	Non-hub kinless nodes	710	276	-0.0916831	FIGHT CLUB	0.848887	-2.65994	1	0.0501431	0	0.0144298	1.03085e-05	0.000102103
DUSP8	non local hub	R2	Peripheral nodes	71	48	0.302661	DATE	0.542948	-0.891072	3	0.0374425	0	0.0102658	6.26419e-05	0.000500077
DVL3	non local hub	R4	Non-hub kinless nodes	1193	427	-0.115905	FIGHT CLUB	0.871892	-2.0598	1	0.0448613	0	0.0162313	5.73594e-10	1.78678e-08
DYNC1H1	non local hub	R4	Non-hub kinless nodes	720	189	-0.0992868	FIGHT CLUB	0.931094	-3.00571	1	0.0525447	0	0.0183029	3.13176e-08	6.23374e-07
DYNLT1	non local hub	R4	Non-hub kinless nodes	379	45	0.375923	DATE	0.985902	-0.908622	3	0.069037	0	-0.0179748	5.72862e-05	0.000462004
DYNLT3	non local hub	R3	Non-hub connectors	1512	793	0.181132	DATE	0.72493	-1.32822	2	0.0534358	0	-0.0205676	1.62831e-10	5.71843e-09
DYRK4	non local hub	R2	Peripheral nodes	691	487	0.247872	DATE	0.503291	-2.48213	2	0.034362	0	-0.0115112	9.162e-07	1.22217e-05
DYSF	non local hub	R4	Non-hub kinless nodes	1326	439	-0.111186	FIGHT CLUB	0.890392	-2.0121	1	0.0971782	0	0.0292875	2.35672e-06	2.82482e-05
E2F3	non local hub	R4	Non-hub kinless nodes	520	112	0.239092	DATE	0.953609	-0.516673	3	0.0715927	0	-0.0194415	3.5579e-05	0.000302732
E4F1	non local hub	R4	Non-hub kinless nodes	432	136	0.101705	DATE	0.900892	-0.376273	3	0.0448098	0	0.0169364	3.24833e-09	8.39541e-08
EAF2	non local hub	R2	Peripheral nodes	963	663	0.264663	DATE	0.526004	-1.81845	2	0.0247732	0	-0.0110105	1.86336e-08	3.93136e-07
EBAG9	non local hub	R3	Non-hub connectors	1419	773	0.187291	DATE	0.703248	-1.40364	2	0.0282359	0	-0.0104721	1.702e-10	5.95197e-09
EBI2	non local hub	R3	Non-hub connectors	1342	734	0.145159	DATE	0.700851	-1.55071	2	0.0877503	0	-0.0291797	3.37893e-08	6.63788e-07
EBNA1BP2	non local hub	R3	Non-hub connectors	870	512	0.220748	DATE	0.653661	-2.38786	2	0.0423634	0	-0.0194981	2.87843e-12	1.51631e-10
ECHDC1	non local hub	R2	Peripheral nodes	798	568	0.30449	DATE	0.49337	-2.17669	2	0.0262514	0	-0.00801734	7.42563e-06	7.64803e-05
ECHDC3	non local hub	R4	Non-hub kinless nodes	78	27	0.479771	DATE	0.880178	-1.01392	3	0.0616422	0	0.0234226	2.87678e-08	5.81011e-07
EDC4	non local hub	R4	Non-hub kinless nodes	745	197	0.017334	DATE	0.930077	-2.97392	1	0.0462026	0	0.0177379	2.82674e-08	5.72302e-07
EDEM2	non local hub	R4	Non-hub kinless nodes	43	6	0.0200689	DATE	0.98053	-1.13677	3	0.0384681	0	0.00909338	0.000106158	0.000789198
EDG4	non local hub	R4	Non-hub kinless nodes	1161	411	-0.0474794	FIGHT CLUB	0.87468	-2.12339	1	0.0801794	0	0.0334485	2.75869e-13	1.78248e-11
EED	non local hub	R2	Peripheral nodes	735	524	0.302175	DATE	0.491738	-2.34261	2	0.0179482	0	-0.00499739	2.24835e-05	0.000201681
EEF1A1	non local hub	R3	Non-hub connectors	1367	763	0.173834	DATE	0.688461	-1.44135	2	0.052013	0	-0.0170649	2.93539e-09	7.75627e-08
EEF1B2	non local hub	R3	Non-hub connectors	1563	793	0.165228	DATE	0.742588	-1.32822	2	0.0660459	0	-0.0348844	1.61912e-17	2.97576e-15
EEF1D	non local hub	R2	Peripheral nodes	674	449	0.270787	DATE	0.556215	-2.62543	2	0.0338489	0	-0.0126144	1.42902e-08	3.12228e-07
EEF1E1	non local hub	R3	Non-hub connectors	1503	796	0.185966	DATE	0.719516	-1.31691	2	0.0590853	0	-0.023684	1.94619e-09	5.37427e-08
EFHA1	non local hub	R3	Non-hub connectors	1249	719	0.201543	DATE	0.668615	-1.60727	2	0.0796441	0	-0.0233384	1.87934e-06	2.31813e-05
EFHD2	non local hub	R4	Non-hub kinless nodes	997	371	-0.0358954	FIGHT CLUB	0.861529	-2.28236	1	0.0410069	0	0.0176587	6.45974e-11	2.46768e-09
EFTUD1	non local hub	R4	Non-hub kinless nodes	9	3	0.36585	DATE	0.888889	-1.15432	3	0.020161	0	-0.00735844	1.417e-08	3.10033e-07
EGLN2	non local hub	R4	Non-hub kinless nodes	792	298	-0.0779677	FIGHT CLUB	0.858426	-2.5725	1	0.0253633	0	0.00955359	5.94931e-09	1.44292e-07
EHD1	non local hub	R4	Non-hub kinless nodes	1268	448	-0.13693	FIGHT CLUB	0.87517	-1.97633	1	0.0480537	0	0.0177837	3.30018e-09	8.50285e-08
EIF2A	non local hub	R3	Non-hub connectors	1311	770	0.224612	DATE	0.655034	-1.41495	2	0.0836338	0	-0.0239386	8.7416e-07	1.17081e-05
EIF2B4	non local hub	R3	Non-hub connectors	354	177	0.198865	DATE	0.75	-0.136424	3	0.0327779	0	0.00926863	5.3565e-06	5.73104e-05
EIF3D	non local hub	R4	Non-hub kinless nodes	423	99	0.0358218	DATE	0.945224	-0.592722	3	0.044353	0	-0.0160766	3.60161e-09	9.17939e-08
EIF3E	non local hub	R3	Non-hub connectors	1578	797	0.154659	DATE	0.744905	-1.31314	2	0.112961	0	-0.0576187	3.47663e-19	9.58449e-17
EIF3I	non local hub	R4	Non-hub kinless nodes	334	66	-0.12945	FIGHT CLUB	0.960952	-0.785772	3	0.0375747	0	-0.0102451	4.60183e-05	0.000383471
EIF3M	non local hub	R3	Non-hub connectors	1260	727	0.189566	DATE	0.667089	-1.5771	2	0.0418977	0	-0.0171361	6.76108e-11	2.57684e-09
EIF4A2	non local hub	R3	Non-hub connectors	1344	751	0.19196	DATE	0.687765	-1.4866	2	0.0825096	0	-0.0214724	1.67578e-05	0.000155463
EIF4B	non local hub	R4	Non-hub kinless nodes	392	82	0.131862	DATE	0.956242	-0.692172	3	0.0448699	0	-0.0145081	2.40289e-07	3.73554e-06
EIF4G1	non local hub	R4	Non-hub kinless nodes	950	239	-0.223337	FIGHT CLUB	0.936708	-2.80699	1	0.0336923	0	0.00914081	2.84961e-05	0.000249393
EIF4G3	non local hub	R4	Non-hub kinless nodes	279	2	-0.172355	FIGHT CLUB	0.999949	-1.16017	3	0.041494	0	0.0111995	2.0102e-05	0.000181996
ELA1	non local hub	R4	Non-hub kinless nodes	407	3	0.467243	DATE	0.999946	-1.15432	3	0.0271166	0	-0.0107767	1.94799e-08	4.09425e-07
ELF4	non local hub	R4	Non-hub kinless nodes	1437	476	-0.147818	FIGHT CLUB	0.890276	-1.86505	1	0.0547039	0	0.0225939	7.01664e-12	3.42366e-10
ELL	non local hub	R3	Non-hub connectors	664	303	0.119709	DATE	0.791767	-2.55263	1	0.0586098	0	0.0155668	1.65414e-05	0.000153714
ELMO2	non local hub	R4	Non-hub kinless nodes	395	38	-0.155068	FIGHT CLUB	0.990745	-0.949571	3	0.0217484	0	0.00744375	1.63425e-07	2.67379e-06
ELMOD2	non local hub	R2	Peripheral nodes	960	663	0.27937	DATE	0.523037	-1.81845	2	0.0336166	0	-0.00963139	1.8134e-06	2.24853e-05
ELP2	non local hub	R3	Non-hub connectors	717	423	0.170872	DATE	0.651949	-2.72348	2	0.0311638	0	-0.0100202	2.53889e-06	3.00185e-05
EMG1	non local hub	R3	Non-hub connectors	1356	752	0.197894	DATE	0.69245	-1.48283	2	0.0607425	0	-0.0285051	1.98535e-13	1.31886e-11
EMILIN2	non local hub	R4	Non-hub kinless nodes	534	216	0.0313285	DATE	0.836384	-2.8984	1	0.063702	0	0.0192614	4.79021e-07	6.90801e-06
EML3	non local hub	R4	Non-hub kinless nodes	812	209	-0.0234069	FIGHT CLUB	0.933751	-2.92622	1	0.0517089	0	0.0155682	3.49682e-06	3.96442e-05
EML4	non local hub	R2	Peripheral nodes	921	597	0.228974	DATE	0.579826	-2.06733	2	0.0629599	0	-0.0232809	2.21645e-09	6.04436e-08
ENO1	non local hub	R4	Non-hub kinless nodes	796	222	-0.0705979	FIGHT CLUB	0.922218	-2.87456	1	0.0459834	0	0.0117909	4.46567e-05	0.000372876
ENOPH1	non local hub	R3	Non-hub connectors	1292	760	0.227772	DATE	0.653979	-1.45266	2	0.0543217	0	-0.0147688	1.91808e-05	0.000174708
ENSA	non local hub	R4	Non-hub kinless nodes	437	39	0.236196	DATE	0.992035	-0.943721	3	0.035103	0	-0.0189471	9.1537e-17	1.32817e-14
ENY2	non local hub	R3	Non-hub connectors	1379	763	0.217108	DATE	0.69386	-1.44135	2	0.0973732	0	-0.074126	1.52479e-21	7.41808e-19
EP300	non local hub	R4	Non-hub kinless nodes	721	283	-0.0155093	FIGHT CLUB	0.845936	-2.63212	1	0.0563203	0	0.0179001	4.25768e-07	6.21592e-06
EPN1	non local hub	R4	Non-hub kinless nodes	1358	448	-0.163968	FIGHT CLUB	0.891168	-1.97633	1	0.0465554	0	0.0156647	2.26992e-07	3.55893e-06
ERCC5	non local hub	R4	Non-hub kinless nodes	29	8	0.358672	DATE	0.9239	-1.12507	3	0.0465458	0	-0.0136396	1.14048e-06	1.48075e-05
ERGIC1	non local hub	R4	Non-hub kinless nodes	446	61	0.0918238	DATE	0.981294	-0.815022	3	0.0397655	0	0.0103111	2.85882e-05	0.000250067
ERGIC2	non local hub	R2	Peripheral nodes	692	515	0.347368	DATE	0.446137	-2.37655	2	0.0378596	0	-0.0110333	0.000108409	0.000799104
ERH	non local hub	R3	Non-hub connectors	1475	769	0.148261	DATE	0.728188	-1.41872	2	0.0811712	0	-0.0477921	8.32812e-17	1.22996e-14
ESD	non local hub	R4	Non-hub kinless nodes	108	18	0.33251	DATE	0.972222	-1.06657	3	0.0300314	0	-0.0137628	1.85092e-12	1.01714e-10
ETFA	non local hub	R3	Non-hub connectors	1081	650	0.183959	DATE	0.638444	-1.86747	2	0.0564157	0	-0.0204351	2.58372e-09	6.92663e-08
EVI2A	non local hub	R3	Non-hub connectors	1232	701	0.177827	DATE	0.676246	-1.67515	2	0.077498	0	-0.0176796	8.83522e-05	0.000675651
EWSR1	non local hub	R3	Non-hub connectors	132	76	0.221821	DATE	0.668503	-0.727272	3	0.0256763	0	0.0076546	1.0349e-06	1.36075e-05
EXOC7	non local hub	R4	Non-hub kinless nodes	802	164	-0.148228	FIGHT CLUB	0.958184	-3.10507	1	0.027603	0	0.0102869	3.71113e-09	9.40059e-08
EXOSC1	non local hub	R2	Peripheral nodes	1084	698	0.280561	DATE	0.585378	-1.68646	2	0.0284352	0	-0.0123083	5.39768e-11	2.11571e-09
EXOSC3	non local hub	R2	Peripheral nodes	905	607	0.242147	DATE	0.550137	-2.02962	2	0.034738	0	-0.0105923	1.28208e-06	1.64395e-05
EXOSC7	non local hub	R4	Non-hub kinless nodes	450	49	0.33032	DATE	0.988143	-0.885222	3	0.0410322	0	-0.0177079	4.26801e-12	2.15894e-10
EXOSC8	non local hub	R2	Peripheral nodes	598	428	0.254818	DATE	0.487746	-2.70462	2	0.0417873	0	-0.0120372	1.62206e-05	0.000151158
EXOSC9	non local hub	R4	Non-hub kinless nodes	148	19	0.367339	DATE	0.983519	-1.06072	3	0.0274767	0	-0.0118206	3.01048e-10	1.00194e-08
EXTL3	non local hub	R4	Non-hub kinless nodes	1210	434	-0.0989752	FIGHT CLUB	0.87135	-2.03197	1	0.0657348	0	0.0171856	1.10242e-05	0.000108156
F12	non local hub	R4	Non-hub kinless nodes	58	12	0.438664	DATE	0.957194	-1.10167	3	0.0309309	0	0.00823028	5.41615e-05	0.000440672
F5	non local hub	R4	Non-hub kinless nodes	364	66	0.226999	DATE	0.967124	-0.785772	3	0.0662212	0	0.0186997	7.33711e-06	7.57573e-05
F8A1	non local hub	R4	Non-hub kinless nodes	903	159	-0.361633	FIGHT CLUB	0.968996	-3.12495	1	0.0664952	0	0.0163326	5.9751e-05	0.000479312
FABP5	non local hub	R2	Peripheral nodes	739	539	0.317231	DATE	0.468028	-2.28604	2	0.0152112	0	-0.00822006	7.86054e-17	1.18201e-14
FAM100B	non local hub	R4	Non-hub kinless nodes	890	260	-0.20214	FIGHT CLUB	0.914657	-2.72353	1	0.0518997	0	0.0163238	5.32711e-07	7.55709e-06
FAM103A1	non local hub	R4	Non-hub kinless nodes	136	24	0.304552	DATE	0.968858	-1.03147	3	0.0288379	0	-0.00717235	0.000116115	0.000847225
FAM107B	non local hub	R2	Peripheral nodes	650	510	0.326699	DATE	0.384379	-2.3954	2	0.0518414	0	-0.0175181	2.41715e-07	3.75419e-06
FAM10A4	non local hub	R1	Ultra-peripheral nodes	6	6	0.336576	DATE	0	-1.13677	3	0.037638	0	-0.00914441	0.000131703	0.00094389
FAM126B	non local hub	R3	Non-hub connectors	164	80	0.277412	DATE	0.762046	-0.703872	3	0.0411138	0	0.0142797	1.01763e-07	1.76628e-06
FAM127A	non local hub	R4	Non-hub kinless nodes	766	195	-0.160518	FIGHT CLUB	0.935195	-2.98187	1	0.0403155	0	0.0122714	1.05434e-06	1.38411e-05
FAM127B	non local hub	R4	Non-hub kinless nodes	4	1	0.462281	no hub	0.9375	-1.16602	3	0.0170235	0	0.00496957	9.72729e-06	9.71613e-05
FAM131A	non local hub	R4	Non-hub kinless nodes	67	27	0.464834	DATE	0.837603	-1.01392	3	0.0352877	0	0.0105069	1.32621e-06	1.69921e-05
FAM133B	non local hub	R2	Peripheral nodes	1085	687	0.262297	DATE	0.599083	-1.72794	2	0.0370768	0	-0.0110166	1.09799e-05	0.000107893
FAM156A	non local hub	R2	Peripheral nodes	12	10	0.494578	DATE	0.305556	-1.11337	3	0.0229677	0	0.00611508	2.00142e-05	0.0001813
FAM18B	non local hub	R3	Non-hub connectors	1206	728	0.227074	DATE	0.635609	-1.57333	2	0.0298137	0	-0.00748255	2.46957e-05	0.000218913
FAM21A	non local hub	R4	Non-hub kinless nodes	2	0	0.463561	no hub	1	-1.17187	3	0.0427293	0	0.0178247	2.89583e-10	9.69635e-09
FAM39DP	non local hub	R4	Non-hub kinless nodes	429	100	-0.0677738	FIGHT CLUB	0.945664	-0.586872	3	0.0368001	0	0.0132904	7.24504e-09	1.70713e-07
FAM39E	non local hub	R4	Non-hub kinless nodes	405	136	0.0743638	DATE	0.887237	-0.376273	3	0.0540938	0	0.017953	2.87216e-07	4.36658e-06
FAM3A	non local hub	R4	Non-hub kinless nodes	190	66	-0.0426278	FIGHT CLUB	0.879335	-0.785772	3	0.0471165	0	0.0133036	7.91428e-06	8.10087e-05
FAM46A	non local hub	R3	Non-hub connectors	51	24	0.34098	DATE	0.778547	-1.03147	3	0.0426648	0	0.0165259	6.53399e-08	1.19401e-06
FAM53B	non local hub	R4	Non-hub kinless nodes	639	189	-0.144954	FIGHT CLUB	0.912517	-3.00571	1	0.0341171	0	0.00806541	0.000128781	0.000924952
FAM53C	non local hub	R4	Non-hub kinless nodes	1185	385	-0.101207	FIGHT CLUB	0.894444	-2.22672	1	0.0724626	0	0.0216656	3.36681e-07	5.04443e-06
FAM65A	non local hub	R4	Non-hub kinless nodes	1158	385	-0.147559	FIGHT CLUB	0.889464	-2.22672	1	0.0602932	0	0.0139296	7.80857e-05	0.000604689
FAM73B	non local hub	R4	Non-hub kinless nodes	352	46	-0.171005	FIGHT CLUB	0.982922	-0.902772	3	0.032436	0	0.0140071	1.13011e-10	4.11744e-09
FAM96A	non local hub	R3	Non-hub connectors	1353	771	0.196101	DATE	0.675277	-1.41118	2	0.0594451	0	-0.0183393	1.24235e-06	1.60169e-05
FAM98C	non local hub	R1	Ultra-peripheral nodes	1	1	0.468742	no hub	0	-1.16602	3	0.0261272	0	0.00647645	0.000137425	0.000979824
FANCG	non local hub	R2	Peripheral nodes	115	83	0.427221	DATE	0.479093	-0.686322	3	0.0398745	0	0.015276	2.41027e-10	8.2543e-09
FASN	non local hub	R4	Non-hub kinless nodes	618	114	-0.230129	FIGHT CLUB	0.965972	-3.3038	1	0.0649749	0	0.0180099	6.77405e-06	7.06046e-05
FASTK	non local hub	R3	Non-hub connectors	221	116	0.113298	DATE	0.724494	-0.493273	3	0.0250127	0	0.00844178	2.26757e-07	3.55862e-06
FASTKD2	non local hub	R4	Non-hub kinless nodes	104	9	0.392559	DATE	0.992511	-1.11922	3	0.0230254	0	-0.00542202	0.000107717	0.000796486
FBL	non local hub	R4	Non-hub kinless nodes	519	102	0.106753	DATE	0.961375	-0.575172	3	0.0489044	0	-0.0147689	2.27951e-05	0.000204144
FBXL15	non local hub	R2	Peripheral nodes	46	32	0.479758	DATE	0.516068	-0.984671	3	0.033917	0	0.00857113	0.000138249	0.000984831
FBXL6	non local hub	R3	Non-hub connectors	157	87	0.252857	DATE	0.692929	-0.662922	3	0.0257627	0	0.00873587	1.804e-07	2.89708e-06
FBXO46	non local hub	R4	Non-hub kinless nodes	1042	315	-0.194452	FIGHT CLUB	0.908613	-2.50493	1	0.0320053	0	0.00763876	0.000125711	0.000907238
FBXO8	non local hub	R2	Peripheral nodes	938	662	0.262248	DATE	0.501907	-1.82222	2	0.0362959	0	-0.0112264	5.92603e-07	8.28592e-06
FCER1A	non local hub	R2	Peripheral nodes	827	618	0.305864	DATE	0.441574	-1.98814	2	0.150289	0	-0.0556275	1.80563e-09	5.01966e-08
FCER2	non local hub	R1	Ultra-peripheral nodes	10	10	0.590328	PARTY	0	-1.11337	3	0.0690878	0	-0.0219758	9.50678e-06	9.53618e-05
FCGRT	non local hub	R4	Non-hub kinless nodes	1282	440	-0.07193	FIGHT CLUB	0.882204	-2.00813	1	0.0535263	0	0.0165559	4.1595e-07	6.0941e-06
FCN1	non local hub	R4	Non-hub kinless nodes	277	49	0.10146	DATE	0.968708	-0.885222	3	0.0467913	0	0.0149001	1.24336e-06	1.60174e-05
FERMT3	non local hub	R4	Non-hub kinless nodes	1166	382	-0.180665	FIGHT CLUB	0.892668	-2.23865	1	0.0472349	0	0.0121489	4.35389e-05	0.000364831
FES	non local hub	R4	Non-hub kinless nodes	766	320	0.0439417	DATE	0.825481	-2.48506	1	0.0696938	0	0.0281242	1.83491e-11	8.13321e-10
FGD3	non local hub	R4	Non-hub kinless nodes	1094	416	0.0178216	DATE	0.855405	-2.10351	1	0.0520738	0	0.0227053	8.3754e-13	4.89532e-11
FGFR1OP2	non local hub	R2	Peripheral nodes	624	462	0.284686	DATE	0.451831	-2.57641	2	0.0420444	0	-0.0102338	8.44591e-05	0.000649181
FGL2	non local hub	R4	Non-hub kinless nodes	120	31	0.249665	DATE	0.933264	-0.990521	3	0.0583937	0	-0.0204981	2.73265e-07	4.18118e-06
FGR	non local hub	R4	Non-hub kinless nodes	526	114	0.147502	DATE	0.953028	-0.504973	3	0.0302459	0	0.0119315	3.3766e-09	8.65928e-08
FHOD1	non local hub	R4	Non-hub kinless nodes	544	195	-0.0640123	FIGHT CLUB	0.871509	-2.98187	1	0.0406998	0	0.0184854	5.84663e-12	2.90418e-10
FICD	non local hub	R4	Non-hub kinless nodes	228	47	0.0241936	DATE	0.957506	-0.896922	3	0.0390045	0	0.0149766	1.76966e-08	3.76232e-07
FKBP3	non local hub	R3	Non-hub connectors	1144	697	0.239059	DATE	0.628795	-1.69023	2	0.0297144	0	-0.0122129	3.3701e-08	6.62839e-07
FKTN	non local hub	R4	Non-hub kinless nodes	108	25	0.0295789	DATE	0.946416	-1.02562	3	0.0358056	0	0.00845644	0.000128152	0.000920837
FLII	non local hub	R4	Non-hub kinless nodes	1349	489	-0.119902	FIGHT CLUB	0.8686	-1.81338	1	0.0559331	0	0.0122941	0.000140573	0.000999234
FLJ10213	non local hub	R4	Non-hub kinless nodes	168	27	0.082547	DATE	0.974171	-1.01392	3	0.0469362	0	0.0198256	1.42798e-09	4.0515e-08
FLJ10357	non local hub	R4	Non-hub kinless nodes	695	253	-0.100869	FIGHT CLUB	0.867483	-2.75135	1	0.0594577	0	0.0158025	2.09398e-05	0.000188755
FLJ11783	non local hub	R1	Ultra-peripheral nodes	1	1	0.483389	no hub	0	-1.16602	3	0.0318708	0	0.0107417	8.64496e-08	1.53101e-06
FLJ20125	non local hub	R2	Peripheral nodes	1005	705	0.283501	DATE	0.507908	-1.66006	2	0.0247766	0	-0.00615732	9.68224e-05	0.00073063
FLJ42957	non local hub	R4	Non-hub kinless nodes	993	341	-0.102381	FIGHT CLUB	0.882074	-2.4016	1	0.0729946	0	0.0227505	2.0817e-07	3.29506e-06
FLJ45032	non local hub	R4	Non-hub kinless nodes	367	18	0.132232	DATE	0.997594	-1.06657	3	0.0189095	0	0.00505636	3.16751e-05	0.000273351
FLOT1	non local hub	R4	Non-hub kinless nodes	974	302	-0.168381	FIGHT CLUB	0.903862	-2.5566	1	0.0574095	0	0.0170267	3.26189e-05	0.000280577
FLOT2	non local hub	R4	Non-hub kinless nodes	1292	450	-0.05797	FIGHT CLUB	0.878689	-1.96838	1	0.0528993	0	0.018624	1.29516e-08	2.86408e-07
FMNL1	non local hub	R4	Non-hub kinless nodes	1176	418	-0.133946	FIGHT CLUB	0.873661	-2.09557	1	0.0544028	0	0.0137484	1.48186e-05	0.000139986
FNBP1	non local hub	R4	Non-hub kinless nodes	182	63	0.121206	DATE	0.880178	-0.803322	3	0.0446901	0	0.0104601	9.23854e-05	0.000700985
FNTB	non local hub	R4	Non-hub kinless nodes	130	6	0.102109	DATE	0.99787	-1.13677	3	0.0419117	0	0.0110349	7.66146e-05	0.000594132
FOXJ2	non local hub	R4	Non-hub kinless nodes	1116	352	-0.159635	FIGHT CLUB	0.900515	-2.35788	1	0.0528971	0	0.0128772	0.000121499	0.000881452
FOXO1	non local hub	R4	Non-hub kinless nodes	316	19	0.438515	DATE	0.996385	-1.06072	3	0.0497005	0	-0.0128439	9.16768e-05	0.000696567
FOXO3	non local hub	R4	Non-hub kinless nodes	894	178	-0.333502	FIGHT CLUB	0.960357	-3.04943	1	0.0446018	0	0.0143562	8.29963e-06	8.46388e-05
FPR1	non local hub	R4	Non-hub kinless nodes	845	313	0.0200663	DATE	0.862793	-2.51288	1	0.0581294	0	0.0200666	4.79918e-07	6.91491e-06
FRAT1	non local hub	R4	Non-hub kinless nodes	1124	368	-0.0664286	FIGHT CLUB	0.892808	-2.29429	1	0.0627428	0	0.0222537	1.49956e-08	3.25942e-07
FRAT2	non local hub	R4	Non-hub kinless nodes	361	98	0.329124	DATE	0.926305	-0.598572	3	0.0583621	0	0.0158269	2.50588e-05	0.000221656
FRG1	non local hub	R2	Peripheral nodes	659	481	0.346622	DATE	0.467255	-2.50476	2	0.0639852	0	-0.0301791	2.45101e-14	1.99715e-12
FSCN1	non local hub	R4	Non-hub kinless nodes	807	268	-0.163134	FIGHT CLUB	0.889713	-2.69173	1	0.0507229	0	0.0123011	0.000134746	0.000963614
FTHL7	non local hub	R4	Non-hub kinless nodes	989	281	-0.201552	FIGHT CLUB	0.919273	-2.64006	1	0.026491	0	0.0102172	7.39307e-09	1.73706e-07
FUK	non local hub	R3	Non-hub connectors	261	138	0.28575	DATE	0.720439	-0.364573	3	0.040985	0	0.0137761	1.75228e-07	2.83051e-06
FUNDC1	non local hub	R4	Non-hub kinless nodes	16	0	0.415876	DATE	1	-1.17187	3	0.0271998	0	-0.00759098	1.90142e-05	0.000173528
FXR1	non local hub	R3	Non-hub connectors	1401	779	0.20967	DATE	0.690829	-1.38101	2	0.0367645	0	-0.0186268	4.47196e-15	4.28273e-13
FZD2	non local hub	R2	Peripheral nodes	68	42	0.504513	PARTY	0.618512	-0.926172	3	0.0418265	0	0.0116181	6.76555e-05	0.000532646
G6PC3	non local hub	R4	Non-hub kinless nodes	179	45	0.0133561	DATE	0.9368	-0.908622	3	0.0358702	0	0.00881785	0.000125527	0.000906597
G6PD	non local hub	R4	Non-hub kinless nodes	1426	488	-0.130387	FIGHT CLUB	0.882888	-1.81735	1	0.0460052	0	0.014435	1.51066e-06	1.90166e-05
GAA	non local hub	R4	Non-hub kinless nodes	967	357	-0.10324	FIGHT CLUB	0.863704	-2.33801	1	0.0578967	0	0.0186779	1.64245e-07	2.67977e-06
GAB2	non local hub	R4	Non-hub kinless nodes	967	348	0.0125679	DATE	0.870489	-2.37378	1	0.0441832	0	0.0130013	3.27057e-06	3.72835e-05
GABBR1	non local hub	R4	Non-hub kinless nodes	282	58	-0.0449124	FIGHT CLUB	0.957698	-0.832572	3	0.0229006	0	0.00647173	8.16219e-06	8.33914e-05
GAK	non local hub	R4	Non-hub kinless nodes	1004	329	-0.0298013	FIGHT CLUB	0.89262	-2.44929	1	0.0261609	0	0.00858307	1.16488e-07	1.98642e-06
GALK1	non local hub	R4	Non-hub kinless nodes	520	198	-0.0224455	FIGHT CLUB	0.855015	-2.96994	1	0.0458781	0	0.0153929	3.30874e-08	6.55447e-07
GAPDH	non local hub	R4	Non-hub kinless nodes	277	25	-0.079612	FIGHT CLUB	0.991854	-1.02562	3	0.0376045	0	0.010922	2.55463e-06	3.01615e-05
GARNL4	non local hub	R4	Non-hub kinless nodes	164	7	-0.0505091	FIGHT CLUB	0.998178	-1.13092	3	0.0276144	0	0.00856024	9.27955e-07	1.23585e-05
GAS7	non local hub	R4	Non-hub kinless nodes	779	312	-0.0586568	FIGHT CLUB	0.839589	-2.51686	1	0.0249377	0	0.00761854	1.51999e-06	1.91195e-05
GATAD2A	non local hub	R4	Non-hub kinless nodes	1159	429	-0.133276	FIGHT CLUB	0.862991	-2.05185	1	0.0467283	0	0.0147774	2.45824e-07	3.80016e-06
GATAD2B	non local hub	R4	Non-hub kinless nodes	946	300	-0.157558	FIGHT CLUB	0.899432	-2.56455	1	0.0543533	0	0.0166817	4.63277e-07	6.71022e-06
GATS	non local hub	R4	Non-hub kinless nodes	287	20	0.236561	DATE	0.995144	-1.05487	3	0.0534525	0	0.0155401	3.00866e-06	3.45839e-05
GBA	non local hub	R4	Non-hub kinless nodes	1370	477	-0.101499	FIGHT CLUB	0.878774	-1.86107	1	0.0539459	0	0.0191005	5.75593e-08	1.06856e-06
GDI1	non local hub	R4	Non-hub kinless nodes	844	302	-0.0939886	FIGHT CLUB	0.871965	-2.5566	1	0.050786	0	0.015561	3.92742e-07	5.79513e-06
GDI2	non local hub	R2	Peripheral nodes	751	492	0.260271	DATE	0.570809	-2.46328	2	0.080164	0	-0.0233561	1.86843e-06	2.30812e-05
GDPD3	non local hub	R4	Non-hub kinless nodes	705	220	-0.161666	FIGHT CLUB	0.902621	-2.88251	1	0.0384605	0	0.0135197	1.12745e-08	2.53042e-07
GEMIN6	non local hub	R2	Peripheral nodes	1091	708	0.269519	DATE	0.578869	-1.64875	2	0.0382302	0	-0.0184553	3.04898e-11	1.26717e-09
GGA3	non local hub	R4	Non-hub kinless nodes	1096	373	-0.130609	FIGHT CLUB	0.884177	-2.27442	1	0.0298999	0	0.00923649	4.15112e-07	6.08721e-06
GGPS1	non local hub	R3	Non-hub connectors	1272	765	0.247713	DATE	0.6383	-1.43381	2	0.0284747	0	-0.0101408	1.17579e-08	2.6176e-07
GHDC	non local hub	R4	Non-hub kinless nodes	460	92	-0.108366	FIGHT CLUB	0.96	-0.633672	3	0.0398066	0	0.0127946	2.63264e-06	3.09059e-05
GHRL	non local hub	R4	Non-hub kinless nodes	47	8	0.490468	DATE	0.971028	-1.12507	3	0.042636	0	0.0121658	7.74938e-06	7.95319e-05
GIMAP7	non local hub	R3	Non-hub connectors	1462	770	0.176529	DATE	0.722613	-1.41495	2	0.0683466	0	-0.0400089	8.00936e-21	3.31207e-18
GIYD1	non local hub	R4	Non-hub kinless nodes	392	29	-0.2527	FIGHT CLUB	0.994527	-1.00222	3	0.0373252	0	0.0173966	4.82446e-14	3.76422e-12
GIYD2	non local hub	R3	Non-hub connectors	2	1	0.566605	no hub	0.75	-1.16602	3	0.031878	0	0.00795613	2.4958e-05	0.000220883
GLA	non local hub	R4	Non-hub kinless nodes	577	224	-0.0548177	FIGHT CLUB	0.849289	-2.86661	1	0.0474021	0	0.0152703	5.96158e-07	8.32859e-06
GLB1	non local hub	R4	Non-hub kinless nodes	650	228	-0.0188894	FIGHT CLUB	0.876961	-2.85071	1	0.0329495	0	0.0081885	8.70138e-05	0.000666859
GLOD4	non local hub	R4	Non-hub kinless nodes	532	55	0.159638	DATE	0.989312	-0.850122	3	0.0506041	0	-0.0138807	1.28133e-05	0.000123152
GLRX	non local hub	R3	Non-hub connectors	1177	684	0.176064	DATE	0.662278	-1.73925	2	0.104177	0	-0.027111	1.5365e-05	0.000144159
GLT25D1	non local hub	R4	Non-hub kinless nodes	948	267	-0.11983	FIGHT CLUB	0.920676	-2.69571	1	0.0465665	0	0.0135367	7.139e-06	7.39889e-05
GMEB2	non local hub	R4	Non-hub kinless nodes	817	303	-0.026237	FIGHT CLUB	0.862456	-2.55263	1	0.0465259	0	0.0156381	5.08829e-08	9.58604e-07
GMFG	non local hub	R2	Peripheral nodes	754	507	0.300599	DATE	0.54786	-2.40672	2	0.0878268	0	-0.0432252	3.81014e-12	1.95725e-10
GMIP	non local hub	R4	Non-hub kinless nodes	1283	457	-0.112289	FIGHT CLUB	0.873124	-1.94056	1	0.056787	0	0.0175923	7.98142e-07	1.07684e-05
GMPPA	non local hub	R4	Non-hub kinless nodes	980	225	-0.146015	FIGHT CLUB	0.947288	-2.86263	1	0.0305923	0	0.0100065	4.50621e-07	6.54984e-06
GNAI2	non local hub	R4	Non-hub kinless nodes	1160	425	-0.0810761	FIGHT CLUB	0.865766	-2.06774	1	0.0417509	0	0.0135204	6.12106e-07	8.50828e-06
GNB4	non local hub	R4	Non-hub kinless nodes	81	30	0.221648	DATE	0.862826	-0.996371	3	0.0300624	0	-0.0106058	3.54112e-06	4.00641e-05
GNL2	non local hub	R2	Peripheral nodes	1206	765	0.270929	DATE	0.597628	-1.43381	2	0.057513	0	-0.0298653	1.63718e-18	3.76119e-16
GNL3	non local hub	R3	Non-hub connectors	1578	797	0.171839	DATE	0.744905	-1.31314	2	0.0615348	0	-0.0267077	4.77878e-13	2.95235e-11
GNPAT	non local hub	R2	Peripheral nodes	943	663	0.289795	DATE	0.505685	-1.81845	2	0.038225	0	-0.0104401	2.36526e-05	0.000211024
GNS	non local hub	R4	Non-hub kinless nodes	1059	385	-0.0323453	FIGHT CLUB	0.867831	-2.22672	1	0.0486518	0	0.023418	7.69978e-13	4.54148e-11
GOLGA5	non local hub	R4	Non-hub kinless nodes	350	32	0.407179	DATE	0.991641	-0.984671	3	0.0312571	0	-0.00927452	3.41471e-05	0.0002919
GORASP1	non local hub	R4	Non-hub kinless nodes	493	177	-0.0680599	FIGHT CLUB	0.8711	-3.05341	1	0.0387116	0	0.0142048	5.13808e-09	1.26284e-07
GPATCH4	non local hub	R4	Non-hub kinless nodes	16	3	0.484909	DATE	0.964844	-1.15432	3	0.016508	0	-0.00549868	2.45496e-07	3.79864e-06
GPBP1	non local hub	R3	Non-hub connectors	1362	749	0.177436	DATE	0.697581	-1.49414	2	0.0617649	0	-0.0235792	2.60817e-11	1.10055e-09
GPER	non local hub	R1	Ultra-peripheral nodes	1	1	0.465205	no hub	0	-1.16602	3	0.023059	0	0.00860343	2.47865e-06	2.94329e-05
GPR108	non local hub	R4	Non-hub kinless nodes	905	301	-0.165629	FIGHT CLUB	0.889379	-2.56058	1	0.0428976	0	0.0140369	1.37278e-07	2.29597e-06
GPR132	non local hub	R4	Non-hub kinless nodes	12	1	-0.239134	FIGHT CLUB	0.993056	-1.16602	3	0.033337	0	0.0127976	6.68568e-09	1.59348e-07
GPR137	non local hub	R4	Non-hub kinless nodes	1006	253	-0.236214	FIGHT CLUB	0.936752	-2.75135	1	0.0542353	0	0.0134749	0.000101371	0.000758723
GPR18	non local hub	R3	Non-hub connectors	1198	650	0.138663	DATE	0.705617	-1.86747	2	0.0583725	0	-0.0228252	1.10965e-09	3.19212e-08
GPR65	non local hub	R3	Non-hub connectors	1136	669	0.167324	DATE	0.653187	-1.79582	2	0.0702733	0	-0.0174561	4.93821e-05	0.000405374
GRN	non local hub	R4	Non-hub kinless nodes	1259	443	-0.0857617	FIGHT CLUB	0.87619	-1.9962	1	0.0697975	0	0.0253406	2.09979e-08	4.39099e-07
GRPEL2	non local hub	R3	Non-hub connectors	1324	770	0.191144	DATE	0.661775	-1.41495	2	0.0576953	0	-0.0164968	2.79651e-06	3.25067e-05
GRSF1	non local hub	R2	Peripheral nodes	963	643	0.263969	DATE	0.55417	-1.89386	2	0.0473955	0	-0.0120955	3.61947e-05	0.000307497
GTF2A2	non local hub	R3	Non-hub connectors	1155	690	0.166748	DATE	0.64311	-1.71663	2	0.0400576	0	-0.0216725	3.96246e-18	8.40295e-16
GTF2B	non local hub	R3	Non-hub connectors	1230	697	0.196449	DATE	0.678889	-1.69023	2	0.0760747	0	-0.0461108	1.05544e-21	5.45565e-19
GTF2E2	non local hub	R3	Non-hub connectors	1148	702	0.24124	DATE	0.62607	-1.67138	2	0.0458112	0	-0.0173554	4.35947e-09	1.08928e-07
GTF2F2	non local hub	R3	Non-hub connectors	1399	785	0.215704	DATE	0.68515	-1.35839	2	0.0585927	0	-0.0245771	5.0199e-10	1.5786e-08
GTF2H4	non local hub	R4	Non-hub kinless nodes	44	11	-0.245401	FIGHT CLUB	0.9375	-1.10752	3	0.0344561	0	0.00828806	0.000133044	0.000953086
GTF2H5	non local hub	R3	Non-hub connectors	699	401	0.185181	DATE	0.670895	-2.80644	2	0.0620515	0	-0.042061	1.05182e-21	5.45565e-19
GTF3C1	non local hub	R4	Non-hub kinless nodes	87	20	0.173661	DATE	0.947153	-1.05487	3	0.0403728	0	0.0116276	4.0428e-05	0.000340835
GTF3C2	non local hub	R4	Non-hub kinless nodes	354	117	-0.0348083	FIGHT CLUB	0.890764	-0.487423	3	0.0363233	0	0.0103918	1.64647e-06	2.05696e-05
GZMA	non local hub	R3	Non-hub connectors	1243	713	0.157776	DATE	0.670969	-1.6299	2	0.149476	0	-0.0435804	1.14252e-06	1.48107e-05
H2AFY	non local hub	R4	Non-hub kinless nodes	133	50	0.340553	DATE	0.858669	-0.879372	3	0.0285578	0	0.00787676	2.43586e-05	0.000216388
H2AFZ	non local hub	R3	Non-hub connectors	1279	755	0.223532	DATE	0.65154	-1.47152	2	0.0611704	0	-0.0317696	3.6995e-16	4.63586e-14
H3F3B	non local hub	R4	Non-hub kinless nodes	441	70	0.300577	DATE	0.974805	-0.762372	3	0.0461289	0	-0.0147286	1.45724e-05	0.000138054
HACL1	non local hub	R2	Peripheral nodes	983	630	0.263404	DATE	0.589253	-1.94289	2	0.0443251	0	-0.0171676	3.28872e-10	1.08149e-08
HAT1	non local hub	R3	Non-hub connectors	1261	715	0.191622	DATE	0.678499	-1.62235	2	0.0353495	0	-0.0215408	1.81815e-11	8.10935e-10
HBXIP	non local hub	R2	Peripheral nodes	639	393	0.17677	DATE	0.621746	-2.8366	2	0.0341561	0	-0.0126997	1.5995e-08	3.44946e-07
HCG27	non local hub	R4	Non-hub kinless nodes	133	55	0.428424	DATE	0.82899	-0.850122	3	0.076682	0	0.0310065	6.35926e-11	2.44765e-09
HCG4	non local hub	R2	Peripheral nodes	3	2	0.20158	no hub	0.555556	-1.16017	3	0.0475064	0	0.0118339	0.000108338	0.000799104
HCK	non local hub	R4	Non-hub kinless nodes	998	358	-0.0191034	FIGHT CLUB	0.871322	-2.33403	1	0.0577287	0	0.0164984	1.53725e-06	1.93072e-05
HCLS1	non local hub	R4	Non-hub kinless nodes	1025	389	-0.0399605	FIGHT CLUB	0.85597	-2.21082	1	0.0497058	0	0.0161951	2.43133e-08	5.01454e-07
HDAC2	non local hub	R3	Non-hub connectors	908	546	0.203533	DATE	0.638412	-2.25965	2	0.0567923	0	-0.0181848	1.69059e-07	2.74967e-06
HDDC2	non local hub	R3	Non-hub connectors	1336	780	0.194062	DATE	0.65914	-1.37724	2	0.0665429	0	-0.0278355	2.36784e-10	8.1427e-09
HDHD2	non local hub	R2	Peripheral nodes	864	620	0.283145	DATE	0.485061	-1.9806	2	0.0410915	0	-0.0135494	2.39235e-07	3.72266e-06
HELZ	non local hub	R4	Non-hub kinless nodes	467	47	-0.238515	FIGHT CLUB	0.989871	-0.896922	3	0.0436732	0	0.0222382	1.92586e-17	3.42533e-15
HERPUD1	non local hub	R3	Non-hub connectors	48	24	0.321514	DATE	0.75	-1.03147	3	0.0344409	0	0.0101905	7.47192e-05	0.000581341
HEXDC	non local hub	R3	Non-hub connectors	2	1	0.487983	no hub	0.75	-1.16602	3	0.0356473	0	0.0114593	5.30623e-06	5.69567e-05
HGS	non local hub	R4	Non-hub kinless nodes	1161	414	-0.0633438	FIGHT CLUB	0.872844	-2.11146	1	0.0437784	0	0.0129499	1.45372e-06	1.83417e-05
HIBCH	non local hub	R2	Peripheral nodes	691	513	0.324731	DATE	0.448839	-2.38409	2	0.0387691	0	-0.0120979	1.27221e-06	1.63382e-05
HIGD1A	non local hub	R3	Non-hub connectors	1527	772	0.12911	DATE	0.744403	-1.40741	2	0.0673882	0	-0.0245406	5.57108e-09	1.35598e-07
HINT1	non local hub	R3	Non-hub connectors	1533	783	0.140299	DATE	0.739121	-1.36593	2	0.17725	0	-0.0624745	4.65213e-10	1.48088e-08
HIST1H3H	non local hub	R3	Non-hub connectors	2	1	0.539669	no hub	0.75	-1.16602	3	0.0666916	0	0.0172435	2.4458e-05	0.000217063
HIST2H2BE	non local hub	R4	Non-hub kinless nodes	329	37	-0.0745135	FIGHT CLUB	0.987352	-0.955421	3	0.069393	0	0.0179055	6.72149e-05	0.000530388
HIVEP1	non local hub	R2	Peripheral nodes	33	21	0.40403	DATE	0.595041	-1.04902	3	0.0290249	0	0.00710566	8.30191e-05	0.000639599
HK3	non local hub	R4	Non-hub kinless nodes	635	228	-0.0369959	FIGHT CLUB	0.871079	-2.85071	1	0.0639821	0	0.029621	3.30805e-12	1.72071e-10
HLA-A	non local hub	R4	Non-hub kinless nodes	30	2	-0.310527	FIGHT CLUB	0.995556	-1.16017	3	0.0336072	0	0.0118556	5.60843e-07	7.87512e-06
HLA-A29.1	non local hub	R1	Ultra-peripheral nodes	1	1	0.694025	no hub	0	-1.16602	3	0.258681	0	0.112821	4.84362e-05	0.000399992
HLA-B	non local hub	R4	Non-hub kinless nodes	488	169	-0.0703181	FIGHT CLUB	0.880068	-3.0852	1	0.0412357	0	0.0130188	1.57244e-06	1.97043e-05
HLA-DOB	non local hub	R1	Ultra-peripheral nodes	10	10	0.586322	PARTY	0	-1.11337	3	0.0811976	0	-0.0204694	4.36465e-05	0.000365548
HLA-F	non local hub	R2	Peripheral nodes	7	6	0.509167	PARTY	0.265306	-1.13677	3	0.0487622	0	0.0150419	8.73374e-07	1.1707e-05
HLA-H	non local hub	R1	Ultra-peripheral nodes	3	3	0.624219	no hub	0	-1.15432	3	0.0776252	0	0.0302369	1.14513e-08	2.56315e-07
HMGB2	non local hub	R2	Peripheral nodes	858	548	0.256556	DATE	0.592069	-2.25211	2	0.0567542	0	-0.0272532	3.55731e-09	9.08048e-08
HMGCS1	non local hub	R2	Peripheral nodes	1185	750	0.248286	DATE	0.599423	-1.49037	2	0.0479221	0	-0.0128278	1.12966e-05	0.000110436
HMGN1	non local hub	R3	Non-hub connectors	1182	701	0.194279	DATE	0.648277	-1.67515	2	0.0564412	0	-0.0211212	1.00614e-08	2.27669e-07
HMHA1	non local hub	R4	Non-hub kinless nodes	307	32	-0.0358948	FIGHT CLUB	0.989135	-0.984671	3	0.0548209	0	0.01401	3.14768e-05	0.000272026
HNMT	non local hub	R2	Peripheral nodes	1069	689	0.237821	DATE	0.584584	-1.7204	2	0.0305289	0	-0.00907468	2.58842e-06	3.04951e-05
HNRNPC	non local hub	R2	Peripheral nodes	842	579	0.229413	DATE	0.52714	-2.13521	2	0.0414073	0	-0.0107698	4.72544e-05	0.00039219
HNRNPL	non local hub	R4	Non-hub kinless nodes	30	1	-0.0592597	FIGHT CLUB	0.998889	-1.16602	3	0.05186	0	0.0155079	2.68943e-06	3.14165e-05
HNRPA1P4	non local hub	R4	Non-hub kinless nodes	208	38	-0.0982232	FIGHT CLUB	0.966624	-0.949571	3	0.0517295	0	-0.0135314	0.000117499	0.000856565
HPRT1	non local hub	R3	Non-hub connectors	1270	749	0.207087	DATE	0.652179	-1.49414	2	0.0480656	0	-0.0113864	5.14536e-05	0.000420917
HRSP12	non local hub	R2	Peripheral nodes	995	695	0.281947	DATE	0.512108	-1.69777	2	0.013399	0	-0.00458888	3.08473e-06	3.54091e-05
HS.107418	non local hub	R1	Ultra-peripheral nodes	2	2	0.47329	no hub	0	-1.16017	3	0.0261982	0	0.00797569	4.03717e-06	4.49387e-05
HS.123119	non local hub	R2	Peripheral nodes	1085	700	0.254008	DATE	0.583767	-1.67892	2	0.0345343	0	-0.0105431	5.05544e-07	7.21502e-06
HS.131087	non local hub	R4	Non-hub kinless nodes	870	314	-0.0755677	FIGHT CLUB	0.869737	-2.50891	1	0.0829837	0	0.0344013	6.6531e-12	3.2605e-10
HS.146949	non local hub	R1	Ultra-peripheral nodes	1	1	0.527469	no hub	0	-1.16602	3	0.0281496	0	0.00797095	2.29667e-05	0.000205458
HS.171171	non local hub	R4	Non-hub kinless nodes	1053	377	-0.0692069	FIGHT CLUB	0.871818	-2.25852	1	0.0837346	0	0.0375586	9.40576e-14	6.82371e-12
HS.184721	non local hub	R4	Non-hub kinless nodes	829	236	-0.188072	FIGHT CLUB	0.918957	-2.81891	1	0.0679365	0	0.0204311	1.85121e-06	2.29026e-05
HS.193767	non local hub	R4	Non-hub kinless nodes	701	192	-0.185227	FIGHT CLUB	0.924982	-2.99379	1	0.0917389	0	0.0248915	1.97172e-06	2.41229e-05
HS.193784	non local hub	R2	Peripheral nodes	49	37	0.325929	DATE	0.429821	-0.955421	3	0.0410966	0	0.011288	1.63029e-05	0.000151754
HS.225887	non local hub	R4	Non-hub kinless nodes	8	0	0.471437	DATE	1	-1.17187	3	0.0233131	0	-0.00644655	8.71978e-06	8.8487e-05
HS.254477	non local hub	R4	Non-hub kinless nodes	391	35	-0.142151	FIGHT CLUB	0.991987	-0.967121	3	0.0563994	0	0.0201455	6.05269e-08	1.11744e-06
HS.314177	non local hub	R4	Non-hub kinless nodes	3	1	0.471068	no hub	0.888889	-1.16602	3	0.0191157	0	-0.00502117	5.06316e-05	0.000414603
HS.352677	non local hub	R4	Non-hub kinless nodes	233	23	-0.165589	FIGHT CLUB	0.990256	-1.03732	3	0.0444617	0	0.0110188	6.46627e-05	0.00051373
HS.356079	non local hub	R2	Peripheral nodes	40	26	0.0415071	DATE	0.5775	-1.01977	3	0.0512784	0	0.0196241	3.50943e-09	8.98598e-08
HS.363526	non local hub	R2	Peripheral nodes	748	624	0.398322	DATE	0.304069	-1.96551	2	0.020245	0	-0.00780231	4.66395e-08	8.89808e-07
HS.371060	non local hub	R4	Non-hub kinless nodes	43	18	0.0635623	DATE	0.82477	-1.06657	3	0.0397529	0	0.0141142	5.55386e-08	1.03453e-06
HS.374460	non local hub	R4	Non-hub kinless nodes	323	26	-0.15519	FIGHT CLUB	0.99352	-1.01977	3	0.0518407	0	0.0162204	4.00663e-07	5.90148e-06
HS.443185	non local hub	R4	Non-hub kinless nodes	948	308	-0.139419	FIGHT CLUB	0.894444	-2.53275	1	0.0644016	0	0.0186424	9.73317e-07	1.289e-05
HS.443602	non local hub	R4	Non-hub kinless nodes	159	13	-0.273297	FIGHT CLUB	0.993315	-1.09582	3	0.0459414	0	0.0171407	5.31788e-09	1.30316e-07
HS.445239	non local hub	R4	Non-hub kinless nodes	1	0	0.482633	no hub	1	-1.17187	3	0.0357234	0	0.010455	8.59138e-06	8.72376e-05
HS.445414	non local hub	R4	Non-hub kinless nodes	24	8	0.484095	DATE	0.888889	-1.12507	3	0.036936	0	0.0119433	1.94223e-06	2.38327e-05
HS.46506	non local hub	R4	Non-hub kinless nodes	848	275	-0.173723	FIGHT CLUB	0.894834	-2.66391	1	0.0353864	0	0.0129205	1.67359e-08	3.58587e-07
HS.473255	non local hub	R4	Non-hub kinless nodes	1063	338	-0.156451	FIGHT CLUB	0.898896	-2.41352	1	0.0472306	0	0.0161418	7.00843e-09	1.65609e-07
HS.481659	non local hub	R2	Peripheral nodes	41	33	0.259689	DATE	0.352171	-0.978821	3	0.0457961	0	0.0108627	7.69574e-05	0.000596231
HS.508682	non local hub	R4	Non-hub kinless nodes	708	135	-0.225661	FIGHT CLUB	0.963642	-3.22033	1	0.0737138	0	0.0277799	2.49931e-08	5.12281e-07
HS.531457	non local hub	R4	Non-hub kinless nodes	107	38	0.385922	DATE	0.873875	-0.949571	3	0.0474749	0	0.0154288	4.56186e-07	6.6191e-06
HS.536451	non local hub	R3	Non-hub connectors	103	62	0.467559	DATE	0.637666	-0.809172	3	0.0345124	0	0.0137573	2.44615e-11	1.04015e-09
HS.537004	non local hub	R2	Peripheral nodes	45	38	0.507107	PARTY	0.286914	-0.949571	3	0.0613992	0	0.014808	9.24583e-05	0.000701216
HS.549989	non local hub	R4	Non-hub kinless nodes	1121	379	-0.131469	FIGHT CLUB	0.885694	-2.25057	1	0.0706817	0	0.0216418	1.72432e-07	2.79901e-06
HS.554203	non local hub	R4	Non-hub kinless nodes	72	16	0.317982	DATE	0.950617	-1.07827	3	0.0416217	0	0.0198582	1.05873e-14	9.21706e-13
HS.559604	non local hub	R4	Non-hub kinless nodes	83	3	0.297815	DATE	0.998694	-1.15432	3	0.0346426	0	0.0127503	3.81111e-08	7.39901e-07
HS.559770	non local hub	R4	Non-hub kinless nodes	3	1	0.477118	no hub	0.888889	-1.16602	3	0.0229174	0	0.00615298	7.58102e-05	0.000588722
HS.563552	non local hub	R4	Non-hub kinless nodes	325	32	0.0364448	DATE	0.990305	-0.984671	3	0.0384475	0	0.0147929	8.82398e-10	2.57235e-08
HS.566279	non local hub	R4	Non-hub kinless nodes	9	0	-0.468893	FIGHT CLUB	1	-1.17187	3	0.0241728	0	0.00632438	7.3016e-05	0.000569966
HS.569162	non local hub	R4	Non-hub kinless nodes	127	0	0.474845	DATE	1	-1.17187	3	0.0159485	0	-0.00633976	1.77976e-07	2.86651e-06
HS.569831	non local hub	R1	Ultra-peripheral nodes	20	20	0.0231778	DATE	0	-1.05487	3	0.0506479	0	-0.0157014	3.12221e-05	0.000270107
HS.569948	non local hub	R4	Non-hub kinless nodes	609	220	-0.111736	FIGHT CLUB	0.8695	-2.88251	1	0.0436962	0	0.0143287	4.46151e-08	8.55132e-07
HS.570330	non local hub	R4	Non-hub kinless nodes	6	2	0.319048	DATE	0.888889	-1.16017	3	0.0259808	0	0.00922844	2.46665e-07	3.8096e-06
HS.570636	non local hub	R4	Non-hub kinless nodes	61	15	0.0973194	DATE	0.939532	-1.08412	3	0.0374827	0	0.0109654	1.30311e-05	0.000125027
HS.571946	non local hub	R4	Non-hub kinless nodes	17	0	0.482989	DATE	1	-1.17187	3	0.0335155	0	0.00995348	1.34303e-05	0.000128411
HS.5724	non local hub	R2	Peripheral nodes	27	24	0.367709	DATE	0.209877	-1.03147	3	0.0403001	0	0.0147618	5.5727e-09	1.35598e-07
HS.572642	non local hub	R2	Peripheral nodes	7	6	0.496744	DATE	0.265306	-1.13677	3	0.0396003	0	0.0139941	1.25268e-07	2.123e-06
HS.579530	non local hub	R2	Peripheral nodes	737	491	0.230348	DATE	0.556158	-2.46705	2	0.0488423	0	-0.0126754	5.48247e-05	0.000444973
HS.91389	non local hub	R4	Non-hub kinless nodes	126	22	0.403522	DATE	0.969514	-1.04317	3	0.0381989	0	-0.0127469	1.17359e-05	0.000114325
HS.99472	non local hub	R4	Non-hub kinless nodes	427	36	-0.0746745	FIGHT CLUB	0.992892	-0.961271	3	0.0764561	0	0.0218205	4.18946e-06	4.63841e-05
HSBP1	non local hub	R4	Non-hub kinless nodes	416	44	0.357242	DATE	0.988813	-0.914472	3	0.0480957	0	-0.0131051	1.18683e-05	0.000115411
HSDL1	non local hub	R2	Peripheral nodes	855	654	0.348233	DATE	0.414909	-1.85238	2	0.021966	0	-0.00651621	1.39655e-05	0.000133066
HSP90AA1	non local hub	R3	Non-hub connectors	1571	797	0.167478	DATE	0.742626	-1.31314	2	0.0945083	0	-0.0450272	1.03472e-17	1.96728e-15
HSPA14	non local hub	R2	Peripheral nodes	1276	782	0.259378	DATE	0.624412	-1.3697	2	0.05386	0	-0.0154075	1.41274e-06	1.79617e-05
HSPA1A	non local hub	R4	Non-hub kinless nodes	446	73	-0.0528724	FIGHT CLUB	0.97321	-0.744822	3	0.117518	0	0.0288715	1.72904e-05	0.000159509
HSPA1B	non local hub	R4	Non-hub kinless nodes	35	6	0.298027	DATE	0.970612	-1.13677	3	0.0651832	0	0.02347	1.27851e-07	2.15574e-06
HSPA1L	non local hub	R4	Non-hub kinless nodes	61	22	0.268469	DATE	0.869927	-1.04317	3	0.0445784	0	0.0180264	8.30661e-10	2.45356e-08
HSPA4	non local hub	R2	Peripheral nodes	713	519	0.330918	DATE	0.470147	-2.36146	2	0.0253909	0	-0.0100386	2.21058e-09	6.04383e-08
HSPA6	non local hub	R4	Non-hub kinless nodes	239	70	0.326446	DATE	0.914217	-0.762372	3	0.059298	0	0.0165876	4.87465e-05	0.000401865
HSPA8	non local hub	R3	Non-hub connectors	1324	725	0.145303	DATE	0.700153	-1.58465	2	0.0584479	0	-0.0221634	5.41923e-10	1.69772e-08
HSPD1	non local hub	R3	Non-hub connectors	794	438	0.114664	DATE	0.695696	-2.66691	2	0.0291268	0	-0.0102998	5.08679e-08	9.58604e-07
HSPE1	non local hub	R3	Non-hub connectors	1346	764	0.20966	DATE	0.677821	-1.43758	2	0.0625287	0	-0.0487996	2.02485e-20	8.16902e-18
HSPH1	non local hub	R3	Non-hub connectors	1276	747	0.205765	DATE	0.65728	-1.50168	2	0.0715866	0	-0.0248304	3.2025e-08	6.3669e-07
HSZFP36	non local hub	R2	Peripheral nodes	1128	747	0.280014	DATE	0.561446	-1.50168	2	0.0347668	0	-0.00922528	4.82574e-06	5.25149e-05
HYLS1	non local hub	R4	Non-hub kinless nodes	305	8	0.334331	DATE	0.999312	-1.12507	3	0.0303845	0	-0.00975448	3.89433e-07	5.75144e-06
IAH1	non local hub	R3	Non-hub connectors	1377	736	0.157207	DATE	0.714315	-1.54316	2	0.0666032	0	-0.0246684	2.52817e-10	8.62238e-09
IBTK	non local hub	R2	Peripheral nodes	1131	700	0.246732	DATE	0.616936	-1.67892	2	0.0486314	0	-0.0169697	8.95255e-07	1.19616e-05
ICAM3	non local hub	R4	Non-hub kinless nodes	1350	458	-0.102659	FIGHT CLUB	0.884903	-1.93659	1	0.0514495	0	0.020191	3.37638e-10	1.10155e-08
ICMT	non local hub	R4	Non-hub kinless nodes	7	3	0.073783	DATE	0.816327	-1.15432	3	0.0322984	0	0.00812352	0.000122346	0.000886429
ICT1	non local hub	R2	Peripheral nodes	864	622	0.297111	DATE	0.481733	-1.97305	2	0.0398793	0	-0.0169888	6.40908e-11	2.454e-09
ID3	non local hub	R2	Peripheral nodes	19	14	0.52888	PARTY	0.457064	-1.08997	3	0.0610894	0	-0.0173698	8.75106e-06	8.875e-05
IDH3G	non local hub	R4	Non-hub kinless nodes	1046	266	-0.16689	FIGHT CLUB	0.93533	-2.69968	1	0.0321711	0	0.00772827	7.38996e-05	0.000576319
IDS	non local hub	R4	Non-hub kinless nodes	294	69	0.258771	DATE	0.944919	-0.768222	3	0.0354993	0	0.0130201	5.20323e-08	9.78029e-07
IDUA	non local hub	R2	Peripheral nodes	72	54	0.410361	DATE	0.4375	-0.855972	3	0.0355314	0	0.0119927	1.28693e-07	2.16773e-06
IER3	non local hub	R3	Non-hub connectors	12	6	0.487888	DATE	0.75	-1.13677	3	0.0594058	0	0.0177355	1.35499e-06	1.72939e-05
IFNGR2	non local hub	R4	Non-hub kinless nodes	204	86	0.404105	DATE	0.82228	-0.668772	3	0.0479458	0	0.0128625	5.55581e-05	0.000450483
IFT74	non local hub	R2	Peripheral nodes	969	666	0.291716	DATE	0.52761	-1.80713	2	0.0238403	0	-0.00824013	4.92513e-06	5.33857e-05
IGBP1	non local hub	R3	Non-hub connectors	1291	743	0.205205	DATE	0.668773	-1.51677	2	0.0685246	0	-0.0367325	2.19077e-18	4.96404e-16
IGF2R	non local hub	R4	Non-hub kinless nodes	1105	400	-0.0129258	FIGHT CLUB	0.868963	-2.16711	1	0.0706896	0	0.0238924	3.04547e-07	4.60047e-06
IKBKB	non local hub	R4	Non-hub kinless nodes	151	65	0.268822	DATE	0.814701	-0.791622	3	0.0207058	0	0.00797144	4.09143e-09	1.02696e-07
IKBKG	non local hub	R4	Non-hub kinless nodes	1164	437	-0.0412764	FIGHT CLUB	0.859053	-2.02005	1	0.0442288	0	0.0146926	2.991e-08	5.99686e-07
IL10RB	non local hub	R3	Non-hub connectors	171	80	0.356031	DATE	0.781129	-0.703872	3	0.0414046	0	0.0102341	0.000110026	0.000809583
IL17RA	non local hub	R4	Non-hub kinless nodes	1220	414	-0.11479	FIGHT CLUB	0.884845	-2.11146	1	0.0743276	0	0.0186156	5.49538e-05	0.000445803
ILF2	non local hub	R3	Non-hub connectors	1201	658	0.161288	DATE	0.699831	-1.8373	2	0.0469713	0	-0.0178437	1.83896e-11	8.13321e-10
IMPA1	non local hub	R2	Peripheral nodes	888	614	0.272504	DATE	0.521909	-2.00322	2	0.0480469	0	-0.0118674	7.45371e-05	0.000580197
IMPDH1	non local hub	R4	Non-hub kinless nodes	1243	442	-0.091011	FIGHT CLUB	0.873555	-2.00018	1	0.0379617	0	0.00990096	8.11984e-06	8.30101e-05
INDO	non local hub	R1	Ultra-peripheral nodes	1	1	0.48905	no hub	0	-1.16602	3	0.0435041	0	-0.0131012	4.12461e-06	4.5758e-05
ING2	non local hub	R4	Non-hub kinless nodes	341	32	0.392286	DATE	0.991194	-0.984671	3	0.023901	0	-0.00750688	2.43531e-05	0.000216388
ING3	non local hub	R2	Peripheral nodes	892	647	0.350564	DATE	0.473887	-1.87878	2	0.0247191	0	-0.0148191	2.17967e-17	3.7363e-15
INPP4B	non local hub	R2	Peripheral nodes	754	520	0.252415	DATE	0.524376	-2.35769	2	0.0367782	0	-0.0139043	7.95336e-09	1.8477e-07
INPPL1	non local hub	R4	Non-hub kinless nodes	1236	360	-0.182296	FIGHT CLUB	0.915166	-2.32608	1	0.06252	0	0.0181506	7.23537e-07	9.83404e-06
INSIG2	non local hub	R2	Peripheral nodes	1042	688	0.271252	DATE	0.564045	-1.72417	2	0.0496854	0	-0.0111653	0.000133651	0.000957025
INTS1	non local hub	R4	Non-hub kinless nodes	917	290	-0.0237693	FIGHT CLUB	0.899987	-2.60429	1	0.0365722	0	0.0127648	3.09881e-07	4.67251e-06
INTS12	non local hub	R4	Non-hub kinless nodes	410	26	0.32706	DATE	0.995979	-1.01977	3	0.029786	0	-0.0124616	1.65851e-11	7.43451e-10
INTS3	non local hub	R4	Non-hub kinless nodes	1191	428	-0.0761122	FIGHT CLUB	0.870859	-2.05582	1	0.0529603	0	0.0178722	1.71202e-08	3.65873e-07
IQCG	non local hub	R4	Non-hub kinless nodes	54	0	0.456049	DATE	1	-1.17187	3	0.019955	0	-0.00569152	1.14868e-05	0.000112097
IQSEC1	non local hub	R4	Non-hub kinless nodes	1219	428	-0.0523895	FIGHT CLUB	0.876724	-2.05582	1	0.0515112	0	0.0182482	2.23112e-08	4.63629e-07
IRAK1	non local hub	R4	Non-hub kinless nodes	68	8	-0.326391	FIGHT CLUB	0.986159	-1.12507	3	0.0403297	0	0.0151909	6.42089e-08	1.17747e-06
IRF2BP2	non local hub	R1	Ultra-peripheral nodes	1	1	0.572279	no hub	0	-1.16602	3	0.0259491	0	0.00758465	1.0991e-05	0.000107894
IRF7	non local hub	R3	Non-hub connectors	40	20	0.439272	DATE	0.75	-1.05487	3	0.0398045	0	0.0139488	4.2373e-06	4.67885e-05
IRF9	non local hub	R4	Non-hub kinless nodes	324	37	-0.155993	FIGHT CLUB	0.986959	-0.955421	3	0.0556784	0	0.0191097	7.53492e-09	1.76287e-07
ISCA2	non local hub	R2	Peripheral nodes	632	545	0.414677	DATE	0.256367	-2.26342	2	0.0256864	0	-0.00626802	9.69415e-05	0.000731195
ISY1	non local hub	R4	Non-hub kinless nodes	585	122	0.259925	DATE	0.956508	-0.458173	3	0.0320878	0	-0.0174641	6.66253e-12	3.2605e-10
ITGA5	non local hub	R4	Non-hub kinless nodes	1342	485	-0.0606504	FIGHT CLUB	0.869389	-1.82928	1	0.0660818	0	0.0241021	9.1706e-09	2.10682e-07
ITGAL	non local hub	R4	Non-hub kinless nodes	1022	250	-0.131672	FIGHT CLUB	0.940162	-2.76327	1	0.0644876	0	0.0244865	1.2509e-09	3.57978e-08
ITGAM	non local hub	R4	Non-hub kinless nodes	912	325	-0.0173822	FIGHT CLUB	0.873008	-2.46519	1	0.0700936	0	0.0361537	4.64122e-16	5.6867e-14
ITGAX	non local hub	R4	Non-hub kinless nodes	1221	427	-0.0665	FIGHT CLUB	0.877701	-2.0598	1	0.0497884	0	0.0202795	4.83854e-11	1.9147e-09
ITGB2	non local hub	R4	Non-hub kinless nodes	1104	409	-0.0730653	FIGHT CLUB	0.862751	-2.13134	1	0.0409009	0	0.0160497	1.9593e-09	5.40147e-08
ITGB7	non local hub	R3	Non-hub connectors	208	127	0.174233	DATE	0.627196	-0.428923	3	0.0639211	0	0.0173684	1.50984e-05	0.000142141
ITPK1	non local hub	R4	Non-hub kinless nodes	1057	356	-0.116006	FIGHT CLUB	0.886564	-2.34198	1	0.0718149	0	0.022529	1.97786e-07	3.15789e-06
ITPR3	non local hub	R2	Peripheral nodes	125	104	0.386401	DATE	0.307776	-0.563472	3	0.0703937	0	0.0166383	0.000100292	0.00075269
IWS1	non local hub	R4	Non-hub kinless nodes	12	5	0.404079	DATE	0.826389	-1.14262	3	0.0346923	0	-0.0122247	3.53802e-08	6.90123e-07
JUND	non local hub	R4	Non-hub kinless nodes	935	188	-0.336039	FIGHT CLUB	0.959571	-3.00969	1	0.0372579	0	0.0149792	1.5912e-08	3.44052e-07
KATNA1	non local hub	R2	Peripheral nodes	821	602	0.347176	DATE	0.462341	-2.04847	2	0.036443	0	-0.0148533	6.37428e-09	1.52807e-07
KATNB1	non local hub	R4	Non-hub kinless nodes	1085	381	-0.114519	FIGHT CLUB	0.876692	-2.24262	1	0.0437005	0	0.0149411	2.46998e-08	5.07526e-07
KCNG1	non local hub	R1	Ultra-peripheral nodes	1	1	0.522467	no hub	0	-1.16602	3	0.0128968	0	-0.00340852	8.90542e-05	0.000679762
KCNMB1	non local hub	R2	Peripheral nodes	38	26	0.506146	PARTY	0.531856	-1.01977	3	0.0422984	0	0.0133655	9.80265e-08	1.7104e-06
KCTD12	non local hub	R1	Ultra-peripheral nodes	7	7	0.496289	DATE	0	-1.13092	3	0.0389975	0	0.0191449	1.19261e-11	5.60426e-10
KCTD13	non local hub	R4	Non-hub kinless nodes	622	159	-0.212838	FIGHT CLUB	0.934655	-3.12495	1	0.0347758	0	0.0105718	1.17503e-06	1.51964e-05
KIAA0020	non local hub	R3	Non-hub connectors	1298	772	0.243438	DATE	0.646259	-1.40741	2	0.0541897	0	-0.0215734	1.33937e-11	6.18842e-10
KIAA0141	non local hub	R4	Non-hub kinless nodes	15	5	0.100851	DATE	0.888889	-1.14262	3	0.0290381	0	0.0081162	2.44608e-05	0.000217063
KIAA0194	non local hub	R2	Peripheral nodes	71	49	0.30672	DATE	0.523706	-0.885222	3	0.0320369	0	0.0125688	2.44779e-08	5.03592e-07
KIAA0319L	non local hub	R4	Non-hub kinless nodes	809	331	0.0211565	DATE	0.832599	-2.44134	1	0.0393892	0	0.0116654	2.35947e-06	2.82607e-05
KIAA0513	non local hub	R4	Non-hub kinless nodes	1190	418	-0.12459	FIGHT CLUB	0.876616	-2.09557	1	0.0652365	0	0.0154561	8.36368e-05	0.000643458
KIAA0528	non local hub	R2	Peripheral nodes	1019	651	0.254585	DATE	0.591856	-1.8637	2	0.074818	0	-0.0191832	7.41214e-05	0.000577776
KIAA0556	non local hub	R4	Non-hub kinless nodes	421	75	0.0878265	DATE	0.968264	-0.733122	3	0.0440793	0	0.0182335	3.99992e-11	1.62962e-09
KIAA0892	non local hub	R4	Non-hub kinless nodes	73	4	0.37585	DATE	0.996998	-1.14847	3	0.0473168	0	0.0122904	1.32409e-05	0.000126746
KIAA0913	non local hub	R4	Non-hub kinless nodes	1518	508	-0.0906108	FIGHT CLUB	0.888009	-1.73787	1	0.0561548	0	0.02784	1.40043e-16	1.94659e-14
KIAA0922	non local hub	R4	Non-hub kinless nodes	981	312	-0.163204	FIGHT CLUB	0.898849	-2.51686	1	0.0433316	0	0.011591	1.37245e-05	0.000131072
KIAA1143	non local hub	R2	Peripheral nodes	844	647	0.352171	DATE	0.412343	-1.87878	2	0.0274666	0	-0.0109475	4.65829e-10	1.48088e-08
KIAA1147	non local hub	R3	Non-hub connectors	790	476	0.220064	DATE	0.636956	-2.52361	2	0.0275271	0	-0.00927257	9.2019e-08	1.61409e-06
KIAA1160	non local hub	R4	Non-hub kinless nodes	437	64	0.41764	DATE	0.978551	-0.797472	3	0.0318586	0	-0.0180846	2.272e-16	3.05538e-14
KIAA1267	non local hub	R4	Non-hub kinless nodes	441	61	-0.162993	FIGHT CLUB	0.980867	-0.815022	3	0.04257	0	0.0106946	4.20811e-05	0.000353691
KIAA1530	non local hub	R4	Non-hub kinless nodes	427	7	-0.184232	FIGHT CLUB	0.999731	-1.13092	3	0.0196917	0	0.00718653	1.38933e-08	3.04384e-07
KIAA1602	non local hub	R4	Non-hub kinless nodes	1147	348	-0.193	FIGHT CLUB	0.907948	-2.37378	1	0.0484309	0	0.0161614	7.05113e-07	9.61523e-06
KIAA1618	non local hub	R2	Peripheral nodes	18	12	0.410621	DATE	0.555556	-1.10167	3	0.0262061	0	0.0081668	1.00837e-05	0.000100237
KIAA1632	non local hub	R4	Non-hub kinless nodes	42	1	0.139389	DATE	0.999433	-1.16602	3	0.015109	0	0.00423252	1.9537e-05	0.000177659
KIAA1881	non local hub	R4	Non-hub kinless nodes	666	296	0.056633	DATE	0.802469	-2.58045	1	0.062563	0	0.0207145	1.59909e-08	3.44946e-07
KIAA1949	non local hub	R4	Non-hub kinless nodes	1071	389	-0.0692817	FIGHT CLUB	0.868077	-2.21082	1	0.0474474	0	0.0151707	3.97095e-08	7.68228e-07
KIAA2013	non local hub	R4	Non-hub kinless nodes	696	192	-0.223056	FIGHT CLUB	0.9239	-2.99379	1	0.0439646	0	0.0135023	1.53684e-06	1.93072e-05
KIF13B	non local hub	R4	Non-hub kinless nodes	398	76	0.0315937	DATE	0.963536	-0.727272	3	0.0408021	0	0.0113491	1.87197e-06	2.31077e-05
KIF1B	non local hub	R3	Non-hub connectors	636	318	0.111382	DATE	0.75	-2.49301	1	0.0321807	0	0.00874572	5.03961e-05	0.000413083
KIF21B	non local hub	R4	Non-hub kinless nodes	487	182	-0.0641718	FIGHT CLUB	0.860336	-3.03353	1	0.0289762	0	0.00862561	4.27272e-06	4.71167e-05
KIF2A	non local hub	R2	Peripheral nodes	1019	664	0.240382	DATE	0.575392	-1.81467	2	0.0449549	0	-0.0122303	2.63283e-05	0.00023177
KIFC2	non local hub	R2	Peripheral nodes	21	15	0.396904	DATE	0.489796	-1.08412	3	0.0371122	0	0.00981895	5.75357e-05	0.000463565
KIR2DL4	non local hub	R1	Ultra-peripheral nodes	2	2	0.473419	no hub	0	-1.16017	3	0.0602642	0	0.0151507	9.3551e-05	0.000707881
KLF2	non local hub	R4	Non-hub kinless nodes	439	36	-0.311154	FIGHT CLUB	0.993275	-0.961271	3	0.0424394	0	0.0140075	1.03716e-07	1.79452e-06
KLF6	non local hub	R4	Non-hub kinless nodes	717	295	0.0218002	DATE	0.83072	-2.58442	1	0.0350913	0	0.0178663	7.00249e-15	6.36419e-13
KLHDC3	non local hub	R2	Peripheral nodes	98	77	0.462647	DATE	0.382653	-0.721422	3	0.0344196	0	0.0101624	9.91184e-06	9.87067e-05
KLHDC8B	non local hub	R4	Non-hub kinless nodes	152	4	0.139772	DATE	0.999307	-1.14847	3	0.0702552	0	0.022376	9.8171e-07	1.29804e-05
KLHL21	non local hub	R4	Non-hub kinless nodes	396	66	0.258905	DATE	0.972222	-0.785772	3	0.0500613	0	0.013281	1.89187e-05	0.000172797
KLRB1	non local hub	R3	Non-hub connectors	1505	786	0.137556	DATE	0.727245	-1.35462	2	0.1652	0	-0.067254	4.11187e-12	2.09275e-10
KPNA4	non local hub	R2	Peripheral nodes	972	614	0.227201	DATE	0.600971	-2.00322	2	0.0611548	0	-0.0196424	2.72216e-07	4.16919e-06
KPNA6	non local hub	R4	Non-hub kinless nodes	925	213	-0.231967	FIGHT CLUB	0.946976	-2.91033	1	0.0572693	0	0.0135321	0.000137822	0.000982209
KRCC1	non local hub	R3	Non-hub connectors	1218	703	0.208951	DATE	0.666868	-1.66761	2	0.0493411	0	-0.0204504	3.14677e-09	8.14565e-08
KTN1	non local hub	R3	Non-hub connectors	1303	749	0.211448	DATE	0.669574	-1.49414	2	0.0408781	0	-0.0144947	1.57178e-07	2.59461e-06
LAMP1	non local hub	R4	Non-hub kinless nodes	1043	386	-0.0504072	FIGHT CLUB	0.863036	-2.22275	1	0.0519293	0	0.014798	3.82576e-06	4.2874e-05
LAMP2	non local hub	R3	Non-hub connectors	271	124	0.271848	DATE	0.790635	-0.446473	3	0.0516793	0	0.0147582	2.20101e-05	0.000197648
LARP7	non local hub	R3	Non-hub connectors	1477	787	0.204337	DATE	0.716085	-1.35085	2	0.0637137	0	-0.0369829	3.39259e-17	5.55613e-15
LASP1	non local hub	R4	Non-hub kinless nodes	795	353	0.0613045	DATE	0.802842	-2.3539	1	0.0465427	0	0.011506	4.56475e-05	0.000380572
LASS2	non local hub	R4	Non-hub kinless nodes	877	302	-0.149672	FIGHT CLUB	0.881419	-2.5566	1	0.0329526	0	0.00821589	7.10347e-05	0.000555811
LATS2	non local hub	R4	Non-hub kinless nodes	352	26	0.0522443	DATE	0.994544	-1.01977	3	0.0303464	0	0.012398	1.05863e-10	3.87409e-09
LCOR	non local hub	R1	Ultra-peripheral nodes	9	9	0.393051	DATE	0	-1.11922	3	0.0532162	0	0.0184679	7.43194e-09	1.74371e-07
LCP2	non local hub	R4	Non-hub kinless nodes	192	34	-0.0927665	FIGHT CLUB	0.968641	-0.972971	3	0.0374785	0	0.010842	4.20728e-06	4.65191e-05
LDHB	non local hub	R3	Non-hub connectors	914	545	0.200159	DATE	0.64445	-2.26342	2	0.101413	0	-0.0561976	2.19808e-20	8.45547e-18
LEPROT	non local hub	R4	Non-hub kinless nodes	55	5	-0.464188	FIGHT CLUB	0.991736	-1.14262	3	0.0547154	0	0.0176862	5.29489e-07	7.5243e-06
LEPROTL1	non local hub	R2	Peripheral nodes	1096	676	0.227774	DATE	0.619572	-1.76942	2	0.0862811	0	-0.0215369	7.55122e-05	0.000586958
LILRA2	non local hub	R4	Non-hub kinless nodes	563	249	0.119585	DATE	0.804394	-2.76725	1	0.0710538	0	0.0231061	8.19468e-07	1.10291e-05
LILRA6	non local hub	R4	Non-hub kinless nodes	226	23	0.245293	DATE	0.989643	-1.03732	3	0.0313064	0	0.0109803	2.59974e-07	3.9921e-06
LILRB1	non local hub	R4	Non-hub kinless nodes	78	22	0.0719788	DATE	0.920447	-1.04317	3	0.0275114	0	0.00756717	5.95092e-05	0.000477604
LILRB3	non local hub	R4	Non-hub kinless nodes	1206	418	-0.0291404	FIGHT CLUB	0.879868	-2.09557	1	0.0418272	0	0.0168822	2.21547e-11	9.59324e-10
LILRB4	non local hub	R2	Peripheral nodes	10	8	0.489399	DATE	0.36	-1.12507	3	0.0290212	0	0.0077831	4.11061e-05	0.000346024
LLGL1	non local hub	R4	Non-hub kinless nodes	455	106	-0.0572516	FIGHT CLUB	0.945726	-0.551773	3	0.043165	0	0.0123848	3.87377e-06	4.33421e-05
LMF2	non local hub	R4	Non-hub kinless nodes	905	204	-0.134318	FIGHT CLUB	0.949188	-2.9461	1	0.0436533	0	0.0203464	1.30065e-12	7.36785e-11
LOC100008589	non local hub	R4	Non-hub kinless nodes	364	6	-0.445306	FIGHT CLUB	0.999728	-1.13677	3	0.231964	0	0.0893088	1.62577e-09	4.56371e-08
LOC134997	non local hub	R3	Non-hub connectors	1228	691	0.165886	DATE	0.683365	-1.71286	2	0.0967165	0	-0.0497458	1.83604e-15	1.95935e-13
LOC158345	non local hub	R3	Non-hub connectors	1306	726	0.144853	DATE	0.69098	-1.58087	2	0.0905806	0	-0.0353558	7.75766e-11	2.89008e-09
LOC196549	non local hub	R4	Non-hub kinless nodes	12	0	-0.000291225	FIGHT CLUB	1	-1.17187	3	0.0369994	0	0.0114292	3.71631e-07	5.51314e-06
LOC196752	non local hub	R4	Non-hub kinless nodes	1225	390	-0.140725	FIGHT CLUB	0.898642	-2.20685	1	0.0688874	0	0.0275322	8.61356e-12	4.14177e-10
LOC284757	non local hub	R3	Non-hub connectors	736	330	0.00215516	DATE	0.798965	-2.44532	1	0.0788808	0	0.0230018	1.82565e-06	2.26203e-05
LOC284821	non local hub	R3	Non-hub connectors	812	424	0.120775	DATE	0.727341	-2.71971	2	0.050972	0	-0.0161721	4.96737e-07	7.12004e-06
LOC285900	non local hub	R3	Non-hub connectors	1542	785	0.157016	DATE	0.740838	-1.35839	2	0.10526	0	-0.0585715	2.27465e-20	8.55112e-18
LOC285908	non local hub	R4	Non-hub kinless nodes	527	184	-0.0549735	FIGHT CLUB	0.878097	-3.02559	1	0.0364075	0	0.0124519	4.01861e-08	7.76539e-07
LOC338758	non local hub	R2	Peripheral nodes	15	11	0.291548	DATE	0.462222	-1.10752	3	0.0619217	0	0.0264711	3.81761e-11	1.55919e-09
LOC338799	non local hub	R4	Non-hub kinless nodes	239	61	-0.0318097	FIGHT CLUB	0.934858	-0.815022	3	0.0315007	0	0.00787835	4.78422e-05	0.000396642
LOC339804	non local hub	R4	Non-hub kinless nodes	6	0	0.474027	DATE	1	-1.17187	3	0.0230581	0	-0.00790001	4.97629e-06	5.39049e-05
LOC341457	non local hub	R3	Non-hub connectors	1373	738	0.16235	DATE	0.711084	-1.53562	2	0.0607454	0	-0.0383483	7.28e-21	3.08765e-18
LOC346950	non local hub	R4	Non-hub kinless nodes	536	28	0.366874	DATE	0.997271	-1.00807	3	0.0402142	0	-0.0185152	2.75127e-12	1.45395e-10
LOC374395	non local hub	R4	Non-hub kinless nodes	413	62	-0.215458	FIGHT CLUB	0.977464	-0.809172	3	0.032443	0	0.0106103	3.16657e-06	3.62007e-05
LOC387841	non local hub	R3	Non-hub connectors	1066	556	0.116756	DATE	0.727958	-2.22194	2	0.0480978	0	-0.019135	5.97727e-10	1.84459e-08
LOC388275	non local hub	R4	Non-hub kinless nodes	222	47	0.151979	DATE	0.955178	-0.896922	3	0.0529658	0	-0.0160025	2.52439e-06	2.98684e-05
LOC388532	non local hub	R3	Non-hub connectors	1389	717	0.119753	DATE	0.733539	-1.61481	2	0.151982	0	-0.0759195	3.34439e-16	4.35587e-14
LOC388621	non local hub	R3	Non-hub connectors	1308	674	0.112576	DATE	0.734476	-1.77696	2	0.159454	0	-0.0782546	6.81088e-16	8.10495e-14
LOC388720	non local hub	R3	Non-hub connectors	1330	741	0.183471	DATE	0.689592	-1.52431	2	0.0637843	0	-0.040603	1.626e-24	1.41556e-21
LOC388789	non local hub	R2	Peripheral nodes	948	623	0.25664	DATE	0.568124	-1.96928	2	0.0521945	0	-0.0246852	1.64873e-14	1.37736e-12
LOC388969	non local hub	R4	Non-hub kinless nodes	87	12	-0.101949	FIGHT CLUB	0.980975	-1.10167	3	0.0528161	0	0.0214811	4.27632e-11	1.72103e-09
LOC389787	non local hub	R3	Non-hub connectors	1338	703	0.0941126	DATE	0.723943	-1.66761	2	0.14265	0	-0.0444049	1.99593e-07	3.18061e-06
LOC389791	non local hub	R1	Ultra-peripheral nodes	2	2	0.461137	no hub	0	-1.16017	3	0.0305587	0	0.00817852	9.84577e-05	0.000740604
LOC390466	non local hub	R4	Non-hub kinless nodes	52	11	0.080137	DATE	0.955251	-1.10752	3	0.0350218	0	-0.0114656	5.74423e-06	6.07515e-05
LOC391157	non local hub	R1	Ultra-peripheral nodes	2	2	0.48922	no hub	0	-1.16017	3	0.0262243	0	-0.00633412	0.000118587	0.000862977
LOC391656	non local hub	R3	Non-hub connectors	1198	661	0.103912	DATE	0.695569	-1.82599	2	0.143959	0	-0.0333083	0.000112425	0.000823936
LOC399744	non local hub	R4	Non-hub kinless nodes	817	244	-0.157282	FIGHT CLUB	0.910806	-2.78712	1	0.0880657	0	0.022685	1.04781e-05	0.000103473
LOC400499	non local hub	R4	Non-hub kinless nodes	397	9	0.0101795	DATE	0.999486	-1.11922	3	0.0206442	0	0.00723921	2.86521e-06	3.31887e-05
LOC400721	non local hub	R4	Non-hub kinless nodes	215	32	-0.056369	FIGHT CLUB	0.977847	-0.984671	3	0.0329149	0	0.00905089	2.56037e-05	0.000225993
LOC401115	non local hub	R2	Peripheral nodes	18	16	0.511547	PARTY	0.209877	-1.07827	3	0.0419025	0	0.0104448	0.000106969	0.000793444
LOC401206	non local hub	R3	Non-hub connectors	1346	736	0.171992	DATE	0.701004	-1.54316	2	0.0688682	0	-0.054294	1.08468e-35	4.48542e-32
LOC401357	non local hub	R4	Non-hub kinless nodes	975	300	-0.158886	FIGHT CLUB	0.905325	-2.56455	1	0.0946355	0	0.03596	3.00629e-09	7.90574e-08
LOC401397	non local hub	R3	Non-hub connectors	1550	794	0.16889	DATE	0.737592	-1.32445	2	0.0752984	0	-0.0388675	5.58821e-14	4.27938e-12
LOC402057	non local hub	R3	Non-hub connectors	1571	787	0.128579	DATE	0.749044	-1.35085	2	0.112591	0	-0.046111	8.38039e-14	6.1884e-12
LOC402251	non local hub	R3	Non-hub connectors	924	503	0.114933	DATE	0.703659	-2.4218	2	0.102549	0	-0.028916	2.5644e-06	3.02552e-05
LOC402644	non local hub	R2	Peripheral nodes	878	575	0.257806	DATE	0.571109	-2.15029	2	0.0572089	0	-0.0268885	1.20485e-11	5.64572e-10
LOC440055	non local hub	R4	Non-hub kinless nodes	360	44	0.0103738	DATE	0.985062	-0.914472	3	0.0602483	0	-0.0279798	3.46124e-13	2.21052e-11
LOC440456	non local hub	R4	Non-hub kinless nodes	281	0	-0.156366	FIGHT CLUB	1	-1.17187	3	0.0188422	0	0.006215	4.58509e-07	6.64698e-06
LOC440737	non local hub	R3	Non-hub connectors	1383	751	0.144615	DATE	0.705127	-1.4866	2	0.106218	0	-0.037537	6.33992e-09	1.52204e-07
LOC441193	non local hub	R4	Non-hub kinless nodes	800	276	-0.101689	FIGHT CLUB	0.880975	-2.65994	1	0.0532519	0	0.0207483	9.15638e-09	2.10648e-07
LOC441246	non local hub	R3	Non-hub connectors	1446	753	0.140779	DATE	0.728823	-1.47906	2	0.100957	0	-0.0403096	2.43543e-11	1.03826e-09
LOC441268	non local hub	R4	Non-hub kinless nodes	581	200	-0.140272	FIGHT CLUB	0.881503	-2.96199	1	0.0736697	0	0.0224276	2.26123e-06	2.73214e-05
LOC442454	non local hub	R3	Non-hub connectors	1120	658	0.226282	DATE	0.654844	-1.8373	2	0.0922818	0	-0.0994785	4.88991e-19	1.30458e-16
LOC641693	non local hub	R4	Non-hub kinless nodes	752	262	-0.0810947	FIGHT CLUB	0.878614	-2.71558	1	0.0547328	0	0.0211051	6.45632e-10	1.97401e-08
LOC641710	non local hub	R4	Non-hub kinless nodes	1280	398	-0.182621	FIGHT CLUB	0.903318	-2.17505	1	0.0902444	0	0.0339405	3.39494e-10	1.10374e-08
LOC641978	non local hub	R4	Non-hub kinless nodes	1	0	0.48341	no hub	1	-1.17187	3	0.0315598	0	0.00843746	1.50427e-05	0.000141847
LOC641996	non local hub	R4	Non-hub kinless nodes	758	152	-0.317123	FIGHT CLUB	0.959789	-3.15277	1	0.0670576	0	0.017322	2.12342e-05	0.000191201
LOC642031	non local hub	R4	Non-hub kinless nodes	1039	367	-0.0812859	FIGHT CLUB	0.875233	-2.29826	1	0.0476848	0	0.0141136	1.1083e-06	1.44463e-05
LOC642103	non local hub	R4	Non-hub kinless nodes	709	281	0.0690968	DATE	0.84292	-2.64006	1	0.091831	0	0.0271799	3.47118e-06	3.93805e-05
LOC642197	non local hub	R2	Peripheral nodes	1012	724	0.324039	DATE	0.488181	-1.58842	2	0.0261822	0	-0.00904936	1.59614e-06	1.99711e-05
LOC642210	non local hub	R3	Non-hub connectors	983	531	0.139947	DATE	0.708202	-2.31621	2	0.0392822	0	-0.0233059	2.83195e-19	8.07644e-17
LOC642233	non local hub	R2	Peripheral nodes	570	447	0.330139	DATE	0.385014	-2.63297	2	0.0273575	0	-0.00995105	7.31441e-07	9.93331e-06
LOC642236	non local hub	R4	Non-hub kinless nodes	170	11	0.341477	DATE	0.995813	-1.10752	3	0.0176576	0	-0.00680803	7.6832e-10	2.294e-08
LOC642250	non local hub	R3	Non-hub connectors	1587	792	0.150914	DATE	0.750944	-1.33199	2	0.124606	0	-0.0576655	3.74661e-14	2.9652e-12
LOC642255	non local hub	R4	Non-hub kinless nodes	335	1	-0.301391	FIGHT CLUB	0.999991	-1.16602	3	0.0200711	0	0.00712433	8.27507e-08	1.46707e-06
LOC642267	non local hub	R4	Non-hub kinless nodes	759	303	-0.019972	FIGHT CLUB	0.840632	-2.55263	1	0.0417567	0	0.0147619	3.5374e-09	9.0436e-08
LOC642334	non local hub	R4	Non-hub kinless nodes	254	14	0.0881713	DATE	0.996962	-1.08997	3	0.0348175	0	0.011533	1.01109e-07	1.75677e-06
LOC642342	non local hub	R3	Non-hub connectors	2	1	0.519356	no hub	0.75	-1.16602	3	0.0668229	0	0.0190652	7.38544e-06	7.61612e-05
LOC642684	non local hub	R4	Non-hub kinless nodes	373	98	0.232968	DATE	0.930971	-0.598572	3	0.0466017	0	0.0146673	1.54703e-06	1.94154e-05
LOC642780	non local hub	R4	Non-hub kinless nodes	631	240	-0.0788293	FIGHT CLUB	0.855335	-2.80302	1	0.0250262	0	0.00913566	1.30248e-08	2.87641e-07
LOC642788	non local hub	R4	Non-hub kinless nodes	1092	324	-0.172619	FIGHT CLUB	0.911967	-2.46916	1	0.0629952	0	0.0237175	3.07886e-09	8.05426e-08
LOC642816	non local hub	R4	Non-hub kinless nodes	75	6	0.319706	DATE	0.9936	-1.13677	3	0.0139831	0	0.00391528	1.06267e-05	0.000104754
LOC642817	non local hub	R4	Non-hub kinless nodes	168	26	0.0174252	DATE	0.976049	-1.01977	3	0.0649168	0	-0.0175556	7.26319e-05	0.000567235
LOC642989	non local hub	R3	Non-hub connectors	1238	734	0.226603	DATE	0.648479	-1.55071	2	0.117341	0	-0.0710778	1.45331e-19	4.45169e-17
LOC643007	non local hub	R2	Peripheral nodes	649	534	0.420603	DATE	0.322993	-2.3049	2	0.0224014	0	-0.0193289	3.6785e-12	1.89552e-10
LOC643031	non local hub	R4	Non-hub kinless nodes	968	201	-0.322964	FIGHT CLUB	0.956884	-2.95802	1	0.0894965	0	0.0336882	2.73595e-08	5.56646e-07
LOC643284	non local hub	R3	Non-hub connectors	1324	721	0.119969	DATE	0.703452	-1.59973	2	0.123081	0	-0.045173	2.22422e-09	6.05111e-08
LOC643313	non local hub	R4	Non-hub kinless nodes	925	332	-0.0615864	FIGHT CLUB	0.871177	-2.43737	1	0.059787	0	0.0185227	2.98019e-06	3.42805e-05
LOC643357	non local hub	R4	Non-hub kinless nodes	347	33	0.191914	DATE	0.990956	-0.978821	3	0.0439219	0	-0.0133159	2.4162e-05	0.000214873
LOC643997	non local hub	R2	Peripheral nodes	716	473	0.234617	DATE	0.563588	-2.53493	2	0.0439914	0	-0.017155	2.73655e-09	7.2891e-08
LOC644162	non local hub	R4	Non-hub kinless nodes	452	37	0.351881	DATE	0.993299	-0.955421	3	0.025672	0	-0.0109223	3.29425e-09	8.50081e-08
LOC644511	non local hub	R3	Non-hub connectors	1090	576	0.114746	DATE	0.720751	-2.14652	2	0.0768227	0	-0.027672	8.0257e-09	1.8619e-07
LOC644774	non local hub	R2	Peripheral nodes	19	17	0.455287	DATE	0.199446	-1.07242	3	0.0443526	0	0.0160257	5e-06	5.40917e-05
LOC644846	non local hub	R2	Peripheral nodes	716	512	0.256189	DATE	0.488655	-2.38786	2	0.0263945	0	-0.00849586	4.5069e-06	4.94682e-05
LOC644863	non local hub	R3	Non-hub connectors	1317	700	0.149531	DATE	0.717496	-1.67892	2	0.0909059	0	-0.0495105	5.08597e-19	1.33535e-16
LOC645058	non local hub	R4	Non-hub kinless nodes	177	74	0.00109194	DATE	0.82521	-0.738972	3	0.040412	0	-0.0131283	4.75064e-06	5.1834e-05
LOC645232	non local hub	R4	Non-hub kinless nodes	155	6	-0.0789468	FIGHT CLUB	0.998502	-1.13677	3	0.0249941	0	0.00763359	1.26067e-05	0.000121449
LOC645317	non local hub	R2	Peripheral nodes	991	665	0.217897	DATE	0.549706	-1.8109	2	0.0531662	0	-0.0132175	3.85604e-05	0.00032641
LOC645385	non local hub	R4	Non-hub kinless nodes	562	51	0.149231	DATE	0.991765	-0.873522	3	0.0647447	0	-0.0182841	1.07728e-05	0.000106067
LOC645436	non local hub	R4	Non-hub kinless nodes	489	55	0.195096	DATE	0.98735	-0.850122	3	0.0622391	0	-0.0176659	8.58075e-06	8.71832e-05
LOC645683	non local hub	R3	Non-hub connectors	812	459	0.149565	DATE	0.680469	-2.58772	2	0.049713	0	-0.0149046	4.18113e-06	4.63229e-05
LOC645688	non local hub	R4	Non-hub kinless nodes	583	117	-0.0381561	FIGHT CLUB	0.959725	-0.487423	3	0.0575451	0	-0.0292528	2.58163e-14	2.08681e-12
LOC646144	non local hub	R4	Non-hub kinless nodes	517	156	-0.11621	FIGHT CLUB	0.908952	-3.13687	1	0.0206677	0	0.0080412	2.37557e-09	6.41017e-08
LOC646200	non local hub	R3	Non-hub connectors	1400	764	0.19483	DATE	0.702196	-1.43758	2	0.123806	0	-0.0910305	2.42846e-32	5.02115e-29
LOC646434	non local hub	R4	Non-hub kinless nodes	1206	337	-0.238748	FIGHT CLUB	0.921915	-2.4175	1	0.0712284	0	0.0259273	2.60847e-10	8.82345e-09
LOC646483	non local hub	R3	Non-hub connectors	1503	770	0.156305	DATE	0.73754	-1.41495	2	0.0995323	0	-0.0502856	3.21393e-18	6.99494e-16
LOC646567	non local hub	R3	Non-hub connectors	1139	667	0.165783	DATE	0.657071	-1.80336	2	0.057948	0	-0.0164763	5.13208e-06	5.53389e-05
LOC646766	non local hub	R3	Non-hub connectors	1443	755	0.137234	DATE	0.726246	-1.47152	2	0.107395	0	-0.0391074	4.59853e-10	1.46842e-08
LOC646849	non local hub	R4	Non-hub kinless nodes	506	39	0.0469951	DATE	0.994059	-0.943721	3	0.0524172	0	-0.0230129	5.66283e-12	2.82382e-10
LOC646900	non local hub	R2	Peripheral nodes	779	593	0.385682	DATE	0.420525	-2.08241	2	0.0258613	0	-0.016214	1.48167e-10	5.2593e-09
LOC647037	non local hub	R4	Non-hub kinless nodes	285	10	0.511975	PARTY	0.998769	-1.11337	3	0.0242226	0	-0.0135486	5.22866e-11	2.05433e-09
LOC647340	non local hub	R3	Non-hub connectors	1351	719	0.133871	DATE	0.716765	-1.60727	2	0.111148	0	-0.03652	1.08821e-08	2.449e-07
LOC647349	non local hub	R4	Non-hub kinless nodes	341	76	0.0985145	DATE	0.950327	-0.727272	3	0.0403677	0	-0.00976662	0.000128006	0.000920588
LOC647361	non local hub	R3	Non-hub connectors	1402	758	0.12983	DATE	0.707691	-1.4602	2	0.10675	0	-0.0406129	3.39642e-10	1.10374e-08
LOC647673	non local hub	R3	Non-hub connectors	1230	655	0.102607	DATE	0.716422	-1.84861	2	0.0889331	0	-0.0308099	1.63754e-07	2.67654e-06
LOC648000	non local hub	R3	Non-hub connectors	1591	790	0.130445	DATE	0.753445	-1.33953	2	0.213926	0	-0.102401	1.8982e-16	2.57361e-14
LOC648099	non local hub	R4	Non-hub kinless nodes	237	4	0.332094	DATE	0.999715	-1.14847	3	0.0241074	0	-0.00672568	4.09828e-05	0.000345161
LOC648210	non local hub	R3	Non-hub connectors	794	433	0.128017	DATE	0.702604	-2.68577	2	0.0639438	0	-0.0208905	2.5207e-07	3.88221e-06
LOC648343	non local hub	R4	Non-hub kinless nodes	291	2	0.41221	DATE	0.999953	-1.16017	3	0.0219395	0	-0.00772677	4.71631e-05	0.000391629
LOC648366	non local hub	R3	Non-hub connectors	4	2	0.24964	no hub	0.75	-1.16017	3	0.0366153	0	0.0094125	7.02174e-05	0.000550458
LOC648470	non local hub	R2	Peripheral nodes	710	505	0.244845	DATE	0.494098	-2.41426	2	0.0462961	0	-0.0111627	0.000103846	0.00077375
LOC648622	non local hub	R3	Non-hub connectors	1507	779	0.131625	DATE	0.732793	-1.38101	2	0.190551	0	-0.0889361	6.05466e-15	5.62641e-13
LOC648638	non local hub	R2	Peripheral nodes	628	486	0.378267	DATE	0.401101	-2.48591	2	0.0269872	0	-0.0176323	2.19634e-13	1.44165e-11
LOC648710	non local hub	R4	Non-hub kinless nodes	241	12	-0.0445828	FIGHT CLUB	0.997521	-1.10167	3	0.0312025	0	0.0114306	5.75618e-09	1.39813e-07
LOC648998	non local hub	R4	Non-hub kinless nodes	158	17	0.433575	DATE	0.988423	-1.07242	3	0.0429331	0	0.011915	1.41886e-06	1.80118e-05
LOC649150	non local hub	R3	Non-hub connectors	1169	703	0.19239	DATE	0.638356	-1.66761	2	0.0409223	0	-0.0129583	5.61586e-07	7.87887e-06
LOC649548	non local hub	R3	Non-hub connectors	854	443	0.0758907	DATE	0.730914	-2.64806	2	0.0661514	0	-0.0329835	1.4002e-15	1.54405e-13
LOC649555	non local hub	R2	Peripheral nodes	945	602	0.218052	DATE	0.594184	-2.04847	2	0.0415499	0	-0.0120035	2.47732e-05	0.000219365
LOC649864	non local hub	R2	Peripheral nodes	4	3	0.474902	no hub	0.4375	-1.15432	3	0.0331757	0	0.00834974	8.18718e-05	0.000631642
LOC650215	non local hub	R2	Peripheral nodes	701	470	0.236555	DATE	0.550469	-2.54624	2	0.0370563	0	-0.0111058	4.17421e-06	4.62773e-05
LOC650276	non local hub	R3	Non-hub connectors	1570	795	0.146479	DATE	0.74359	-1.32068	2	0.203199	0	-0.0913374	1.72253e-15	1.8745e-13
LOC650518	non local hub	R3	Non-hub connectors	1523	789	0.146157	DATE	0.731617	-1.3433	2	0.129939	0	-0.0474235	8.13318e-10	2.41095e-08
LOC651064	non local hub	R3	Non-hub connectors	1168	692	0.233468	DATE	0.648984	-1.70909	2	0.0644718	0	-0.0504713	4.3267e-15	4.22841e-13
LOC651149	non local hub	R2	Peripheral nodes	868	567	0.219533	DATE	0.573296	-2.18046	2	0.054197	0	-0.0174331	2.64558e-06	3.10358e-05
LOC651202	non local hub	R3	Non-hub connectors	1141	677	0.219572	DATE	0.647949	-1.76565	2	0.0784882	0	-0.0698926	3.66226e-15	3.6058e-13
LOC651436	non local hub	R3	Non-hub connectors	1372	754	0.134015	DATE	0.697981	-1.47529	2	0.166983	0	-0.0400302	0.000103547	0.000771869
LOC651612	non local hub	R4	Non-hub kinless nodes	64	18	0.480907	DATE	0.920898	-1.06657	3	0.0735676	0	0.0242263	2.06675e-07	3.27453e-06
LOC651738	non local hub	R1	Ultra-peripheral nodes	26	26	0.434418	DATE	0	-1.01977	3	0.0645147	0	0.0171821	4.32121e-05	0.000362828
LOC651894	non local hub	R4	Non-hub kinless nodes	55	12	0.136394	DATE	0.952397	-1.10167	3	0.0764254	0	-0.0243964	3.58068e-08	6.97622e-07
LOC652481	non local hub	R4	Non-hub kinless nodes	19	3	0.37417	DATE	0.975069	-1.15432	3	0.0338518	0	-0.00926765	1.323e-05	0.000126716
LOC652489	non local hub	R4	Non-hub kinless nodes	536	20	0.196118	DATE	0.998608	-1.05487	3	0.0357488	0	-0.0135097	5.0225e-08	9.48369e-07
LOC652578	non local hub	R4	Non-hub kinless nodes	435	62	0.0711	DATE	0.979686	-0.809172	3	0.0553371	0	0.0211416	3.69054e-09	9.36277e-08
LOC652595	non local hub	R4	Non-hub kinless nodes	349	47	0.315932	DATE	0.981864	-0.896922	3	0.0364176	0	-0.0149888	1.58869e-09	4.47676e-08
LOC652864	non local hub	R4	Non-hub kinless nodes	35	1	0.286039	DATE	0.999184	-1.16602	3	0.029603	0	-0.0128867	2.55658e-10	8.7013e-09
LOC653060	non local hub	R1	Ultra-peripheral nodes	1	1	0.496557	no hub	0	-1.16602	3	0.0216515	0	0.00568997	0.000108332	0.000799104
LOC653103	non local hub	R4	Non-hub kinless nodes	114	32	0.399552	DATE	0.921207	-0.984671	3	0.0303337	0	0.0108041	7.73157e-08	1.38557e-06
LOC653147	non local hub	R3	Non-hub connectors	1439	764	0.184417	DATE	0.718119	-1.43758	2	0.0400701	0	-0.0275957	4.52499e-15	4.3016e-13
LOC653158	non local hub	R4	Non-hub kinless nodes	1140	390	-0.0988923	FIGHT CLUB	0.882964	-2.20685	1	0.0747148	0	0.0253283	1.11872e-07	1.91759e-06
LOC653226	non local hub	R3	Non-hub connectors	1440	773	0.140973	DATE	0.71184	-1.40364	2	0.087828	0	-0.0223775	1.40646e-05	0.000133857
LOC653377	non local hub	R4	Non-hub kinless nodes	330	13	0.395872	DATE	0.998448	-1.09582	3	0.0331319	0	-0.0170673	1.00414e-11	4.7866e-10
LOC653479	non local hub	R4	Non-hub kinless nodes	438	23	0.323566	DATE	0.997243	-1.03732	3	0.0180338	0	-0.00472208	5.5635e-05	0.000450698
LOC653505	non local hub	R3	Non-hub connectors	1440	770	0.155526	DATE	0.714072	-1.41495	2	0.07759	0	-0.0473888	3.79918e-23	2.73227e-20
LOC653506	non local hub	R4	Non-hub kinless nodes	27	11	0.461486	DATE	0.834019	-1.10752	3	0.0594395	0	0.0162957	6.63837e-06	6.92341e-05
LOC653598	non local hub	R4	Non-hub kinless nodes	173	13	0.400873	DATE	0.994353	-1.09582	3	0.0393769	0	-0.0142694	1.44266e-08	3.14401e-07
LOC653658	non local hub	R3	Non-hub connectors	1039	606	0.189569	DATE	0.659816	-2.03339	2	0.156788	0	-0.100479	9.17495e-28	1.08402e-24
LOC653702	non local hub	R2	Peripheral nodes	765	543	0.285537	DATE	0.496178	-2.27096	2	0.0343693	0	-0.0168921	7.67086e-10	2.294e-08
LOC653773	non local hub	R3	Non-hub connectors	1432	755	0.148283	DATE	0.722024	-1.47152	2	0.150502	0	-0.0767243	4.513e-13	2.81696e-11
LOC653972	non local hub	R4	Non-hub kinless nodes	528	15	0.460626	DATE	0.999193	-1.08412	3	0.0299909	0	-0.0155646	1.03476e-12	5.96374e-11
LOC654053	non local hub	R3	Non-hub connectors	4	2	0.492461	no hub	0.75	-1.16017	3	0.0527221	0	0.016828	2.18245e-06	2.64275e-05
LOC654121	non local hub	R2	Peripheral nodes	610	445	0.36192	DATE	0.467818	-2.64051	2	0.0579454	0	-0.0410391	1.92488e-21	8.84428e-19
LOC654194	non local hub	R3	Non-hub connectors	1453	771	0.135677	DATE	0.718436	-1.41118	2	0.162559	0	-0.0704656	4.29993e-13	2.69413e-11
LOC727761	non local hub	R4	Non-hub kinless nodes	258	14	0.400103	DATE	0.997055	-1.08997	3	0.0202691	0	-0.00583396	1.04509e-05	0.000103269
LOC728417	non local hub	R4	Non-hub kinless nodes	1281	397	-0.172873	FIGHT CLUB	0.903953	-2.17903	1	0.0824925	0	0.0326884	1.2527e-11	5.8205e-10
LOC728492	non local hub	R2	Peripheral nodes	1106	733	0.239886	DATE	0.560764	-1.55448	2	0.0528319	0	-0.020102	9.9648e-10	2.87658e-08
LOC728554	non local hub	R4	Non-hub kinless nodes	323	16	0.24471	DATE	0.997546	-1.07827	3	0.0326341	0	-0.0110179	6.6035e-09	1.57671e-07
LOC728564	non local hub	R4	Non-hub kinless nodes	395	10	0.114899	DATE	0.999359	-1.11337	3	0.031913	0	-0.00876392	1.51724e-05	0.000142595
LOC728653	non local hub	R4	Non-hub kinless nodes	601	155	-0.162564	FIGHT CLUB	0.933486	-3.14084	1	0.0560981	0	0.024053	4.23077e-12	2.14666e-10
LOC728973	non local hub	R3	Non-hub connectors	1233	718	0.188078	DATE	0.660904	-1.61104	2	0.0858613	0	-0.0311598	6.82607e-07	9.34685e-06
LOC729021	non local hub	R4	Non-hub kinless nodes	830	257	-0.144486	FIGHT CLUB	0.904124	-2.73545	1	0.0909409	0	0.0296855	1.39558e-07	2.32705e-06
LOC729148	non local hub	R3	Non-hub connectors	1316	740	0.147644	DATE	0.683807	-1.52808	2	0.086106	0	-0.0193002	5.21219e-05	0.000425963
LOC729466	non local hub	R3	Non-hub connectors	1442	788	0.182817	DATE	0.701378	-1.34707	2	0.0903703	0	-0.0420462	3.73143e-16	4.64072e-14
LOC729776	non local hub	R4	Non-hub kinless nodes	17	2	0.497972	DATE	0.986159	-1.16017	3	0.0309993	0	-0.0113523	8.87744e-09	2.05086e-07
LOC729843	non local hub	R2	Peripheral nodes	13	12	0.497299	DATE	0.147929	-1.10167	3	0.0324656	0	0.00930064	9.61399e-06	9.62621e-05
LOC730953	non local hub	R4	Non-hub kinless nodes	808	265	-0.140891	FIGHT CLUB	0.892435	-2.70366	1	0.0559248	0	0.0221752	1.03809e-10	3.80732e-09
LOC730994	non local hub	R4	Non-hub kinless nodes	997	333	-0.103825	FIGHT CLUB	0.888443	-2.43339	1	0.0610736	0	0.0308549	1.20426e-15	1.33689e-13
LOC731365	non local hub	R3	Non-hub connectors	1431	745	0.133132	DATE	0.72896	-1.50923	2	0.0993263	0	-0.0489675	3.39399e-18	7.29091e-16
LOC731486	non local hub	R4	Non-hub kinless nodes	258	30	-0.0241178	FIGHT CLUB	0.986479	-0.996371	3	0.0518977	0	0.0138907	4.29023e-06	4.72783e-05
LOC731640	non local hub	R3	Non-hub connectors	1335	690	0.118632	DATE	0.732862	-1.71663	2	0.159164	0	-0.0763905	1.80415e-15	1.93782e-13
LOC90925	non local hub	R2	Peripheral nodes	14	12	0.626028	PARTY	0.265306	-1.10167	3	0.0659746	0	-0.0181644	1.54334e-05	0.000144637
LPAR1	non local hub	R4	Non-hub kinless nodes	11	0	0.474355	DATE	1	-1.17187	3	0.0346599	0	-0.00972597	2.2541e-06	2.72552e-05
LPP	non local hub	R4	Non-hub kinless nodes	181	35	-0.217747	FIGHT CLUB	0.962608	-0.967121	3	0.04857	0	0.0262364	1.03542e-19	3.31212e-17
LPPR2	non local hub	R4	Non-hub kinless nodes	1189	404	-0.0812495	FIGHT CLUB	0.884549	-2.15121	1	0.0730269	0	0.019804	5.70185e-06	6.03591e-05
LRCH4	non local hub	R4	Non-hub kinless nodes	1222	415	-0.0448389	FIGHT CLUB	0.884667	-2.10749	1	0.0522866	0	0.0232381	8.13807e-12	3.92454e-10
LRP1	non local hub	R1	Ultra-peripheral nodes	1	1	0.464606	no hub	0	-1.16602	3	0.0217915	0	0.00597064	1.66087e-05	0.000154253
LRP3	non local hub	R4	Non-hub kinless nodes	368	44	0.11067	DATE	0.985704	-0.914472	3	0.0552087	0	0.0220159	1.60543e-10	5.66212e-09
LRPAP1	non local hub	R4	Non-hub kinless nodes	48	15	0.490763	DATE	0.902344	-1.08412	3	0.0376049	0	0.00987053	1.02982e-05	0.000102063
LRRC14	non local hub	R2	Peripheral nodes	73	60	0.486542	DATE	0.324451	-0.820872	3	0.0369318	0	0.00972869	4.00039e-05	0.000337604
LRRCC1	non local hub	R2	Peripheral nodes	996	704	0.259195	DATE	0.500395	-1.66384	2	0.0249829	0	-0.00912912	6.09104e-08	1.12321e-06
LRWD1	non local hub	R4	Non-hub kinless nodes	597	245	-0.0366368	FIGHT CLUB	0.831584	-2.78314	1	0.0561808	0	0.0185204	2.96761e-08	5.96443e-07
LSM1	non local hub	R3	Non-hub connectors	1494	772	0.143326	DATE	0.732986	-1.40741	2	0.0951808	0	-0.0369373	1.8786e-11	8.28639e-10
LSM14A	non local hub	R3	Non-hub connectors	1259	743	0.207322	DATE	0.651722	-1.51677	2	0.0604937	0	-0.0216856	2.57933e-09	6.92609e-08
LSM3	non local hub	R3	Non-hub connectors	1379	739	0.181918	DATE	0.712816	-1.53185	2	0.0849064	0	-0.0804253	5.06955e-17	8.06302e-15
LSM5	non local hub	R3	Non-hub connectors	1550	796	0.167343	DATE	0.736268	-1.31691	2	0.0502975	0	-0.0298484	5.93367e-19	1.53358e-16
LSM7	non local hub	R3	Non-hub connectors	1228	661	0.122448	DATE	0.710262	-1.82599	2	0.061559	0	-0.0234197	7.26546e-09	1.7095e-07
LSM8	non local hub	R2	Peripheral nodes	1103	734	0.246364	DATE	0.557166	-1.55071	2	0.0215267	0	-0.00721621	7.86772e-07	1.06237e-05
LSS	non local hub	R2	Peripheral nodes	28	23	0.498192	DATE	0.325255	-1.03732	3	0.0202066	0	0.00534737	2.96599e-05	0.000258621
LTB4R	non local hub	R4	Non-hub kinless nodes	771	313	0.0085272	DATE	0.835191	-2.51288	1	0.0520789	0	0.019502	6.02224e-09	1.45848e-07
LTBR	non local hub	R4	Non-hub kinless nodes	367	70	0.203344	DATE	0.96362	-0.762372	3	0.0536003	0	0.0150703	1.16678e-05	0.000113728
LTV1	non local hub	R2	Peripheral nodes	1149	722	0.214884	DATE	0.605148	-1.59596	2	0.0433306	0	-0.0175851	2.49974e-11	1.0575e-09
LXN	non local hub	R2	Peripheral nodes	702	528	0.336947	DATE	0.43429	-2.32752	2	0.0493325	0	-0.0149058	7.15922e-06	7.4152e-05
LY96	non local hub	R3	Non-hub connectors	1054	645	0.217368	DATE	0.625512	-1.88632	2	0.143962	0	-0.0369254	6.2476e-05	0.000499234
LYAR	non local hub	R4	Non-hub kinless nodes	158	15	0.0208732	DATE	0.990987	-1.08412	3	0.0465519	0	-0.0106693	0.000109983	0.000809583
LYN	non local hub	R4	Non-hub kinless nodes	768	291	0.00027982	DATE	0.85643	-2.60032	1	0.053168	0	0.016886	1.0833e-06	1.41764e-05
LYPLAL1	non local hub	R2	Peripheral nodes	1182	736	0.205971	DATE	0.612278	-1.54316	2	0.0425369	0	-0.0193682	5.40552e-14	4.15873e-12
LYRM2	non local hub	R3	Non-hub connectors	1376	752	0.158825	DATE	0.701325	-1.48283	2	0.0598679	0	-0.0234339	8.74092e-11	3.22731e-09
LYRM5	non local hub	R3	Non-hub connectors	1217	744	0.191145	DATE	0.626264	-1.513	2	0.0654203	0	-0.0164461	4.33563e-06	4.77468e-05
LZIC	non local hub	R4	Non-hub kinless nodes	326	4	0.412895	DATE	0.999849	-1.14847	3	0.0248744	0	-0.00665607	2.84214e-05	0.000248871
LZTR1	non local hub	R3	Non-hub connectors	290	165	0.276302	DATE	0.676278	-0.206623	3	0.050428	0	0.0181715	1.77487e-08	3.76386e-07
M6PRBP1	non local hub	R4	Non-hub kinless nodes	537	216	-0.00132329	FIGHT CLUB	0.838207	-2.8984	1	0.0609209	0	0.0148915	0.000106335	0.000789446
MAD2L1	non local hub	R2	Peripheral nodes	747	564	0.276562	DATE	0.429945	-2.19177	2	0.0186544	0	-0.00469372	8.83366e-05	0.000675651
MAFG	non local hub	R4	Non-hub kinless nodes	12	1	0.233393	DATE	0.993056	-1.16602	3	0.0149424	0	0.0039232	9.70126e-05	0.000731397
MAGMAS	non local hub	R4	Non-hub kinless nodes	95	25	0.298711	DATE	0.930748	-1.02562	3	0.0336162	0	0.0133529	7.15366e-09	1.688e-07
MAGOH	non local hub	R2	Peripheral nodes	1123	718	0.295894	DATE	0.59122	-1.61104	2	0.0418062	0	-0.0322486	6.45201e-15	5.96216e-13
MAK10	non local hub	R4	Non-hub kinless nodes	138	2	0.424824	DATE	0.99979	-1.16017	3	0.0168069	0	-0.00500728	1.69479e-07	2.75379e-06
MAN2A2	non local hub	R4	Non-hub kinless nodes	781	324	0.0277677	DATE	0.827897	-2.46916	1	0.0514335	0	0.0207201	1.44736e-11	6.63181e-10
MAN2C1	non local hub	R4	Non-hub kinless nodes	198	68	0.117721	DATE	0.882053	-0.774072	3	0.0508051	0	0.0133162	3.07588e-05	0.000266657
MAP2K1IP1	non local hub	R3	Non-hub connectors	1350	741	0.179137	DATE	0.698721	-1.52431	2	0.110667	0	-0.0408853	3.31727e-10	1.08656e-08
MAP3K11	non local hub	R4	Non-hub kinless nodes	1197	401	-0.12915	FIGHT CLUB	0.887772	-2.16313	1	0.061199	0	0.0206252	4.80047e-08	9.1318e-07
MAP4K2	non local hub	R4	Non-hub kinless nodes	771	227	-0.112318	FIGHT CLUB	0.913315	-2.85468	1	0.0418635	0	0.0119666	2.26344e-06	2.73281e-05
MAP4K4	non local hub	R4	Non-hub kinless nodes	992	286	-0.208355	FIGHT CLUB	0.916879	-2.62019	1	0.0456959	0	0.0115836	4.37748e-05	0.000366251
MAP4K5	non local hub	R3	Non-hub connectors	1218	727	0.181357	DATE	0.643734	-1.5771	2	0.0284784	0	-0.00761885	4.69008e-05	0.000390039
MAPK14	non local hub	R4	Non-hub kinless nodes	220	70	0.329824	DATE	0.89876	-0.762372	3	0.029227	0	0.00848509	3.54873e-05	0.000302108
MAPK7	non local hub	R2	Peripheral nodes	22	14	0.349279	DATE	0.595041	-1.08997	3	0.0191577	0	0.00710001	1.45362e-09	4.11718e-08
MAPK8IP3	non local hub	R3	Non-hub connectors	130	61	0.311871	DATE	0.779822	-0.815022	3	0.0357018	0	0.0151548	1.62823e-10	5.71843e-09
MAPKAPK5	non local hub	R2	Peripheral nodes	850	582	0.268658	DATE	0.531178	-2.12389	2	0.023592	0	-0.0065214	2.94423e-05	0.000256995
MARK2	non local hub	R4	Non-hub kinless nodes	1223	426	-0.107619	FIGHT CLUB	0.878671	-2.06377	1	0.03875	0	0.0120755	1.47799e-07	2.44719e-06
MARS	non local hub	R4	Non-hub kinless nodes	509	162	-0.13059	FIGHT CLUB	0.898703	-3.11302	1	0.03428	0	0.00828767	0.000100687	0.000754629
MAST3	non local hub	R4	Non-hub kinless nodes	1372	493	-0.0823298	FIGHT CLUB	0.870882	-1.79748	1	0.0707529	0	0.0241008	6.30407e-09	1.51563e-07
MATR3	non local hub	R3	Non-hub connectors	1384	766	0.190658	DATE	0.693673	-1.43004	2	0.0561808	0	-0.0154673	1.03336e-06	1.3598e-05
MBD6	non local hub	R4	Non-hub kinless nodes	1486	500	-0.0700312	FIGHT CLUB	0.886785	-1.76966	1	0.0721827	0	0.0338754	6.5123e-14	4.87421e-12
MBOAT1	non local hub	R4	Non-hub kinless nodes	74	28	0.344449	DATE	0.85683	-1.00807	3	0.0221283	0	0.00615404	2.60216e-05	0.000229436
MCEE	non local hub	R3	Non-hub connectors	1386	788	0.211612	DATE	0.676759	-1.34707	2	0.0572868	0	-0.0173046	4.93794e-07	7.0963e-06
MCM7	non local hub	R2	Peripheral nodes	110	85	0.387227	DATE	0.402893	-0.674622	3	0.0204084	0	0.00588315	5.32074e-06	5.70016e-05
MCTP2	non local hub	R4	Non-hub kinless nodes	178	56	0.393733	DATE	0.901023	-0.844272	3	0.0591683	0	0.0153379	0.000101488	0.000759252
MCTS1	non local hub	R2	Peripheral nodes	797	593	0.352327	DATE	0.446404	-2.08241	2	0.0345788	0	-0.0136689	1.66802e-08	3.57857e-07
MDH1	non local hub	R3	Non-hub connectors	1579	797	0.161836	DATE	0.745228	-1.31314	2	0.0872703	0	-0.0403915	1.0646e-15	1.18983e-13
MED10	non local hub	R2	Peripheral nodes	950	599	0.237784	DATE	0.602437	-2.05979	2	0.0447322	0	-0.0149796	7.19105e-08	1.29431e-06
MED12	non local hub	R4	Non-hub kinless nodes	1252	451	-0.139666	FIGHT CLUB	0.870239	-1.96441	1	0.0487134	0	0.0161907	2.75139e-08	5.591e-07
MED15	non local hub	R4	Non-hub kinless nodes	934	268	-0.18544	FIGHT CLUB	0.917667	-2.69173	1	0.0301203	0	0.00873095	1.0896e-06	1.42362e-05
MED28	non local hub	R2	Peripheral nodes	1058	687	0.238274	DATE	0.57836	-1.72794	2	0.0479266	0	-0.0141751	2.51056e-06	2.9726e-05
MED6	non local hub	R4	Non-hub kinless nodes	229	24	0.345847	DATE	0.989016	-1.03147	3	0.0355741	0	-0.011927	2.3773e-07	3.70621e-06
MEGF9	non local hub	R4	Non-hub kinless nodes	267	107	0.266683	DATE	0.8394	-0.545923	3	0.0485241	0	0.0169934	4.96943e-08	9.39421e-07
METAP1	non local hub	R4	Non-hub kinless nodes	583	67	0.206696	DATE	0.986793	-0.779922	3	0.041177	0	-0.0106547	3.16798e-05	0.000273351
METAP2	non local hub	R3	Non-hub connectors	1559	795	0.170344	DATE	0.739959	-1.32068	2	0.0874945	0	-0.0412993	2.87184e-15	2.86163e-13
METRNL	non local hub	R4	Non-hub kinless nodes	26	5	0.320913	DATE	0.963018	-1.14262	3	0.0280102	0	0.00834163	5.87959e-06	6.19849e-05
METT11D1	non local hub	R3	Non-hub connectors	161	97	0.149431	DATE	0.637012	-0.604422	3	0.0207521	0	0.00530001	7.90668e-05	0.000612
METTL5	non local hub	R3	Non-hub connectors	1383	786	0.227824	DATE	0.677001	-1.35462	2	0.0595765	0	-0.0392711	7.30562e-17	1.10864e-14
MFN2	non local hub	R4	Non-hub kinless nodes	724	222	-0.198785	FIGHT CLUB	0.905978	-2.87456	1	0.0682388	0	0.0188767	1.26693e-05	0.000121981
MFNG	non local hub	R2	Peripheral nodes	104	65	0.197249	DATE	0.609375	-0.791622	3	0.0373218	0	0.0109081	1.29897e-05	0.000124744
MFSD10	non local hub	R4	Non-hub kinless nodes	402	139	0.0671764	DATE	0.880442	-0.358723	3	0.0441728	0	0.0171246	8.07157e-10	2.39698e-08
MGAM	non local hub	R4	Non-hub kinless nodes	619	266	0.0964132	DATE	0.815336	-2.69968	1	0.0322827	0	0.0101229	1.90128e-06	2.34171e-05
MGAT1	non local hub	R4	Non-hub kinless nodes	899	240	-0.187776	FIGHT CLUB	0.928731	-2.80302	1	0.049517	0	0.0149534	2.37663e-07	3.70621e-06
MGAT4A	non local hub	R2	Peripheral nodes	1052	703	0.245948	DATE	0.553441	-1.66761	2	0.0374745	0	-0.0103568	3.04349e-05	0.000264542
MGC10997	non local hub	R4	Non-hub kinless nodes	226	16	-0.431005	FIGHT CLUB	0.994988	-1.07827	3	0.0388538	0	0.0101506	1.88962e-05	0.000172687
MGC52000	non local hub	R4	Non-hub kinless nodes	106	37	0.299137	DATE	0.878159	-0.955421	3	0.046485	0	0.0143541	3.98148e-06	4.44087e-05
MICAL1	non local hub	R4	Non-hub kinless nodes	1187	377	-0.140953	FIGHT CLUB	0.899126	-2.25852	1	0.0585491	0	0.026589	3.79717e-13	2.39729e-11
MITD1	non local hub	R3	Non-hub connectors	1461	796	0.204488	DATE	0.703158	-1.31691	2	0.0580128	0	-0.0263005	3.43798e-13	2.20417e-11
MKI67IP	non local hub	R3	Non-hub connectors	1546	797	0.18225	DATE	0.734235	-1.31314	2	0.071523	0	-0.0322646	2.63749e-14	2.1178e-12
MKL1	non local hub	R4	Non-hub kinless nodes	1300	458	-0.136792	FIGHT CLUB	0.875879	-1.93659	1	0.0547062	0	0.0165966	4.96242e-07	7.11912e-06
MKNK1	non local hub	R4	Non-hub kinless nodes	333	61	0.241405	DATE	0.966444	-0.815022	3	0.0319396	0	0.0138369	7.62205e-11	2.85887e-09
MKNK2	non local hub	R4	Non-hub kinless nodes	1367	460	-0.166397	FIGHT CLUB	0.886766	-1.92864	1	0.0565619	0	0.0189685	8.71329e-08	1.54146e-06
MLKL	non local hub	R4	Non-hub kinless nodes	215	54	0.119044	DATE	0.936917	-0.855972	3	0.0323911	0	0.0111122	1.44031e-06	1.82142e-05
MLL5	non local hub	R4	Non-hub kinless nodes	546	166	-0.099297	FIGHT CLUB	0.907566	-3.09713	1	0.0222845	0	0.0106903	4.9442e-14	3.82159e-12
MLLT6	non local hub	R3	Non-hub connectors	244	126	0.134392	DATE	0.733338	-0.434773	3	0.0521576	0	0.01516	4.64794e-06	5.08813e-05
MLX	non local hub	R4	Non-hub kinless nodes	99	8	0.317486	DATE	0.99347	-1.12507	3	0.0198778	0	0.00485716	8.07118e-05	0.000623566
MMP25	non local hub	R3	Non-hub connectors	652	292	0.151031	DATE	0.799428	-2.59635	1	0.0578492	0	0.019429	1.79312e-07	2.88521e-06
MMS19L	non local hub	R3	Non-hub connectors	259	155	0.236429	DATE	0.641851	-0.265123	3	0.0399674	0	0.0114026	1.02101e-05	0.00010125
MNT	non local hub	R4	Non-hub kinless nodes	1246	451	-0.0664811	FIGHT CLUB	0.868986	-1.96441	1	0.0535963	0	0.0195621	2.83775e-09	7.51027e-08
MOBKL2A	non local hub	R4	Non-hub kinless nodes	1300	467	-0.126219	FIGHT CLUB	0.870953	-1.90082	1	0.0721691	0	0.0178126	4.71624e-05	0.000391629
MOCS2	non local hub	R4	Non-hub kinless nodes	55	0	0.454292	DATE	1	-1.17187	3	0.0117161	0	-0.00312631	8.88695e-05	0.000678979
MOV10	non local hub	R4	Non-hub kinless nodes	138	27	-0.0520317	FIGHT CLUB	0.96172	-1.01392	3	0.0467094	0	0.0139238	9.57776e-06	9.60156e-05
MPDU1	non local hub	R4	Non-hub kinless nodes	274	26	-0.358864	FIGHT CLUB	0.990996	-1.01977	3	0.0309785	0	0.00864997	1.67949e-05	0.00015572
MPHOSPH10	non local hub	R3	Non-hub connectors	1415	760	0.158789	DATE	0.711521	-1.45266	2	0.0324938	0	-0.0154652	4.85341e-14	3.76903e-12
MPHOSPH9	non local hub	R4	Non-hub kinless nodes	311	7	0.260333	DATE	0.999493	-1.13092	3	0.0267528	0	-0.00691066	3.37689e-05	0.000289715
MRFAP1L1	non local hub	R3	Non-hub connectors	1450	791	0.214595	DATE	0.702411	-1.33576	2	0.0412024	0	-0.0150563	2.91084e-10	9.72691e-09
MRLC2	non local hub	R3	Non-hub connectors	1364	754	0.183573	DATE	0.694428	-1.47529	2	0.0561349	0	-0.0330969	2.26906e-19	6.70222e-17
MRPL1	non local hub	R2	Peripheral nodes	1118	715	0.240387	DATE	0.590995	-1.62235	2	0.0341844	0	-0.0135735	1.61855e-07	2.65073e-06
MRPL11	non local hub	R3	Non-hub connectors	787	436	0.138753	DATE	0.693081	-2.67445	2	0.0287069	0	-0.0081667	5.00007e-06	5.40917e-05
MRPL13	non local hub	R3	Non-hub connectors	1313	749	0.175724	DATE	0.674588	-1.49414	2	0.0587782	0	-0.0228575	8.5443e-10	2.51479e-08
MRPL14	non local hub	R3	Non-hub connectors	725	382	0.0985693	DATE	0.72238	-2.87809	2	0.0485419	0	-0.0145943	1.57002e-06	1.96889e-05
MRPL15	non local hub	R2	Peripheral nodes	972	635	0.230896	DATE	0.573209	-1.92403	2	0.042978	0	-0.0154865	2.1213e-07	3.35132e-06
MRPL17	non local hub	R3	Non-hub connectors	1019	614	0.220986	DATE	0.636932	-2.00322	2	0.054168	0	-0.027375	6.85241e-17	1.0495e-14
MRPL18	non local hub	R3	Non-hub connectors	1078	632	0.155687	DATE	0.656286	-1.93534	2	0.0398109	0	-0.0136304	1.35809e-07	2.276e-06
MRPL20	non local hub	R4	Non-hub kinless nodes	279	54	0.3673	DATE	0.962539	-0.855972	3	0.0352656	0	-0.0115141	6.5755e-07	9.04536e-06
MRPL21	non local hub	R3	Non-hub connectors	1140	616	0.138348	DATE	0.708021	-1.99568	2	0.0368534	0	-0.0176729	5.79214e-14	4.4151e-12
MRPL22	non local hub	R3	Non-hub connectors	1491	785	0.182236	DATE	0.722806	-1.35839	2	0.0602336	0	-0.0425004	6.10571e-18	1.20232e-15
MRPL24	non local hub	R3	Non-hub connectors	1081	603	0.15691	DATE	0.68884	-2.0447	2	0.0290211	0	-0.0126379	2.57799e-10	8.75617e-09
MRPL27	non local hub	R4	Non-hub kinless nodes	339	27	0.27793	DATE	0.993657	-1.01392	3	0.0175585	0	-0.00639916	2.68347e-08	5.4664e-07
MRPL3	non local hub	R3	Non-hub connectors	1591	796	0.154543	DATE	0.749686	-1.31691	2	0.0606132	0	-0.0230049	8.72704e-11	3.22731e-09
MRPL32	non local hub	R3	Non-hub connectors	1469	795	0.191535	DATE	0.707119	-1.32068	2	0.0656407	0	-0.0264652	4.29097e-11	1.72274e-09
MRPL33	non local hub	R3	Non-hub connectors	1312	752	0.214765	DATE	0.671475	-1.48283	2	0.0594961	0	-0.0366366	8.72847e-26	8.02098e-23
MRPL35	non local hub	R3	Non-hub connectors	1536	797	0.207039	DATE	0.730763	-1.31314	2	0.0325999	0	-0.0176543	2.82393e-15	2.86163e-13
MRPL36	non local hub	R3	Non-hub connectors	1171	697	0.223593	DATE	0.645716	-1.69023	2	0.0627567	0	-0.0259932	7.57081e-13	4.48849e-11
MRPL39	non local hub	R3	Non-hub connectors	1410	792	0.207741	DATE	0.684491	-1.33199	2	0.0266479	0	-0.0152381	2.19105e-17	3.7363e-15
MRPL40	non local hub	R2	Peripheral nodes	665	545	0.377168	DATE	0.32834	-2.26342	2	0.0221641	0	-0.00922957	2.01569e-08	4.22046e-07
MRPL42	non local hub	R2	Peripheral nodes	1204	747	0.21748	DATE	0.615064	-1.50168	2	0.0236834	0	-0.00873389	9.04621e-10	2.62515e-08
MRPL45	non local hub	R2	Peripheral nodes	877	589	0.260446	DATE	0.548943	-2.0975	2	0.028695	0	-0.00935381	4.91266e-06	5.32854e-05
MRPL46	non local hub	R3	Non-hub connectors	1073	621	0.184679	DATE	0.665047	-1.97683	2	0.036165	0	-0.0134748	7.22997e-08	1.2999e-06
MRPL47	non local hub	R2	Peripheral nodes	1044	709	0.271057	DATE	0.538798	-1.64498	2	0.0146417	0	-0.00564505	2.60171e-07	3.9921e-06
MRPL48	non local hub	R2	Peripheral nodes	1056	696	0.277976	DATE	0.565599	-1.694	2	0.037238	0	-0.0170858	3.4534e-11	1.43164e-09
MRPL50	non local hub	R3	Non-hub connectors	1512	796	0.180811	DATE	0.722845	-1.31691	2	0.0614621	0	-0.0308239	4.70165e-14	3.68578e-12
MRPL51	non local hub	R2	Peripheral nodes	1010	634	0.274942	DATE	0.605964	-1.9278	2	0.0815515	0	-0.0634891	2.25193e-37	1.37377e-33
MRPL53	non local hub	R3	Non-hub connectors	12	6	0.242231	DATE	0.75	-1.13677	3	0.0413989	0	-0.011097	0.000119014	0.000864941
MRPL54	non local hub	R4	Non-hub kinless nodes	86	19	0.375119	DATE	0.95119	-1.06072	3	0.0482895	0	-0.0128631	3.92441e-05	0.00033153
MRPS14	non local hub	R4	Non-hub kinless nodes	340	9	0.39612	DATE	0.999299	-1.11922	3	0.0186801	0	-0.00463194	0.000118909	0.00086456
MRPS17	non local hub	R2	Peripheral nodes	837	616	0.351298	DATE	0.45836	-1.99568	2	0.0394195	0	-0.0256224	4.46703e-23	3.07871e-20
MRPS18C	non local hub	R3	Non-hub connectors	1361	733	0.187436	DATE	0.709937	-1.55448	2	0.0677315	0	-0.0464724	2.63887e-18	5.81994e-16
MRPS21	non local hub	R3	Non-hub connectors	1407	766	0.168763	DATE	0.703606	-1.43004	2	0.0521791	0	-0.0274251	1.05113e-15	1.18277e-13
MRPS22	non local hub	R3	Non-hub connectors	1476	783	0.197162	DATE	0.718583	-1.36593	2	0.0752017	0	-0.0369942	1.33215e-14	1.14172e-12
MRPS23	non local hub	R2	Peripheral nodes	1067	729	0.262807	DATE	0.533205	-1.56956	2	0.0370403	0	-0.0118205	7.00128e-07	9.55513e-06
MRPS28	non local hub	R3	Non-hub connectors	1370	772	0.190933	DATE	0.682464	-1.40741	2	0.038027	0	-0.0197026	4.93005e-12	2.47866e-10
MRPS31	non local hub	R3	Non-hub connectors	1444	789	0.220197	DATE	0.701448	-1.3433	2	0.0615492	0	-0.024555	1.5959e-10	5.64054e-09
MRPS33	non local hub	R3	Non-hub connectors	1439	788	0.201908	DATE	0.700132	-1.34707	2	0.0380238	0	-0.0255847	5.66342e-18	1.12866e-15
MRPS35	non local hub	R2	Peripheral nodes	770	505	0.24899	DATE	0.569868	-2.41426	2	0.0391691	0	-0.0104621	8.898e-05	0.00067951
MRPS7	non local hub	R4	Non-hub kinless nodes	203	13	0.152401	DATE	0.995899	-1.09582	3	0.0331833	0	-0.0105389	3.38506e-06	3.84563e-05
MRPS9	non local hub	R4	Non-hub kinless nodes	190	51	0.333466	DATE	0.92795	-0.873522	3	0.0404527	0	-0.0141639	3.26974e-08	6.49277e-07
MSH6	non local hub	R4	Non-hub kinless nodes	229	15	0.365257	DATE	0.995709	-1.08412	3	0.0392141	0	-0.0124845	2.31152e-06	2.78072e-05
MST1	non local hub	R1	Ultra-peripheral nodes	1	1	0.471246	no hub	0	-1.16602	3	0.0324618	0	0.00746549	9.2168e-05	0.000699656
MTA1	non local hub	R3	Non-hub connectors	106	50	-0.0324293	FIGHT CLUB	0.777501	-0.879372	3	0.0327099	0	0.00987056	1.18192e-05	0.000115001
MTCH1	non local hub	R2	Peripheral nodes	43	28	0.149631	DATE	0.575987	-1.00807	3	0.0354862	0	0.0133407	1.18566e-09	3.39896e-08
MTCP1	non local hub	R2	Peripheral nodes	1048	672	0.22523	DATE	0.588835	-1.78451	2	0.0432845	0	-0.0131425	1.35339e-06	1.72868e-05
MTERFD1	non local hub	R3	Non-hub connectors	1397	782	0.20555	DATE	0.686656	-1.3697	2	0.044915	0	-0.0139886	2.49872e-07	3.85195e-06
MTF1	non local hub	R4	Non-hub kinless nodes	1115	376	-0.128733	FIGHT CLUB	0.886283	-2.26249	1	0.0638808	0	0.0167726	9.15223e-06	9.24013e-05
MTHFS	non local hub	R3	Non-hub connectors	181	81	0.0958691	DATE	0.799731	-0.698022	3	0.0547117	0	-0.0211525	2.41192e-08	4.98694e-07
MTIF2	non local hub	R2	Peripheral nodes	929	672	0.327159	DATE	0.476753	-1.78451	2	0.0430819	0	-0.0194333	2.05858e-13	1.36204e-11
MTIF3	non local hub	R3	Non-hub connectors	1163	707	0.233612	DATE	0.630445	-1.65252	2	0.0504445	0	-0.0308223	1.67506e-16	2.28985e-14
MTMR14	non local hub	R4	Non-hub kinless nodes	1082	409	-0.0776999	FIGHT CLUB	0.857113	-2.13134	1	0.0302523	0	0.00872026	5.28252e-06	5.67759e-05
MTMR3	non local hub	R4	Non-hub kinless nodes	1122	378	-0.083258	FIGHT CLUB	0.886499	-2.25454	1	0.0430367	0	0.0138144	1.76763e-07	2.84974e-06
MTMR4	non local hub	R3	Non-hub connectors	19	11	0.23031	DATE	0.66482	-1.10752	3	0.0416949	0	0.0116655	6.84378e-06	7.11969e-05
MTX2	non local hub	R2	Peripheral nodes	1145	718	0.242825	DATE	0.606778	-1.61104	2	0.027202	0	-0.00737103	8.97084e-06	9.07564e-05
MUS81	non local hub	R3	Non-hub connectors	34	20	0.24196	DATE	0.653979	-1.05487	3	0.0313369	0	0.0101842	4.1786e-07	6.11126e-06
MUSTN1	non local hub	R4	Non-hub kinless nodes	3	1	-0.155913	no hub	0.888889	-1.16602	3	0.0261177	0	0.00701916	0.00011305	0.000827413
MUTED	non local hub	R3	Non-hub connectors	1295	770	0.219989	DATE	0.646457	-1.41495	2	0.0343932	0	-0.0135524	5.99708e-10	1.84726e-08
MVP	non local hub	R4	Non-hub kinless nodes	1310	478	-0.0611364	FIGHT CLUB	0.866859	-1.8571	1	0.0456389	0	0.0142376	3.76118e-07	5.5747e-06
MXD3	non local hub	R4	Non-hub kinless nodes	167	50	0.475422	DATE	0.910359	-0.879372	3	0.0432378	0	0.0146205	3.50393e-08	6.85089e-07
MYADM	non local hub	R4	Non-hub kinless nodes	702	278	-0.0317418	FIGHT CLUB	0.843175	-2.65199	1	0.0685756	0	0.0220751	1.95359e-06	2.39366e-05
MYB	non local hub	R4	Non-hub kinless nodes	548	6	0.406397	DATE	0.99988	-1.13677	3	0.0446067	0	-0.0158237	6.29326e-09	1.51524e-07
MYBPC3	non local hub	R4	Non-hub kinless nodes	677	252	-0.0508728	FIGHT CLUB	0.861445	-2.75532	1	0.0584799	0	0.0224411	1.06708e-10	3.89639e-09
MYD88	non local hub	R4	Non-hub kinless nodes	311	73	0.165607	DATE	0.944903	-0.744822	3	0.04672	0	0.0118151	9.10441e-05	0.000692475
MYH9	non local hub	R4	Non-hub kinless nodes	1218	435	-0.0827171	FIGHT CLUB	0.872449	-2.028	1	0.0603698	0	0.0181928	4.72681e-07	6.82921e-06
MYL6	non local hub	R3	Non-hub connectors	867	487	0.174413	DATE	0.684485	-2.48213	2	0.0725627	0	-0.0377792	1.06635e-16	1.52056e-14
MYNN	non local hub	R3	Non-hub connectors	1242	748	0.218743	DATE	0.63729	-1.49791	2	0.0302918	0	-0.0067154	0.000104631	0.000778892
MYO1F	non local hub	R4	Non-hub kinless nodes	1217	449	-0.0500584	FIGHT CLUB	0.863883	-1.97236	1	0.0736907	0	0.0233472	2.00243e-07	3.18789e-06
MYO1G	non local hub	R4	Non-hub kinless nodes	637	174	-0.0522167	FIGHT CLUB	0.925386	-0.153974	3	0.0564632	0	0.0216521	6.56144e-10	1.99876e-08
MYO9B	non local hub	R4	Non-hub kinless nodes	1216	466	-0.0553457	FIGHT CLUB	0.85314	-1.90479	1	0.0611255	0	0.0201506	2.4306e-08	5.01454e-07
MYST3	non local hub	R4	Non-hub kinless nodes	806	284	-0.111694	FIGHT CLUB	0.875844	-2.62814	1	0.0562776	0	0.014228	1.81759e-05	0.000166933
MZF1	non local hub	R4	Non-hub kinless nodes	355	130	0.142059	DATE	0.8659	-0.411373	3	0.0394537	0	0.0137071	7.76617e-08	1.39026e-06
N-PAC	non local hub	R4	Non-hub kinless nodes	608	189	-0.171749	FIGHT CLUB	0.903369	-3.00571	1	0.0410259	0	0.0118217	9.47182e-06	9.51703e-05
N6AMT1	non local hub	R4	Non-hub kinless nodes	144	10	0.336578	DATE	0.995177	-1.11337	3	0.0169404	0	-0.0045297	6.72e-05	0.000530388
NACA	non local hub	R4	Non-hub kinless nodes	247	42	0.28943	DATE	0.971086	-0.926172	3	0.0441187	0	-0.0189867	1.1627e-11	5.47926e-10
NACAP1	non local hub	R4	Non-hub kinless nodes	121	13	0.481046	DATE	0.988457	-1.09582	3	0.0361315	0	-0.0110067	4.73451e-06	5.17947e-05
NADSYN1	non local hub	R4	Non-hub kinless nodes	111	24	0.233273	DATE	0.953251	-1.03147	3	0.038434	0	0.0124121	7.07622e-07	9.6415e-06
NAE1	non local hub	R3	Non-hub connectors	1537	794	0.1745	DATE	0.733134	-1.32445	2	0.0362104	0	-0.0153457	1.05309e-11	5.00553e-10
NAGK	non local hub	R3	Non-hub connectors	39	18	0.423623	DATE	0.786982	-1.06657	3	0.0497708	0	0.0122998	0.000123999	0.000897619
NAGPA	non local hub	R4	Non-hub kinless nodes	419	142	0.0645149	DATE	0.885145	-0.341173	3	0.0420519	0	0.0122375	2.01819e-05	0.00018252
NAP1L1	non local hub	R3	Non-hub connectors	1225	696	0.151003	DATE	0.677191	-1.694	2	0.0396753	0	-0.00955607	6.10055e-05	0.000488428
NAP1L4	non local hub	R4	Non-hub kinless nodes	438	70	-0.120419	FIGHT CLUB	0.974458	-0.762372	3	0.0413517	0	-0.0107936	1.8298e-05	0.00016771
NAT5	non local hub	R3	Non-hub connectors	1393	768	0.196522	DATE	0.696037	-1.42249	2	0.046657	0	-0.0160305	3.77033e-08	7.32845e-07
NBEAL2	non local hub	R4	Non-hub kinless nodes	1255	435	-0.0789246	FIGHT CLUB	0.879859	-2.028	1	0.0727741	0	0.0396574	6.90094e-19	1.72952e-16
NBPF20	non local hub	R4	Non-hub kinless nodes	132	5	-0.0740276	FIGHT CLUB	0.998565	-1.14262	3	0.0410397	0	0.00984402	0.00010823	0.000799104
NCF4	non local hub	R4	Non-hub kinless nodes	978	351	-0.0157507	FIGHT CLUB	0.871194	-2.36185	1	0.0602663	0	0.0152237	0.000100958	0.000756317
NCK1	non local hub	R3	Non-hub connectors	1337	756	0.18947	DATE	0.680272	-1.46775	2	0.0632855	0	-0.0198363	9.39366e-08	1.6425e-06
NCSTN	non local hub	R4	Non-hub kinless nodes	894	349	0.00767358	DATE	0.847603	-2.3698	1	0.0552863	0	0.0176662	7.20319e-07	9.79835e-06
NDC80	non local hub	R4	Non-hub kinless nodes	276	5	0.455816	DATE	0.999672	-1.14262	3	0.0161936	0	-0.00544338	3.12439e-06	3.58146e-05
NDE1	non local hub	R4	Non-hub kinless nodes	913	341	-0.0716194	FIGHT CLUB	0.860502	-2.4016	1	0.0612475	0	0.0207379	4.80301e-08	9.1318e-07
NDST2	non local hub	R4	Non-hub kinless nodes	629	164	-0.0994259	FIGHT CLUB	0.932019	-3.10507	1	0.0391916	0	0.0162337	7.39965e-10	2.22137e-08
NDUFA1	non local hub	R3	Non-hub connectors	1069	645	0.253741	DATE	0.635947	-1.88632	2	0.118901	0	-0.103409	2.49157e-37	1.37377e-33
NDUFA4	non local hub	R3	Non-hub connectors	1497	774	0.128247	DATE	0.732676	-1.39987	2	0.162159	0	-0.0617781	7.70286e-11	2.87614e-09
NDUFA8	non local hub	R4	Non-hub kinless nodes	576	67	0.270504	DATE	0.98647	-0.779922	3	0.0462573	0	-0.0195955	1.91072e-11	8.40564e-10
NDUFA9	non local hub	R4	Non-hub kinless nodes	331	46	0.224907	DATE	0.980687	-0.902772	3	0.0373072	0	-0.0160193	6.81017e-10	2.07072e-08
NDUFAF2	non local hub	R2	Peripheral nodes	1148	716	0.234795	DATE	0.611007	-1.61858	2	0.0432245	0	-0.0248352	9.78073e-14	7.06476e-12
NDUFB2	non local hub	R3	Non-hub connectors	1479	759	0.144356	DATE	0.736642	-1.45643	2	0.102577	0	-0.0488044	2.90509e-14	2.3214e-12
NDUFB3	non local hub	R3	Non-hub connectors	1367	726	0.169684	DATE	0.717943	-1.58087	2	0.127822	0	-0.0806101	2.62184e-16	3.46942e-14
NDUFB5	non local hub	R3	Non-hub connectors	1282	741	0.198957	DATE	0.665912	-1.52431	2	0.0606043	0	-0.0156137	4.35129e-05	0.000364798
NDUFB6	non local hub	R4	Non-hub kinless nodes	236	87	0.201194	DATE	0.864102	-0.662922	3	0.0492586	0	-0.0254494	9.45422e-15	8.3182e-13
NDUFS3	non local hub	R3	Non-hub connectors	988	558	0.156454	DATE	0.681027	-2.2144	2	0.0471392	0	-0.0170793	1.00286e-08	2.27639e-07
NDUFS4	non local hub	R3	Non-hub connectors	1478	790	0.199435	DATE	0.714303	-1.33953	2	0.0941823	0	-0.0596005	2.09246e-15	2.20455e-13
NDUFS5	non local hub	R3	Non-hub connectors	1330	720	0.179574	DATE	0.706937	-1.6035	2	0.105677	0	-0.0971821	7.42683e-33	1.75496e-29
NDUFV2	non local hub	R3	Non-hub connectors	1106	667	0.193016	DATE	0.636302	-1.80336	2	0.0505074	0	-0.018931	3.44149e-10	1.11619e-08
NEDD8	non local hub	R2	Peripheral nodes	14	10	0.502099	PARTY	0.489796	-1.11337	3	0.0260836	0	-0.0106523	4.40879e-10	1.41329e-08
NET1	non local hub	R4	Non-hub kinless nodes	387	14	0.396379	DATE	0.998691	-1.08997	3	0.0207652	0	-0.00691886	4.78195e-08	9.1127e-07
NFAT5	non local hub	R4	Non-hub kinless nodes	604	178	-0.157144	FIGHT CLUB	0.913151	-3.04943	1	0.04161	0	0.0165695	4.33504e-11	1.73442e-09
NFKB1	non local hub	R4	Non-hub kinless nodes	433	46	-0.0946431	FIGHT CLUB	0.988714	-0.902772	3	0.0396727	0	0.010286	0.000108378	0.000799104
NFKBIA	non local hub	R4	Non-hub kinless nodes	283	17	-0.00952293	FIGHT CLUB	0.996392	-1.07242	3	0.0574196	0	0.0171079	4.06332e-07	5.97966e-06
NFU1	non local hub	R3	Non-hub connectors	1255	763	0.223016	DATE	0.630375	-1.44135	2	0.0451929	0	-0.0180285	2.37021e-09	6.40616e-08
NGDN	non local hub	R3	Non-hub connectors	1419	786	0.228331	DATE	0.693182	-1.35462	2	0.0368583	0	-0.0233528	9.35738e-19	2.27618e-16
NGRN	non local hub	R3	Non-hub connectors	779	404	0.0870277	DATE	0.73104	-2.79512	2	0.0346878	0	-0.0141678	1.50376e-11	6.85227e-10
NICN1	non local hub	R2	Peripheral nodes	171	108	0.311388	DATE	0.601108	-0.540073	3	0.0419797	0	0.0118836	5.2209e-06	5.61867e-05
NIF3L1	non local hub	R3	Non-hub connectors	1366	764	0.179125	DATE	0.687187	-1.43758	2	0.0557133	0	-0.0146988	9.90227e-06	9.87067e-05
NISCH	non local hub	R4	Non-hub kinless nodes	503	155	-0.01364	FIGHT CLUB	0.905043	-0.265123	3	0.0433561	0	0.0171285	2.31559e-09	6.28936e-08
NKAP	non local hub	R4	Non-hub kinless nodes	156	7	0.421375	DATE	0.997987	-1.13092	3	0.0153797	0	-0.00518917	9.68035e-07	1.28303e-05
NKIRAS1	non local hub	R2	Peripheral nodes	810	624	0.315338	DATE	0.406529	-1.96551	2	0.0289945	0	-0.00946626	5.44334e-08	1.01509e-06
NLRC5	non local hub	R1	Ultra-peripheral nodes	3	3	0.482099	no hub	0	-1.15432	3	0.0490344	0	0.0148304	6.57854e-07	9.04536e-06
NLRP1	non local hub	R4	Non-hub kinless nodes	786	288	-0.0881814	FIGHT CLUB	0.865742	-2.61224	1	0.033035	0	0.0101245	1.83195e-06	2.26813e-05
NLRP12	non local hub	R4	Non-hub kinless nodes	1042	373	-0.0111065	FIGHT CLUB	0.871861	-2.27442	1	0.061989	0	0.0192626	1.10213e-07	1.89505e-06
NLRX1	non local hub	R4	Non-hub kinless nodes	1267	447	-0.0706831	FIGHT CLUB	0.875531	-1.98031	1	0.0467696	0	0.0137856	6.61731e-07	9.09111e-06
NMD3	non local hub	R3	Non-hub connectors	1268	735	0.189662	DATE	0.664002	-1.54694	2	0.0393907	0	-0.0103888	3.23951e-05	0.000278942
NME1	non local hub	R3	Non-hub connectors	1253	703	0.172639	DATE	0.685219	-1.66761	2	0.0281914	0	-0.0160512	4.96753e-18	1.01442e-15
NME1-NME2	non local hub	R3	Non-hub connectors	691	400	0.162743	DATE	0.664908	-2.81021	2	0.0359621	0	-0.0111661	4.88393e-07	7.02479e-06
NME7	non local hub	R2	Peripheral nodes	700	530	0.305683	DATE	0.426735	-2.31998	2	0.0183921	0	-0.00662756	7.59545e-09	1.77452e-07
NOL11	non local hub	R3	Non-hub connectors	1060	645	0.22385	DATE	0.629739	-1.88632	2	0.0518598	0	-0.0134119	5.00026e-05	0.000410061
NOL12	non local hub	R4	Non-hub kinless nodes	264	108	0.13069	DATE	0.832645	-0.540073	3	0.0449148	0	0.0219312	2.35695e-14	1.93001e-12
NOL6	non local hub	R3	Non-hub connectors	169	93	0.15311	DATE	0.697174	-0.627822	3	0.0243718	0	0.00700825	1.03967e-05	0.000102916
NOL7	non local hub	R4	Non-hub kinless nodes	560	38	0.159532	DATE	0.995395	-0.949571	3	0.0412396	0	-0.0130125	3.53353e-07	5.2751e-06
NOL8	non local hub	R2	Peripheral nodes	1106	706	0.258242	DATE	0.592527	-1.65629	2	0.0354609	0	-0.00973178	1.88333e-05	0.000172309
NOTCH1	non local hub	R4	Non-hub kinless nodes	911	364	0.0289196	DATE	0.840351	-2.31019	1	0.0687854	0	0.019266	2.21215e-06	2.67675e-05
NOTCH2	non local hub	R2	Peripheral nodes	43	29	0.470279	DATE	0.54516	-1.00222	3	0.0276367	0	0.00780292	3.49143e-05	0.000297536
NPC1	non local hub	R1	Ultra-peripheral nodes	10	10	0.500305	PARTY	0	-1.11337	3	0.0406687	0	0.0101863	0.000112846	0.000826651
NPC2	non local hub	R4	Non-hub kinless nodes	186	56	0.144213	DATE	0.909354	-0.844272	3	0.0430222	0	0.0125425	4.07263e-06	4.53028e-05
NPEPL1	non local hub	R4	Non-hub kinless nodes	847	291	-0.0311574	FIGHT CLUB	0.881963	-2.60032	1	0.0551518	0	0.0259125	6.80612e-14	5.07117e-12
NR1H2	non local hub	R4	Non-hub kinless nodes	1250	435	-0.144026	FIGHT CLUB	0.878896	-2.028	1	0.0488124	0	0.0143428	1.07651e-06	1.40986e-05
NRBP2	non local hub	R2	Peripheral nodes	45	39	0.502217	PARTY	0.248889	-0.943721	3	0.0389315	0	0.0148045	3.79315e-10	1.22305e-08
NSD1	non local hub	R4	Non-hub kinless nodes	3	0	-0.467642	no hub	1	-1.17187	3	0.0181962	0	0.00613901	2.67798e-06	3.1305e-05
NSFL1C	non local hub	R3	Non-hub connectors	715	326	0.059884	DATE	0.792115	-2.46121	1	0.0496985	0	0.0159891	2.52939e-07	3.88834e-06
NSMCE1	non local hub	R2	Peripheral nodes	33	24	0.10799	DATE	0.471074	-1.03147	3	0.0397688	0	-0.0144774	6.67241e-08	1.21685e-06
NSMCE2	non local hub	R2	Peripheral nodes	1062	719	0.303205	DATE	0.541638	-1.60727	2	0.0302223	0	-0.0112904	1.86942e-08	3.93911e-07
NSMCE4A	non local hub	R3	Non-hub connectors	1414	782	0.204254	DATE	0.694146	-1.3697	2	0.0658178	0	-0.0196416	6.39713e-07	8.84741e-06
NSUN5	non local hub	R4	Non-hub kinless nodes	312	127	0.120742	DATE	0.834309	-0.428923	3	0.0248092	0	0.00805895	4.27732e-07	6.23907e-06
NT5C2	non local hub	R4	Non-hub kinless nodes	216	89	0.199931	DATE	0.830225	-0.651222	3	0.0617343	0	0.0157181	1.7181e-05	0.000158766
NTAN1	non local hub	R3	Non-hub connectors	41	22	-0.0237605	FIGHT CLUB	0.712076	-1.04317	3	0.0412889	0	-0.0113543	2.41615e-05	0.000214873
NUCB1	non local hub	R4	Non-hub kinless nodes	1080	278	-0.264171	FIGHT CLUB	0.933741	-2.65199	1	0.0474786	0	0.0145042	4.86743e-06	5.28295e-05
NUCB2	non local hub	R2	Peripheral nodes	1167	728	0.260537	DATE	0.610846	-1.57333	2	0.0491156	0	-0.0255109	3.18644e-12	1.66794e-10
NUDT2	non local hub	R4	Non-hub kinless nodes	538	21	0.364882	DATE	0.998476	-1.04902	3	0.0356646	0	-0.0116869	2.29528e-06	2.7652e-05
NUDT22	non local hub	R4	Non-hub kinless nodes	46	12	0.151807	DATE	0.931947	-1.10167	3	0.0308511	0	0.00845918	2.80672e-05	0.0002459
NUDT3	non local hub	R4	Non-hub kinless nodes	73	11	0.419713	DATE	0.977294	-1.10752	3	0.035562	0	-0.0137152	1.98527e-08	4.16202e-07
NUDT9	non local hub	R4	Non-hub kinless nodes	83	13	0.351313	DATE	0.975468	-1.09582	3	0.0135544	0	-0.00356167	7.03632e-05	0.000551339
NUP107	non local hub	R2	Peripheral nodes	919	643	0.273521	DATE	0.510457	-1.89386	2	0.0394968	0	-0.0130863	1.76534e-07	2.84883e-06
NUP133	non local hub	R4	Non-hub kinless nodes	83	11	0.390884	DATE	0.982436	-1.10752	3	0.0323109	0	-0.00944095	4.35523e-06	4.78748e-05
NUP37	non local hub	R3	Non-hub connectors	1328	774	0.226909	DATE	0.660308	-1.39987	2	0.0524497	0	-0.0235112	7.71511e-13	4.54148e-11
NUP88	non local hub	R3	Non-hub connectors	1355	746	0.154145	DATE	0.696891	-1.50546	2	0.0584868	0	-0.0231584	8.73264e-11	3.22731e-09
NXF1	non local hub	R4	Non-hub kinless nodes	1109	273	-0.136147	FIGHT CLUB	0.939401	-2.67186	1	0.038398	0	0.0209719	6.6128e-15	6.04322e-13
OBFC1	non local hub	R4	Non-hub kinless nodes	449	44	0.392195	DATE	0.990397	-0.914472	3	0.045409	0	-0.0221201	8.19629e-13	4.80762e-11
OCIAD2	non local hub	R3	Non-hub connectors	1257	686	0.173683	DATE	0.702164	-1.73171	2	0.0480254	0	-0.023402	1.72967e-13	1.15365e-11
OKL38	non local hub	R4	Non-hub kinless nodes	239	11	0.202848	DATE	0.997882	-1.10752	3	0.0442387	0	0.0130902	1.0937e-06	1.42786e-05
OMA1	non local hub	R2	Peripheral nodes	1111	727	0.268729	DATE	0.571806	-1.5771	2	0.0330511	0	-0.0107997	2.17746e-07	3.4335e-06
OPLAH	non local hub	R4	Non-hub kinless nodes	220	37	0.380513	DATE	0.971715	-0.955421	3	0.0313017	0	0.0128602	3.31635e-10	1.08656e-08
OPRL1	non local hub	R4	Non-hub kinless nodes	786	335	-0.0199622	FIGHT CLUB	0.818346	-2.42544	1	0.0236279	0	0.00571947	8.94209e-05	0.000681932
OPTN	non local hub	R4	Non-hub kinless nodes	259	24	-0.194222	FIGHT CLUB	0.991413	-1.03147	3	0.0740731	0	-0.0192675	1.09844e-05	0.000107893
ORC3L	non local hub	R2	Peripheral nodes	811	567	0.270742	DATE	0.511208	-2.18046	2	0.03577	0	-0.00979849	5.1036e-05	0.000417707
OSBPL1A	non local hub	R4	Non-hub kinless nodes	116	29	0.385371	DATE	0.9375	-1.00222	3	0.02216	0	0.00602835	4.39715e-05	0.000367711
OSBPL5	non local hub	R3	Non-hub connectors	66	36	0.462357	DATE	0.702479	-0.961271	3	0.0614449	0	0.0175429	1.21257e-05	0.000117775
OSBPL7	non local hub	R4	Non-hub kinless nodes	349	156	0.151683	DATE	0.800199	-0.259273	3	0.0311185	0	0.00949896	6.9878e-07	9.5446e-06
OSCAR	non local hub	R4	Non-hub kinless nodes	1192	388	-0.107135	FIGHT CLUB	0.894048	-2.2148	1	0.0724304	0	0.0290837	2.25478e-11	9.71259e-10
OSGEPL1	non local hub	R4	Non-hub kinless nodes	352	22	0.328889	DATE	0.996094	-1.04317	3	0.0169607	0	-0.00443145	1.41725e-05	0.000134651
OSM	non local hub	R3	Non-hub connectors	47	24	0.502377	PARTY	0.739249	-1.03147	3	0.0384751	0	0.0104599	6.27315e-05	0.000500551
OTUB1	non local hub	R4	Non-hub kinless nodes	630	215	-0.0914836	FIGHT CLUB	0.883535	-2.90238	1	0.0169072	0	0.00480901	4.85038e-05	0.000400206
P2RX7	non local hub	R4	Non-hub kinless nodes	157	15	-0.209083	FIGHT CLUB	0.990872	-1.08412	3	0.051133	0	0.0137604	7.75076e-06	7.95319e-05
P2RY10	non local hub	R4	Non-hub kinless nodes	27	3	0.44672	DATE	0.987654	-1.15432	3	0.0375904	0	-0.0106734	4.10256e-06	4.55745e-05
P4HB	non local hub	R4	Non-hub kinless nodes	234	96	0.224805	DATE	0.83169	-0.610272	3	0.0406756	0	0.0125163	7.84645e-07	1.06036e-05
PABPN1	non local hub	R4	Non-hub kinless nodes	162	59	0.028696	DATE	0.86736	-0.826722	3	0.0399789	0	0.0136848	2.61907e-08	5.36163e-07
PADI4	non local hub	R4	Non-hub kinless nodes	984	361	-0.0130691	FIGHT CLUB	0.865406	-2.32211	1	0.0805248	0	0.0314308	6.72766e-09	1.60118e-07
PAF1	non local hub	R4	Non-hub kinless nodes	944	296	-0.161492	FIGHT CLUB	0.901681	-2.58045	1	0.0490778	0	0.0131108	2.08408e-05	0.000187965
PAK1IP1	non local hub	R2	Peripheral nodes	1223	764	0.237015	DATE	0.609758	-1.43758	2	0.0273908	0	-0.0101537	6.89795e-09	1.637e-07
PANX2	non local hub	R4	Non-hub kinless nodes	607	271	0.0781484	DATE	0.800675	-2.67981	1	0.0906742	0	0.0235006	1.97608e-05	0.000179152
PAQR4	non local hub	R4	Non-hub kinless nodes	17	7	0.482681	DATE	0.83045	-1.13092	3	0.0353373	0	0.00893771	4.88196e-05	0.000402154
PAQR6	non local hub	R1	Ultra-peripheral nodes	1	1	0.462971	no hub	0	-1.16602	3	0.0160731	0	0.00480229	6.21782e-06	6.52181e-05
PARK7	non local hub	R2	Peripheral nodes	712	567	0.362382	DATE	0.365829	-2.18046	2	0.0627154	0	-0.0179928	6.63367e-06	6.92287e-05
PARL	non local hub	R2	Peripheral nodes	1203	743	0.22332	DATE	0.618542	-1.51677	2	0.0365407	0	-0.0136954	3.84365e-09	9.70654e-08
PARP10	non local hub	R4	Non-hub kinless nodes	538	133	-0.173419	FIGHT CLUB	0.938886	-3.22828	1	0.0378638	0	0.0140488	7.26106e-08	1.30407e-06
PARP4	non local hub	R4	Non-hub kinless nodes	109	42	0.325989	DATE	0.851528	-0.926172	3	0.0415729	0	0.011985	1.35485e-05	0.000129466
PARVG	non local hub	R4	Non-hub kinless nodes	1217	444	-0.0964524	FIGHT CLUB	0.866898	-1.99223	1	0.0440903	0	0.0111477	5.42949e-05	0.00044154
PATL1	non local hub	R4	Non-hub kinless nodes	391	52	-0.0329092	FIGHT CLUB	0.982313	-0.867672	3	0.0388074	0	0.0105704	5.54694e-06	5.90804e-05
PBX3	non local hub	R2	Peripheral nodes	594	431	0.276072	DATE	0.47352	-2.69331	2	0.0399414	0	-0.0106317	0.000107625	0.000796486
PCBP1	non local hub	R4	Non-hub kinless nodes	361	51	-0.0437834	FIGHT CLUB	0.980042	-0.873522	3	0.0407543	0	0.0125058	4.19928e-07	6.13606e-06
PCM1	non local hub	R2	Peripheral nodes	875	573	0.252703	DATE	0.571162	-2.15783	2	0.0424132	0	-0.0171295	1.82712e-10	6.36261e-09
PCMT1	non local hub	R3	Non-hub connectors	1443	789	0.178792	DATE	0.701034	-1.3433	2	0.0842338	0	-0.0267429	2.17814e-08	4.54907e-07
PCMTD1	non local hub	R3	Non-hub connectors	1122	663	0.185792	DATE	0.650826	-1.81845	2	0.0956274	0	-0.0244093	2.57503e-05	0.000227166
PCNX	non local hub	R4	Non-hub kinless nodes	959	366	-0.0383837	FIGHT CLUB	0.854345	-2.30224	1	0.0533949	0	0.014885	1.47415e-05	0.000139337
PCNXL3	non local hub	R4	Non-hub kinless nodes	941	267	-0.159238	FIGHT CLUB	0.919491	-2.69571	1	0.0397902	0	0.0107648	3.46471e-05	0.000295716
PCSK7	non local hub	R3	Non-hub connectors	365	168	0.0351075	DATE	0.788148	-0.189074	3	0.0471013	0	0.014394	5.20383e-06	5.60394e-05
PDCD10	non local hub	R3	Non-hub connectors	1457	752	0.146636	DATE	0.733611	-1.48283	2	0.0380619	0	-0.0193871	8.85984e-13	5.16023e-11
PDCD2	non local hub	R3	Non-hub connectors	1122	658	0.201898	DATE	0.656073	-1.8373	2	0.0391174	0	-0.011056	2.61034e-06	3.06877e-05
PDCD4	non local hub	R3	Non-hub connectors	10	5	0.305752	DATE	0.75	-1.14262	3	0.0372206	0	-0.0102904	5.50848e-06	5.87465e-05
PDCD5	non local hub	R2	Peripheral nodes	689	483	0.249798	DATE	0.508577	-2.49722	2	0.0361107	0	-0.0121985	2.56898e-06	3.02876e-05
PDCL3	non local hub	R2	Peripheral nodes	957	629	0.300478	DATE	0.568006	-1.94666	2	0.0344809	0	-0.0148368	1.39827e-11	6.43434e-10
PDDC1	non local hub	R3	Non-hub connectors	196	94	0.141957	DATE	0.769992	-0.621972	3	0.0218005	0	0.00554019	6.62478e-05	0.000524811
PDHB	non local hub	R4	Non-hub kinless nodes	549	69	0.15591	DATE	0.984204	-0.768222	3	0.0432892	0	-0.0171764	7.15103e-10	2.16244e-08
PDIK1L	non local hub	R3	Non-hub connectors	1217	739	0.213125	DATE	0.631271	-1.53185	2	0.0321415	0	-0.00816165	5.68391e-05	0.000459361
PDS5A	non local hub	R2	Peripheral nodes	1164	729	0.224178	DATE	0.607763	-1.56956	2	0.0441105	0	-0.0127966	1.74042e-05	0.000160381
PDXK	non local hub	R4	Non-hub kinless nodes	419	55	0.0594134	DATE	0.98277	-0.850122	3	0.0476116	0	0.0132391	1.38302e-05	0.000131929
PEPD	non local hub	R2	Peripheral nodes	44	37	0.35865	DATE	0.292872	-0.955421	3	0.0437483	0	0.0145839	1.42314e-07	2.37061e-06
PFDN1	non local hub	R3	Non-hub connectors	694	380	0.142205	DATE	0.700189	-2.88563	2	0.0403592	0	-0.0117511	2.89266e-06	3.34365e-05
PFDN5	non local hub	R3	Non-hub connectors	1233	652	0.134284	DATE	0.720379	-1.85993	2	0.131823	0	-0.0652564	7.79062e-16	9.13934e-14
PFKFB4	non local hub	R4	Non-hub kinless nodes	949	360	0.0623479	DATE	0.856096	-2.32608	1	0.0699333	0	0.0241791	6.92679e-09	1.64009e-07
PGCP	non local hub	R4	Non-hub kinless nodes	750	316	0.0789378	DATE	0.822478	-2.50096	1	0.0439219	0	0.0127863	1.50623e-05	0.000141882
PGD	non local hub	R4	Non-hub kinless nodes	1051	366	-0.0587271	FIGHT CLUB	0.878729	-2.30224	1	0.0581139	0	0.0153215	0.000111072	0.000816551
PGK1	non local hub	R2	Peripheral nodes	23	22	0.522183	PARTY	0.0850662	-1.04317	3	0.0348178	0	0.0104064	9.43473e-06	9.4927e-05
PGLS	non local hub	R4	Non-hub kinless nodes	250	33	-0.0206738	FIGHT CLUB	0.982576	-0.978821	3	0.039726	0	0.0104592	5.40156e-05	0.000439701
PGLYRP1	non local hub	R4	Non-hub kinless nodes	484	59	0.0266619	DATE	0.98514	-0.826722	3	0.107563	0	0.0296292	3.40861e-05	0.000291529
PGS1	non local hub	R4	Non-hub kinless nodes	132	54	0.488893	DATE	0.832645	-0.855972	3	0.0562317	0	0.0190795	6.00167e-08	1.11169e-06
PHACTR2	non local hub	R1	Ultra-peripheral nodes	1	1	0.483207	no hub	0	-1.16602	3	0.0426317	0	0.0136354	3.59155e-07	5.34863e-06
PHF1	non local hub	R4	Non-hub kinless nodes	375	10	-0.3793	FIGHT CLUB	0.999289	-1.11337	3	0.0265657	0	0.00846375	1.10263e-06	1.43837e-05
PHF12	non local hub	R4	Non-hub kinless nodes	364	47	0.124233	DATE	0.983328	-0.896922	3	0.0203024	0	0.004771	0.000113368	0.000829376
PHF14	non local hub	R2	Peripheral nodes	1056	659	0.190417	DATE	0.610558	-1.83353	2	0.0149938	0	-0.00600614	6.02202e-10	1.85149e-08
PHKA2	non local hub	R4	Non-hub kinless nodes	1099	357	-0.0923296	FIGHT CLUB	0.894478	-2.33801	1	0.0531992	0	0.0184326	6.29283e-08	1.15655e-06
PI4KB	non local hub	R4	Non-hub kinless nodes	1017	351	-0.102476	FIGHT CLUB	0.880883	-2.36185	1	0.0371073	0	0.0103893	2.82667e-06	3.27882e-05
PIAS1	non local hub	R4	Non-hub kinless nodes	497	73	0.0276667	DATE	0.978426	-0.744822	3	0.0421779	0	0.0141714	5.4773e-07	7.73697e-06
PIAS4	non local hub	R4	Non-hub kinless nodes	1193	370	-0.171922	FIGHT CLUB	0.903812	-2.28634	1	0.0472836	0	0.014714	1.44754e-06	1.82776e-05
PIGC	non local hub	R4	Non-hub kinless nodes	59	21	0.408988	DATE	0.873312	-1.04902	3	0.0264501	0	-0.00763589	1.08664e-06	1.42088e-05
PIGF	non local hub	R2	Peripheral nodes	1259	779	0.245314	DATE	0.617155	-1.38101	2	0.0263639	0	-0.0098724	4.48603e-09	1.11584e-07
PIGP	non local hub	R2	Peripheral nodes	979	656	0.264117	DATE	0.551004	-1.84484	2	0.0400144	0	-0.0130042	1.10525e-07	1.89844e-06
PIGS	non local hub	R4	Non-hub kinless nodes	246	6	-0.0240002	FIGHT CLUB	0.999405	-1.13677	3	0.0320738	0	0.00916404	1.61448e-05	0.000150621
PIGT	non local hub	R4	Non-hub kinless nodes	731	239	-0.0863946	FIGHT CLUB	0.893104	-2.80699	1	0.0375313	0	0.0121598	2.35105e-07	3.67221e-06
PIK3CD	non local hub	R4	Non-hub kinless nodes	1456	511	-0.100963	FIGHT CLUB	0.876826	-1.72594	1	0.0652804	0	0.0199273	1.8566e-07	2.97867e-06
PIK3R1	non local hub	R4	Non-hub kinless nodes	95	8	0.213237	DATE	0.992909	-1.12507	3	0.0139065	0	-0.00365946	5.71784e-05	0.00046136
PIK4CA	non local hub	R4	Non-hub kinless nodes	370	101	-0.0286456	FIGHT CLUB	0.925486	-0.581022	3	0.024602	0	0.00785078	3.16682e-06	3.62007e-05
PILRA	non local hub	R4	Non-hub kinless nodes	1198	400	-0.0577823	FIGHT CLUB	0.888518	-2.16711	1	0.0614931	0	0.021537	1.80347e-07	2.89708e-06
PILRB	non local hub	R2	Peripheral nodes	6	5	0.479387	DATE	0.305556	-1.14262	3	0.0229476	0	0.00663485	3.39821e-05	0.000290791
PIM3	non local hub	R4	Non-hub kinless nodes	68	20	0.421892	DATE	0.913495	-1.05487	3	0.0199422	0	0.00579458	9.49929e-06	9.53445e-05
PIPSL	non local hub	R2	Peripheral nodes	5	4	0.508856	PARTY	0.36	-1.14847	3	0.0445262	0	-0.0152893	3.30743e-07	4.97347e-06
PISD	non local hub	R3	Non-hub connectors	515	255	0.166461	DATE	0.754831	-2.7434	1	0.0622046	0	0.0171928	1.00129e-05	9.95933e-05
PITPNM1	non local hub	R4	Non-hub kinless nodes	975	270	-0.146893	FIGHT CLUB	0.923314	-2.68378	1	0.0470344	0	0.0194045	2.08235e-09	5.70267e-08
PKIA	non local hub	R2	Peripheral nodes	1070	699	0.244594	DATE	0.573237	-1.68269	2	0.0351418	0	-0.0126492	1.85449e-08	3.91765e-07
PLA2G4B	non local hub	R3	Non-hub connectors	274	162	0.287969	DATE	0.650434	-0.224173	3	0.057027	0	0.0164291	2.50886e-06	2.9726e-05
PLAC8	non local hub	R4	Non-hub kinless nodes	300	29	-0.0879382	FIGHT CLUB	0.990656	-1.00222	3	0.0528353	0	-0.01307	9.18332e-05	0.000697435
PLAUR	non local hub	R4	Non-hub kinless nodes	764	299	0.0220431	DATE	0.846836	-2.56852	1	0.0582308	0	0.0158882	4.68556e-05	0.000389858
PLCB2	non local hub	R4	Non-hub kinless nodes	1269	474	-0.0500735	FIGHT CLUB	0.860481	-1.873	1	0.0678885	0	0.0234411	8.81159e-09	2.0385e-07
PLCG2	non local hub	R4	Non-hub kinless nodes	740	314	0.0423984	DATE	0.819949	-2.50891	1	0.0541979	0	0.0143635	8.32143e-05	0.000640804
PLCH2	non local hub	R2	Peripheral nodes	26	22	0.486497	DATE	0.284024	-1.04317	3	0.05104	0	0.013193	3.23843e-05	0.000278942
PLEKHG3	non local hub	R3	Non-hub connectors	688	312	0.0667804	DATE	0.794348	-2.51686	1	0.0613376	0	0.0190009	5.44221e-07	7.70056e-06
PLEKHM1	non local hub	R4	Non-hub kinless nodes	1260	465	-0.089749	FIGHT CLUB	0.863804	-1.90877	1	0.0518903	0	0.0146223	1.1421e-06	1.48107e-05
PLOD1	non local hub	R4	Non-hub kinless nodes	835	327	-0.067652	FIGHT CLUB	0.846636	-2.45724	1	0.0632157	0	0.0238291	1.9262e-09	5.32796e-08
PLOD3	non local hub	R4	Non-hub kinless nodes	446	94	0.00980007	DATE	0.955579	-0.621972	3	0.0483524	0	0.0126821	2.19857e-05	0.000197537
PLRG1	non local hub	R3	Non-hub connectors	1536	795	0.165805	DATE	0.732113	-1.32068	2	0.0616267	0	-0.0280625	7.10601e-15	6.42298e-13
PLXNB2	non local hub	R4	Non-hub kinless nodes	751	193	-0.137738	FIGHT CLUB	0.933956	-2.98982	1	0.0402205	0	0.0100942	0.000106216	0.000789274
PMPCB	non local hub	R3	Non-hub connectors	1297	779	0.234557	DATE	0.639259	-1.38101	2	0.0490982	0	-0.0164849	1.54397e-08	3.34716e-07
PMS2L1	non local hub	R2	Peripheral nodes	23	15	0.0999467	DATE	0.574669	-1.08412	3	0.020192	0	0.0050855	3.76046e-05	0.000318656
PNPLA2	non local hub	R4	Non-hub kinless nodes	843	152	-0.356856	FIGHT CLUB	0.967489	-3.15277	1	0.0821404	0	0.0213047	0.000137428	0.000979824
PNPLA6	non local hub	R4	Non-hub kinless nodes	942	266	-0.0952723	FIGHT CLUB	0.920263	-2.69968	1	0.0476025	0	0.0161862	7.76064e-07	1.04962e-05
PNPLA8	non local hub	R2	Peripheral nodes	962	628	0.260107	DATE	0.573843	-1.95043	2	0.0326232	0	-0.00887277	6.36773e-05	0.000506631
PNRC2	non local hub	R3	Non-hub connectors	1520	791	0.164044	DATE	0.729189	-1.33576	2	0.0618484	0	-0.019291	3.42317e-08	6.70091e-07
POFUT2	non local hub	R4	Non-hub kinless nodes	525	122	0.0150597	DATE	0.945999	-0.458173	3	0.0277378	0	0.0127275	1.1452e-13	8.06074e-12
POL3S	non local hub	R2	Peripheral nodes	21	18	0.477367	DATE	0.265306	-1.06657	3	0.0248201	0	0.00712044	2.6707e-06	3.1242e-05
POLB	non local hub	R4	Non-hub kinless nodes	467	60	0.310688	DATE	0.983493	-0.820872	3	0.0559672	0	-0.0181001	5.39356e-07	7.64481e-06
POLE4	non local hub	R3	Non-hub connectors	1180	701	0.195051	DATE	0.647083	-1.67515	2	0.0670253	0	-0.0241386	1.63224e-08	3.5109e-07
POLG	non local hub	R4	Non-hub kinless nodes	258	74	0.0806722	DATE	0.917733	-0.738972	3	0.0435277	0	0.0125935	2.07804e-06	2.53108e-05
POLR1E	non local hub	R4	Non-hub kinless nodes	577	71	0.183972	DATE	0.984859	-0.756522	3	0.0327457	0	-0.0129623	6.93079e-09	1.64009e-07
POLR2A	non local hub	R4	Non-hub kinless nodes	1209	412	-0.118811	FIGHT CLUB	0.883871	-2.11941	1	0.0704109	0	0.0221253	1.12122e-07	1.91988e-06
POLR2B	non local hub	R2	Peripheral nodes	783	523	0.260299	DATE	0.553851	-2.34638	2	0.0482104	0	-0.0133622	1.33868e-05	0.000128069
POLR3C	non local hub	R1	Ultra-peripheral nodes	7	7	-0.354731	FIGHT CLUB	0	-1.13092	3	0.030134	0	-0.0113092	1.23124e-08	2.72647e-07
POLR3GL	non local hub	R3	Non-hub connectors	1472	791	0.209453	DATE	0.71124	-1.33576	2	0.0679719	0	-0.0361705	9.39303e-16	1.07152e-13
POLRMT	non local hub	R3	Non-hub connectors	263	140	0.183585	DATE	0.716636	-0.352873	3	0.0374627	0	0.0100941	0.000101867	0.000761401
POMP	non local hub	R2	Peripheral nodes	661	493	0.343992	DATE	0.443723	-2.45951	2	0.0391366	0	-0.0234408	2.61342e-19	7.58395e-17
POR	non local hub	R4	Non-hub kinless nodes	1287	429	-0.166205	FIGHT CLUB	0.888889	-2.05185	1	0.0552109	0	0.0156664	1.44426e-06	1.82503e-05
POU2F1	non local hub	R4	Non-hub kinless nodes	812	275	-0.128771	FIGHT CLUB	0.885303	-2.66391	1	0.0423758	0	0.0118811	5.31134e-06	5.69746e-05
PPA1	non local hub	R3	Non-hub connectors	1409	766	0.165458	DATE	0.704447	-1.43004	2	0.0871252	0	-0.0375803	1.72611e-12	9.58782e-11
PPBP	non local hub	R4	Non-hub kinless nodes	122	52	-0.0150055	FIGHT CLUB	0.818328	-0.867672	3	0.113449	0	-0.036192	6.46351e-07	8.91684e-06
PPCS	non local hub	R2	Peripheral nodes	1070	689	0.256987	DATE	0.58536	-1.7204	2	0.0460475	0	-0.0117243	6.91876e-05	0.000542642
PPFIA1	non local hub	R3	Non-hub connectors	150	88	0.465123	DATE	0.655822	-0.657072	3	0.0283303	0	0.0080192	1.22064e-05	0.000118489
PPHLN1	non local hub	R2	Peripheral nodes	859	530	0.227988	DATE	0.619315	-2.31998	2	0.0213117	0	-0.010786	1.10548e-13	7.88181e-12
PPIE	non local hub	R4	Non-hub kinless nodes	313	58	0.312476	DATE	0.965663	-0.832572	3	0.0245361	0	-0.00835281	1.73383e-07	2.80765e-06
PPIG	non local hub	R3	Non-hub connectors	1339	766	0.227757	DATE	0.672737	-1.43004	2	0.0489852	0	-0.0296999	5.77268e-15	5.39468e-13
PPIH	non local hub	R4	Non-hub kinless nodes	67	20	0.318597	DATE	0.910893	-1.05487	3	0.0393278	0	-0.0138663	3.38961e-08	6.65095e-07
PPIL1	non local hub	R2	Peripheral nodes	927	650	0.312206	DATE	0.508337	-1.86747	2	0.0324347	0	-0.00828903	1.78274e-05	0.000163916
PPIL3	non local hub	R3	Non-hub connectors	1403	789	0.150698	DATE	0.683744	-1.3433	2	0.0265259	0	-0.0102704	4.67951e-10	1.48283e-08
PPIL5	non local hub	R2	Peripheral nodes	1095	746	0.261739	DATE	0.53586	-1.50546	2	0.0154933	0	-0.00541822	1.05948e-08	2.38759e-07
PPM1F	non local hub	R3	Non-hub connectors	516	237	0.102927	DATE	0.789041	-2.81494	1	0.0661299	0	0.0214477	2.21906e-07	3.49575e-06
PPM1M	non local hub	R4	Non-hub kinless nodes	549	217	-0.0217882	FIGHT CLUB	0.843766	-2.89443	1	0.0375284	0	0.016071	2.62407e-11	1.10445e-09
PPP1R10	non local hub	R4	Non-hub kinless nodes	715	291	-0.0464062	FIGHT CLUB	0.834357	-2.60032	1	0.0460379	0	0.0109848	5.58011e-05	0.000451789
PPP1R14B	non local hub	R4	Non-hub kinless nodes	941	328	-0.121255	FIGHT CLUB	0.878502	-2.45327	1	0.0399388	0	0.0178055	1.86704e-12	1.0226e-10
PPP1R2	non local hub	R3	Non-hub connectors	1282	746	0.184757	DATE	0.661389	-1.50546	2	0.0688231	0	-0.0195137	3.64718e-06	4.11514e-05
PPP1R3E	non local hub	R4	Non-hub kinless nodes	83	37	0.166723	DATE	0.801277	-0.955421	3	0.031118	0	0.0103687	1.34951e-06	1.72617e-05
PPP2R3C	non local hub	R2	Peripheral nodes	1073	667	0.226326	DATE	0.613587	-1.80336	2	0.0633106	0	-0.0254923	1.32168e-09	3.76985e-08
PPP2R5C	non local hub	R2	Peripheral nodes	810	578	0.317883	DATE	0.490803	-2.13898	2	0.0291065	0	-0.0125046	6.06463e-11	2.35481e-09
PPTC7	non local hub	R4	Non-hub kinless nodes	353	49	-0.031603	FIGHT CLUB	0.980732	-0.885222	3	0.047458	0	0.0185249	5.41064e-09	1.32393e-07
PPWD1	non local hub	R2	Peripheral nodes	1243	763	0.269615	DATE	0.623204	-1.44135	2	0.0543239	0	-0.0199409	4.20566e-09	1.05243e-07
PRDX1	non local hub	R3	Non-hub connectors	1378	734	0.145784	DATE	0.716278	-1.55071	2	0.0641689	0	-0.0384712	2.25062e-23	1.69216e-20
PRDX4	non local hub	R3	Non-hub connectors	793	442	0.0779453	DATE	0.689331	-2.65183	2	0.053774	0	-0.0137743	6.4288e-06	6.7218e-05
PRIC285	non local hub	R4	Non-hub kinless nodes	560	220	-0.0249386	FIGHT CLUB	0.845663	-2.88251	1	0.073891	0	0.0319188	2.66498e-11	1.11599e-09
PRICKLE4	non local hub	R3	Non-hub connectors	1194	650	0.133249	DATE	0.703641	-1.86747	2	0.0664201	0	-0.0231819	2.34594e-09	6.36134e-08
PRIM1	non local hub	R3	Non-hub connectors	1356	748	0.156241	DATE	0.695713	-1.49791	2	0.0313308	0	-0.0149892	8.0845e-15	7.22841e-13
PRKAG1	non local hub	R4	Non-hub kinless nodes	9	1	0.370761	DATE	0.987654	-1.16602	3	0.0237519	0	-0.00835009	7.82598e-09	1.82173e-07
PRKCD	non local hub	R4	Non-hub kinless nodes	1283	431	-0.0533201	FIGHT CLUB	0.88715	-2.0439	1	0.034483	0	0.0138517	6.36291e-11	2.44765e-09
PRKCZ	non local hub	R3	Non-hub connectors	662	302	0.0250184	DATE	0.791888	-2.5566	1	0.028063	0	0.00720328	5.70954e-05	0.000460915
PRKD2	non local hub	R4	Non-hub kinless nodes	1060	343	-0.16454	FIGHT CLUB	0.895293	-2.39365	1	0.048805	0	0.0143951	1.24625e-06	1.60421e-05
PRMT1	non local hub	R2	Peripheral nodes	91	61	-0.000455286	FIGHT CLUB	0.550658	-0.815022	3	0.0301872	0	-0.0139803	1.00903e-12	5.83581e-11
PRPF18	non local hub	R2	Peripheral nodes	936	663	0.324014	DATE	0.498264	-1.81845	2	0.025884	0	-0.0136137	1.25063e-11	5.8205e-10
PRPF3	non local hub	R4	Non-hub kinless nodes	301	109	0.00997033	DATE	0.868865	-0.534223	3	0.0388225	0	0.00967022	0.000130492	0.000936021
PRPF38A	non local hub	R2	Peripheral nodes	604	502	0.371751	DATE	0.30923	-2.42557	2	0.0189672	0	-0.00780566	1.47522e-10	5.24766e-09
PRPS1	non local hub	R4	Non-hub kinless nodes	523	53	0.145531	DATE	0.989731	-0.861822	3	0.04047	0	-0.0113905	1.38091e-05	0.000131804
PRR14	non local hub	R4	Non-hub kinless nodes	950	365	-0.0352245	FIGHT CLUB	0.852382	-2.30621	1	0.0474372	0	0.0150881	2.94382e-07	4.46732e-06
PSAP	non local hub	R4	Non-hub kinless nodes	454	62	-0.0118921	FIGHT CLUB	0.98135	-0.809172	3	0.0486936	0	0.0119976	9.6266e-05	0.000727094
PSCD1	non local hub	R3	Non-hub connectors	105	48	-0.0681473	FIGHT CLUB	0.79102	-0.891072	3	0.0385417	0	0.0161505	1.48756e-11	6.79716e-10
PSCD4	non local hub	R4	Non-hub kinless nodes	1127	418	-0.0619175	FIGHT CLUB	0.862436	-2.09557	1	0.0477519	0	0.0156378	9.09757e-07	1.21455e-05
PSD4	non local hub	R4	Non-hub kinless nodes	1085	427	-0.0307832	FIGHT CLUB	0.84512	-2.0598	1	0.0614559	0	0.023207	1.43487e-10	5.13727e-09
PSIP1	non local hub	R2	Peripheral nodes	998	626	0.244649	DATE	0.606552	-1.95797	2	0.0510371	0	-0.0144599	8.51061e-05	0.00065385
PSMA2	non local hub	R3	Non-hub connectors	1416	782	0.219675	DATE	0.695009	-1.3697	2	0.0550257	0	-0.0244695	5.6343e-13	3.45174e-11
PSMA3	non local hub	R3	Non-hub connectors	1370	761	0.214049	DATE	0.691448	-1.44889	2	0.0536585	0	-0.0406569	7.84872e-20	2.59651e-17
PSMA4	non local hub	R3	Non-hub connectors	1471	772	0.174475	DATE	0.724571	-1.40741	2	0.0967141	0	-0.0599135	2.24637e-15	2.33693e-13
PSMA5	non local hub	R4	Non-hub kinless nodes	344	41	0.20202	DATE	0.985795	-0.932021	3	0.0451651	0	-0.0131408	4.75621e-06	5.18606e-05
PSMA6	non local hub	R3	Non-hub connectors	1545	790	0.140225	DATE	0.738545	-1.33953	2	0.123541	0	-0.0449754	7.71874e-10	2.30046e-08
PSMB1	non local hub	R3	Non-hub connectors	1294	784	0.22987	DATE	0.632918	-1.36216	2	0.0711024	0	-0.0331373	7.68004e-15	6.90411e-13
PSMB6	non local hub	R4	Non-hub kinless nodes	327	55	0.282342	DATE	0.97171	-0.850122	3	0.0487541	0	-0.0140866	3.14442e-06	3.59943e-05
PSMB7	non local hub	R4	Non-hub kinless nodes	511	37	0.323881	DATE	0.994757	-0.955421	3	0.0482107	0	-0.0190789	2.39994e-10	8.23598e-09
PSMC1	non local hub	R1	Ultra-peripheral nodes	2	2	0.480112	no hub	0	-1.16017	3	0.0291933	0	-0.00874299	1.91923e-06	2.36154e-05
PSMC2	non local hub	R3	Non-hub connectors	1545	797	0.18914	DATE	0.733891	-1.31314	2	0.0825142	0	-0.0419228	8.70932e-17	1.27487e-14
PSMC3	non local hub	R2	Peripheral nodes	10	9	0.296372	DATE	0.19	-1.11922	3	0.0359006	0	-0.00993282	4.33267e-05	0.000363422
PSMC6	non local hub	R3	Non-hub connectors	1518	793	0.171729	DATE	0.7271	-1.32822	2	0.067575	0	-0.0265051	1.96733e-11	8.63174e-10
PSMD10	non local hub	R3	Non-hub connectors	1448	791	0.185698	DATE	0.701588	-1.33576	2	0.0408223	0	-0.0137922	2.70558e-09	7.22989e-08
PSMD14	non local hub	R3	Non-hub connectors	1235	724	0.18807	DATE	0.656329	-1.58842	2	0.042814	0	-0.0200546	3.10587e-12	1.63093e-10
PSMD4	non local hub	R2	Peripheral nodes	18	17	-0.0492565	FIGHT CLUB	0.108025	-1.07242	3	0.0325112	0	-0.0109923	1.7493e-07	2.82846e-06
PSMD6	non local hub	R2	Peripheral nodes	981	661	0.274828	DATE	0.545991	-1.82599	2	0.0407576	0	-0.0120066	5.08577e-06	5.48753e-05
PSME1	non local hub	R4	Non-hub kinless nodes	117	21	-0.0898013	FIGHT CLUB	0.967784	-1.04902	3	0.0252263	0	0.00858459	1.93947e-07	3.09959e-06
PSME3	non local hub	R4	Non-hub kinless nodes	816	329	0.0280834	DATE	0.837441	-2.44929	1	0.03857	0	0.0102632	1.12639e-05	0.000110181
PSMG1	non local hub	R2	Peripheral nodes	1135	728	0.268785	DATE	0.588594	-1.57333	2	0.0300067	0	-0.00970442	2.03977e-06	2.49006e-05
PSTPIP1	non local hub	R3	Non-hub connectors	551	267	0.067614	DATE	0.765189	-2.69571	1	0.0511141	0	0.0170191	2.16079e-07	3.41046e-06
PTAFR	non local hub	R4	Non-hub kinless nodes	1018	368	-0.0536158	FIGHT CLUB	0.869323	-2.29429	1	0.0680697	0	0.017098	9.85933e-05	0.000741287
PTBP1	non local hub	R4	Non-hub kinless nodes	372	124	0.0565623	DATE	0.888889	-0.446473	3	0.0402922	0	0.0108921	1.51215e-05	0.000142278
PTCD1	non local hub	R3	Non-hub connectors	168	102	0.249425	DATE	0.631378	-0.575172	3	0.0323643	0	0.00892908	9.09051e-05	0.000691975
PTOV1	non local hub	R4	Non-hub kinless nodes	851	282	-0.140873	FIGHT CLUB	0.890191	-2.63609	1	0.0431617	0	0.0128906	4.0239e-06	4.48514e-05
PTPN1	non local hub	R4	Non-hub kinless nodes	170	55	0.00359355	DATE	0.895329	-0.850122	3	0.0489348	0	0.014895	9.18862e-07	1.22473e-05
PTPN2	non local hub	R2	Peripheral nodes	922	638	0.298643	DATE	0.521172	-1.91272	2	0.0217167	0	-0.00563843	9.763e-05	0.000735716
PTPN4	non local hub	R3	Non-hub connectors	1233	725	0.169586	DATE	0.65426	-1.58465	2	0.0805294	0	-0.0211998	5.68974e-06	6.03514e-05
PTPN6	non local hub	R4	Non-hub kinless nodes	1247	429	-0.16555	FIGHT CLUB	0.881646	-2.05185	1	0.0275787	0	0.00793662	2.31321e-06	2.78073e-05
PTPRE	non local hub	R4	Non-hub kinless nodes	645	238	0.0850506	DATE	0.863845	-2.81097	1	0.0318475	0	0.0147172	2.3713e-12	1.27047e-10
PTPRO	non local hub	R2	Peripheral nodes	704	554	0.318395	DATE	0.380738	-2.22948	2	0.0176152	0	-0.00549248	4.75044e-06	5.1834e-05
PTRH2	non local hub	R3	Non-hub connectors	1242	737	0.229922	DATE	0.647879	-1.53939	2	0.036317	0	-0.0208199	1.86456e-17	3.35236e-15
PUS3	non local hub	R2	Peripheral nodes	1051	719	0.268419	DATE	0.531993	-1.60727	2	0.0250225	0	-0.00708163	4.83064e-05	0.000399518
PWP1	non local hub	R3	Non-hub connectors	733	422	0.206921	DATE	0.668551	-2.72725	2	0.0419788	0	-0.020049	3.49754e-13	2.22511e-11
PXK	non local hub	R3	Non-hub connectors	10	5	0.479459	DATE	0.75	-1.14262	3	0.0297802	0	0.00746416	6.45959e-05	0.000513446
PXMP3	non local hub	R3	Non-hub connectors	1300	753	0.201807	DATE	0.664492	-1.47906	2	0.0552461	0	-0.0146072	4.64377e-06	5.08813e-05
PYGB	non local hub	R4	Non-hub kinless nodes	253	13	-0.117478	FIGHT CLUB	0.99736	-1.09582	3	0.0551202	0	0.0145109	5.29363e-05	0.000431339
RAB11A	non local hub	R3	Non-hub connectors	1093	655	0.200002	DATE	0.640878	-1.84861	2	0.075058	0	-0.0231532	2.2824e-07	3.57511e-06
RAB11FIP1	non local hub	R4	Non-hub kinless nodes	720	301	0.063265	DATE	0.82523	-2.56058	1	0.0419323	0	0.0119506	5.48155e-05	0.000444973
RAB21	non local hub	R2	Peripheral nodes	922	575	0.216559	DATE	0.611068	-2.15029	2	0.0530586	0	-0.0161812	2.01394e-05	0.000182235
RAB24	non local hub	R4	Non-hub kinless nodes	399	98	0.189101	DATE	0.939674	-0.598572	3	0.0401837	0	0.0182486	3.63678e-12	1.87987e-10
RAB37	non local hub	R4	Non-hub kinless nodes	1035	328	-0.196218	FIGHT CLUB	0.899569	-2.45327	1	0.0342801	0	0.0112688	9.92666e-08	1.72839e-06
RAB40C	non local hub	R4	Non-hub kinless nodes	926	328	-0.0309276	FIGHT CLUB	0.874534	-2.45327	1	0.0488132	0	0.0210317	1.4507e-10	5.18272e-09
RAB6A	non local hub	R3	Non-hub connectors	700	422	0.137432	DATE	0.636563	-2.72725	2	0.0303929	0	-0.00860381	6.40256e-06	6.69859e-05
RABEP1	non local hub	R2	Peripheral nodes	937	657	0.25613	DATE	0.508355	-1.84107	2	0.0662961	0	-0.0176406	5.05022e-05	0.000413748
RABGGTB	non local hub	R3	Non-hub connectors	1339	774	0.209405	DATE	0.665866	-1.39987	2	0.0372179	0	-0.0131719	7.86694e-08	1.40678e-06
RABL3	non local hub	R2	Peripheral nodes	952	667	0.270603	DATE	0.509117	-1.80336	2	0.0265793	0	-0.0101559	3.05454e-09	8.01986e-08
RAC2	non local hub	R4	Non-hub kinless nodes	788	279	-0.0854964	FIGHT CLUB	0.874641	-2.64801	1	0.0343143	0	0.0138578	3.55439e-10	1.14831e-08
RAD21	non local hub	R3	Non-hub connectors	31	16	0.0233218	DATE	0.733611	-1.07827	3	0.0474779	0	-0.0120707	4.85105e-05	0.000400206
RAD51C	non local hub	R2	Peripheral nodes	1147	723	0.260337	DATE	0.602671	-1.59219	2	0.0203807	0	-0.0105984	4.1347e-13	2.60046e-11
RAD9A	non local hub	R4	Non-hub kinless nodes	199	70	0.266274	DATE	0.876266	-0.762372	3	0.0368017	0	0.0102161	1.49733e-05	0.000141285
RALA	non local hub	R3	Non-hub connectors	1321	755	0.180211	DATE	0.673346	-1.47152	2	0.060338	0	-0.018183	1.00306e-06	1.32309e-05
RAN	non local hub	R3	Non-hub connectors	1287	722	0.15726	DATE	0.685285	-1.59596	2	0.0400615	0	-0.0160564	1.29093e-10	4.66229e-09
RAP1B	non local hub	R2	Peripheral nodes	927	617	0.257497	DATE	0.556993	-1.99191	2	0.027858	0	-0.00691916	0.000118755	0.000863817
RAPGEFL1	non local hub	R4	Non-hub kinless nodes	238	0	-0.147018	FIGHT CLUB	1	-1.17187	3	0.0296486	0	0.00993875	5.97146e-08	1.10733e-06
RARS	non local hub	R3	Non-hub connectors	1385	781	0.177261	DATE	0.682018	-1.37347	2	0.0510992	0	-0.021371	6.15849e-13	3.72659e-11
RASA2	non local hub	R1	Ultra-peripheral nodes	12	12	0.173738	DATE	0	-1.10167	3	0.0396403	0	0.0111513	1.25049e-05	0.000120749
RASGRP2	non local hub	R3	Non-hub connectors	108	60	0.207642	DATE	0.691358	-0.820872	3	0.0318934	0	0.0087946	3.27714e-06	3.73327e-05
RASGRP3	non local hub	R4	Non-hub kinless nodes	370	30	0.262761	DATE	0.993426	-0.996371	3	0.0431709	0	-0.0136842	1.14077e-05	0.00011139
RASSF1	non local hub	R1	Ultra-peripheral nodes	37	37	0.524203	PARTY	0	-0.955421	3	0.030181	0	0.00975862	4.71115e-07	6.81777e-06
RBCK1	non local hub	R4	Non-hub kinless nodes	1207	417	-0.158857	FIGHT CLUB	0.88064	-2.09954	1	0.053906	0	0.0172743	6.40843e-08	1.17649e-06
RBM10	non local hub	R4	Non-hub kinless nodes	991	307	-0.03923	FIGHT CLUB	0.904031	-2.53673	1	0.0282043	0	0.00989216	3.11989e-08	6.2176e-07
RBM17	non local hub	R2	Peripheral nodes	1076	677	0.25332	DATE	0.60413	-1.76565	2	0.0523641	0	-0.0149507	1.13931e-05	0.000111314
RBM23	non local hub	R4	Non-hub kinless nodes	1103	382	-0.0275319	FIGHT CLUB	0.880057	-2.23865	1	0.0494017	0	0.0167976	1.4308e-08	3.12228e-07
RBM33	non local hub	R2	Peripheral nodes	29	28	0.457617	DATE	0.0677765	-1.00807	3	0.0442331	0	0.0155903	9.25348e-08	1.62142e-06
RBM34	non local hub	R2	Peripheral nodes	925	604	0.268926	DATE	0.573626	-2.04093	2	0.0512389	0	-0.0236259	2.53113e-13	1.64832e-11
RBM42	non local hub	R4	Non-hub kinless nodes	1000	275	-0.201486	FIGHT CLUB	0.924375	-2.66391	1	0.0460873	0	0.0109657	0.000130472	0.000936021
RBM5	non local hub	R2	Peripheral nodes	87	61	0.249499	DATE	0.508389	-0.815022	3	0.0367782	0	0.0119458	6.98122e-07	9.5435e-06
RBM6	non local hub	R2	Peripheral nodes	83	54	0.380055	DATE	0.576717	-0.855972	3	0.0473291	0	0.0123455	3.69154e-05	0.000313005
RBM7	non local hub	R2	Peripheral nodes	647	455	0.297749	DATE	0.505445	-2.60281	2	0.0365425	0	-0.0100719	5.31168e-05	0.000432597
RBX1	non local hub	R3	Non-hub connectors	1275	621	0.0536731	DATE	0.762774	-1.97683	2	0.112675	0	-0.0458013	7.09991e-11	2.68674e-09
RCAN1	non local hub	R2	Peripheral nodes	828	625	0.341805	DATE	0.43023	-1.96174	2	0.0302345	0	-0.00850741	2.76647e-06	3.22028e-05
RCN2	non local hub	R3	Non-hub connectors	1376	776	0.187818	DATE	0.681956	-1.39233	2	0.0528035	0	-0.0138637	1.59031e-05	0.000148702
RCN3	non local hub	R3	Non-hub connectors	490	246	0.0656089	DATE	0.747955	-2.77917	1	0.0444416	0	0.0133364	7.42183e-07	1.00627e-05
RDH14	non local hub	R3	Non-hub connectors	1538	797	0.18236	DATE	0.731463	-1.31314	2	0.0551764	0	-0.0216268	4.51275e-10	1.44382e-08
RDH5	non local hub	R4	Non-hub kinless nodes	244	26	-0.022981	FIGHT CLUB	0.988646	-1.01977	3	0.0405164	0	0.0148642	8.92619e-09	2.05638e-07
REC8	non local hub	R4	Non-hub kinless nodes	219	20	-0.103244	FIGHT CLUB	0.99166	-1.05487	3	0.0482572	0	0.0192512	3.5517e-10	1.14831e-08
RECQL	non local hub	R3	Non-hub connectors	1327	748	0.154772	DATE	0.682268	-1.49791	2	0.0307009	0	-0.0100384	1.59335e-07	2.61725e-06
REEP5	non local hub	R3	Non-hub connectors	1283	743	0.208199	DATE	0.66463	-1.51677	2	0.0927138	0	-0.0240261	1.72284e-05	0.000159026
RELB	non local hub	R4	Non-hub kinless nodes	1045	339	-0.197641	FIGHT CLUB	0.894763	-2.40955	1	0.0465173	0	0.0145497	7.16227e-07	9.75071e-06
REM2	non local hub	R4	Non-hub kinless nodes	260	91	0.406138	DATE	0.8775	-0.639522	3	0.0682407	0	0.0250783	3.07219e-10	1.01639e-08
RERE	non local hub	R4	Non-hub kinless nodes	1164	410	-0.0610949	FIGHT CLUB	0.875931	-2.12736	1	0.0470603	0	0.0138843	3.67448e-06	4.13748e-05
REXO1	non local hub	R4	Non-hub kinless nodes	1031	332	-0.0808939	FIGHT CLUB	0.896305	-2.43737	1	0.0429879	0	0.0136444	2.30242e-07	3.59966e-06
REXO2	non local hub	R3	Non-hub connectors	800	372	-0.0211876	FIGHT CLUB	0.783775	-2.9158	2	0.0543283	0	-0.0185509	8.93647e-08	1.57757e-06
RFC4	non local hub	R2	Peripheral nodes	852	572	0.260114	DATE	0.549274	-2.1616	2	0.0299317	0	-0.00828735	9.8447e-06	9.82155e-05
RFESD	non local hub	R4	Non-hub kinless nodes	129	6	0.41131	DATE	0.997837	-1.13677	3	0.01581	0	-0.00542062	1.39325e-05	0.000132829
RFNG	non local hub	R4	Non-hub kinless nodes	862	190	-0.282546	FIGHT CLUB	0.951416	-3.00174	1	0.0231442	0	0.0060705	2.39709e-05	0.000213518
RG9MTD1	non local hub	R2	Peripheral nodes	697	558	0.35263	DATE	0.359081	-2.2144	2	0.027926	0	-0.0105956	4.35818e-08	8.36295e-07
RGL2	non local hub	R3	Non-hub connectors	599	279	0.109309	DATE	0.783052	-2.64801	1	0.0484693	0	0.0210171	2.47019e-12	1.31805e-10
RGS10	non local hub	R2	Peripheral nodes	27	23	0.20827	DATE	0.274348	-1.03732	3	0.0658169	0	-0.0221547	1.09972e-07	1.89484e-06
RGS14	non local hub	R4	Non-hub kinless nodes	669	281	0.0372507	DATE	0.823575	-2.64006	1	0.0434277	0	0.0173441	1.35487e-10	4.88255e-09
RGS19	non local hub	R3	Non-hub connectors	40	24	0.456122	DATE	0.64	-1.03147	3	0.0525544	0	0.0207865	4.23407e-11	1.70819e-09
RHBDD2	non local hub	R4	Non-hub kinless nodes	948	282	-0.181171	FIGHT CLUB	0.911513	-2.63609	1	0.0481321	0	0.0124531	6.79505e-05	0.000534367
RHBDF2	non local hub	R4	Non-hub kinless nodes	574	113	-0.247364	FIGHT CLUB	0.961245	-3.30777	1	0.0403527	0	0.0188851	8.9476e-12	4.27752e-10
RHOG	non local hub	R4	Non-hub kinless nodes	1348	456	-0.112489	FIGHT CLUB	0.885567	-1.94454	1	0.045542	0	0.0154913	1.21149e-06	1.56313e-05
RHOT2	non local hub	R3	Non-hub connectors	242	118	0.160631	DATE	0.762243	-0.481573	3	0.0417124	0	0.0158456	2.48987e-08	5.1098e-07
RIC8A	non local hub	R4	Non-hub kinless nodes	769	237	-0.0940364	FIGHT CLUB	0.905017	-2.81494	1	0.0378294	0	0.0116281	3.77896e-07	5.59604e-06
RIOK2	non local hub	R3	Non-hub connectors	1394	791	0.239768	DATE	0.678021	-1.33576	2	0.0595194	0	-0.0291978	1.57335e-14	1.3278e-12
RIPK3	non local hub	R4	Non-hub kinless nodes	627	224	-0.103413	FIGHT CLUB	0.872368	-2.86661	1	0.0343661	0	0.0106279	5.25546e-07	7.47469e-06
RIT1	non local hub	R4	Non-hub kinless nodes	470	106	0.26537	DATE	0.949135	-0.551773	3	0.038676	0	-0.0164694	3.92974e-09	9.87871e-08
RNF14	non local hub	R4	Non-hub kinless nodes	65	10	-0.11084	FIGHT CLUB	0.976331	-1.11337	3	0.0354355	0	-0.0100221	3.91721e-05	0.000331091
RNF166	non local hub	R4	Non-hub kinless nodes	82	9	0.0186895	DATE	0.987954	-1.11922	3	0.0406627	0	0.0106137	2.64347e-05	0.000232583
RNF170	non local hub	R4	Non-hub kinless nodes	358	4	0.388149	DATE	0.999875	-1.14847	3	0.0296491	0	-0.00848913	9.15578e-06	9.24013e-05
RNF20	non local hub	R4	Non-hub kinless nodes	82	15	0.452846	DATE	0.966538	-1.08412	3	0.0444665	0	-0.0114984	8.38362e-05	0.000644693
RNF219	non local hub	R4	Non-hub kinless nodes	91	1	0.311288	DATE	0.999879	-1.16602	3	0.0373143	0	-0.00864767	0.000124362	0.000899859
RNF24	non local hub	R4	Non-hub kinless nodes	1260	426	-0.0829677	FIGHT CLUB	0.885692	-2.06377	1	0.0834408	0	0.0246718	2.44773e-06	2.9149e-05
RNF31	non local hub	R4	Non-hub kinless nodes	1107	358	-0.112906	FIGHT CLUB	0.895415	-2.33403	1	0.0542108	0	0.018026	9.82812e-08	1.71303e-06
RNF44	non local hub	R4	Non-hub kinless nodes	839	312	-0.0909901	FIGHT CLUB	0.861712	-2.51686	1	0.0455763	0	0.014172	3.85806e-07	5.70296e-06
RNF7	non local hub	R2	Peripheral nodes	1110	687	0.218173	DATE	0.616939	-1.72794	2	0.029662	0	-0.00753132	6.86781e-05	0.000539669
RNH1	non local hub	R4	Non-hub kinless nodes	665	146	-0.1566	FIGHT CLUB	0.951798	-3.17661	1	0.0410007	0	0.0115071	1.78593e-05	0.000164117
ROCK1	non local hub	R2	Peripheral nodes	820	574	0.274936	DATE	0.51	-2.15406	2	0.0306616	0	-0.0123959	1.52736e-07	2.52641e-06
RP11-529I10.4	non local hub	R1	Ultra-peripheral nodes	8	8	0.553851	PARTY	0	-1.12507	3	0.040074	0	-0.0127321	1.57293e-05	0.00014716
RPA2	non local hub	R2	Peripheral nodes	695	457	0.215985	DATE	0.567623	-2.59526	2	0.047898	0	-0.0151176	8.4389e-07	1.13394e-05
RPA3	non local hub	R3	Non-hub connectors	1475	782	0.161094	DATE	0.71892	-1.3697	2	0.0794357	0	-0.053615	8.17036e-29	1.2286e-25
RPAIN	non local hub	R3	Non-hub connectors	1449	769	0.193695	DATE	0.718346	-1.41872	2	0.0592018	0	-0.0273594	1.17947e-13	8.26678e-12
RPAP3	non local hub	R2	Peripheral nodes	1158	729	0.252019	DATE	0.603687	-1.56956	2	0.0407047	0	-0.0190752	4.90537e-13	3.01635e-11
RPL10A	non local hub	R3	Non-hub connectors	933	524	0.160485	DATE	0.684573	-2.34261	2	0.0561635	0	-0.0166711	4.41373e-06	4.84778e-05
RPL11	non local hub	R3	Non-hub connectors	1427	743	0.125154	DATE	0.7289	-1.51677	2	0.0802181	0	-0.0441567	1.06418e-18	2.55111e-16
RPL12	non local hub	R3	Non-hub connectors	788	369	0.0571115	DATE	0.780719	-2.92711	2	0.0467897	0	-0.0247708	5.64914e-17	8.89927e-15
RPL17	non local hub	R3	Non-hub connectors	1635	797	0.148713	DATE	0.762381	-1.31314	2	0.179949	0	-0.0889856	3.62505e-16	4.57724e-14
RPL21	non local hub	R3	Non-hub connectors	1455	733	0.104392	DATE	0.746206	-1.55448	2	0.161802	0	-0.078763	1.66365e-16	2.28985e-14
RPL22	non local hub	R4	Non-hub kinless nodes	654	93	0.148828	DATE	0.979779	-0.627822	3	0.0567235	0	-0.0203861	2.93373e-08	5.9107e-07
RPL23	non local hub	R3	Non-hub connectors	1407	746	0.159567	DATE	0.718881	-1.50546	2	0.140999	0	-0.0840586	8.96368e-15	7.97141e-13
RPL24	non local hub	R3	Non-hub connectors	1532	777	0.147005	DATE	0.742768	-1.38856	2	0.0821283	0	-0.0407714	1.29226e-16	1.81147e-14
RPL26	non local hub	R3	Non-hub connectors	1523	790	0.170842	DATE	0.730937	-1.33953	2	0.195205	0	-0.116597	2.37049e-17	4.00105e-15
RPL26L1	non local hub	R3	Non-hub connectors	1386	746	0.19081	DATE	0.710298	-1.50546	2	0.0493763	0	-0.0309944	1.52166e-13	1.04007e-11
RPL27	non local hub	R3	Non-hub connectors	1303	712	0.141148	DATE	0.701413	-1.63367	2	0.102911	0	-0.0318113	1.86195e-07	2.98435e-06
RPL3	non local hub	R4	Non-hub kinless nodes	592	82	0.0397569	DATE	0.980814	-0.692172	3	0.0444155	0	-0.012824	3.71768e-06	4.18043e-05
RPL30	non local hub	R3	Non-hub connectors	1428	741	0.111746	DATE	0.730735	-1.52431	2	0.0760737	0	-0.032448	1.36734e-12	7.66685e-11
RPL31	non local hub	R3	Non-hub connectors	1524	783	0.144304	DATE	0.736031	-1.36593	2	0.227169	0	-0.0937856	1.67079e-13	1.12343e-11
RPL32	non local hub	R3	Non-hub connectors	1002	562	0.169928	DATE	0.685416	-2.19931	2	0.0225029	0	-0.00950691	5.973e-13	3.63233e-11
RPL34	non local hub	R3	Non-hub connectors	1389	778	0.205796	DATE	0.686271	-1.38478	2	0.0456238	0	-0.0190655	2.82787e-09	7.49611e-08
RPL35	non local hub	R3	Non-hub connectors	1377	751	0.149481	DATE	0.702551	-1.4866	2	0.0972081	0	-0.037652	4.34102e-11	1.73442e-09
RPL35A	non local hub	R3	Non-hub connectors	1389	720	0.128668	DATE	0.731304	-1.6035	2	0.0718075	0	-0.0329956	3.48187e-14	2.76892e-12
RPL36AL	non local hub	R2	Peripheral nodes	723	492	0.306463	DATE	0.536923	-2.46328	2	0.0877249	0	-0.0695589	6.29839e-42	1.04182e-37
RPL39	non local hub	R3	Non-hub connectors	1465	761	0.122333	DATE	0.730168	-1.44889	2	0.149918	0	-0.061459	1.20408e-12	6.86785e-11
RPL4	non local hub	R3	Non-hub connectors	1381	721	0.131378	DATE	0.727427	-1.59973	2	0.0762792	0	-0.0344677	7.76637e-14	5.7607e-12
RPL41	non local hub	R3	Non-hub connectors	1317	701	0.12129	DATE	0.716688	-1.67515	2	0.0715239	0	-0.0308863	5.95016e-13	3.63179e-11
RPL5	non local hub	R3	Non-hub connectors	1233	704	0.174284	DATE	0.673999	-1.66384	2	0.0892843	0	-0.0410193	6.77283e-13	4.05903e-11
RPL6	non local hub	R3	Non-hub connectors	1501	780	0.188674	DATE	0.72996	-1.37724	2	0.0600815	0	-0.0322109	1.14627e-19	3.57745e-17
RPL7	non local hub	R3	Non-hub connectors	1347	738	0.168085	DATE	0.699823	-1.53562	2	0.0954784	0	-0.0605712	4.3713e-15	4.22841e-13
RPL9	non local hub	R3	Non-hub connectors	1403	769	0.136882	DATE	0.699574	-1.41872	2	0.114994	0	-0.0290957	5.24075e-05	0.000427874
RPP40	non local hub	R4	Non-hub kinless nodes	382	9	0.356295	DATE	0.999445	-1.11922	3	0.028618	0	-0.0102839	1.5139e-08	3.28626e-07
RPS10	non local hub	R3	Non-hub connectors	1077	602	0.151138	DATE	0.687564	-2.04847	2	0.0660342	0	-0.0202694	1.71162e-06	2.13449e-05
RPS12	non local hub	R4	Non-hub kinless nodes	283	13	0.147847	DATE	0.99789	-1.09582	3	0.0318875	0	-0.0171374	9.3206e-16	1.07152e-13
RPS13	non local hub	R3	Non-hub connectors	932	543	0.149079	DATE	0.660556	-2.27096	2	0.0550437	0	-0.016775	2.32085e-06	2.78586e-05
RPS14	non local hub	R3	Non-hub connectors	747	372	0.0737004	DATE	0.752004	-2.9158	2	0.0497564	0	-0.017541	2.24562e-07	3.53088e-06
RPS17	non local hub	R3	Non-hub connectors	1594	791	0.129848	DATE	0.75375	-1.33576	2	0.158436	0	-0.0725567	6.59871e-15	6.04322e-13
RPS18	non local hub	R3	Non-hub connectors	1127	659	0.155233	DATE	0.658081	-1.83353	2	0.0903403	0	-0.0268843	1.59923e-05	0.000149313
RPS20	non local hub	R3	Non-hub connectors	1324	729	0.156642	DATE	0.696835	-1.56956	2	0.0796021	0	-0.0374493	1.77645e-15	1.92053e-13
RPS21	non local hub	R2	Peripheral nodes	1057	676	0.246715	DATE	0.590981	-1.76942	2	0.060996	0	-0.0178728	3.67004e-06	4.13529e-05
RPS24	non local hub	R3	Non-hub connectors	1497	781	0.167733	DATE	0.727819	-1.37347	2	0.115365	0	-0.0746156	5.33966e-20	1.84007e-17
RPS25	non local hub	R3	Non-hub connectors	1328	736	0.181581	DATE	0.692844	-1.54316	2	0.0745821	0	-0.0575474	1.07496e-34	3.21046e-31
RPS27	non local hub	R3	Non-hub connectors	1513	782	0.130291	DATE	0.732862	-1.3697	2	0.137007	0	-0.0613942	1.02504e-14	8.97097e-13
RPS27A	non local hub	R3	Non-hub connectors	1403	751	0.159269	DATE	0.713474	-1.4866	2	0.083515	0	-0.0516895	5.05816e-29	8.3667e-26
RPS27L	non local hub	R3	Non-hub connectors	1505	786	0.162221	DATE	0.727245	-1.35462	2	0.116283	0	-0.059276	1.84115e-12	1.01515e-10
RPS29	non local hub	R3	Non-hub connectors	1372	750	0.144938	DATE	0.701177	-1.49037	2	0.0783108	0	-0.0263052	1.88206e-08	3.96071e-07
RPS3A	non local hub	R3	Non-hub connectors	1487	776	0.133711	DATE	0.727666	-1.39233	2	0.209989	0	-0.0710448	8.95109e-10	2.60211e-08
RPS4X	non local hub	R4	Non-hub kinless nodes	420	58	0.173514	DATE	0.98093	-0.832572	3	0.063609	0	-0.0269592	1.56272e-11	7.0819e-10
RPS6	non local hub	R3	Non-hub connectors	1087	600	0.136052	DATE	0.69532	-2.05602	2	0.0615668	0	-0.0199778	1.58878e-07	2.61232e-06
RPS6KA1	non local hub	R4	Non-hub kinless nodes	1146	416	-0.108029	FIGHT CLUB	0.86823	-2.10351	1	0.0308065	0	0.00844101	5.97315e-06	6.2891e-05
RPS6KA4	non local hub	R4	Non-hub kinless nodes	198	42	0.0163829	DATE	0.955005	-0.926172	3	0.0428759	0	0.0120706	2.34739e-05	0.00020975
RPS6KA5	non local hub	R2	Peripheral nodes	27	26	0.48721	DATE	0.0727023	-1.01977	3	0.0446334	0	0.0109886	8.91473e-05	0.00068016
RPS7	non local hub	R2	Peripheral nodes	657	526	0.37251	DATE	0.359026	-2.33507	2	0.0211844	0	-0.00670322	1.41772e-06	1.80111e-05
RRBP1	non local hub	R4	Non-hub kinless nodes	1074	376	-0.0660511	FIGHT CLUB	0.877435	-2.26249	1	0.0338457	0	0.00969637	4.8336e-06	5.25313e-05
RRM1	non local hub	R4	Non-hub kinless nodes	371	46	0.23087	DATE	0.984627	-0.902772	3	0.0506803	0	-0.0142232	9.29363e-06	9.36211e-05
RRP12	non local hub	R4	Non-hub kinless nodes	787	337	-0.0407774	FIGHT CLUB	0.816638	-2.4175	1	0.0646339	0	0.0168767	3.02157e-05	0.000263052
RRP15	non local hub	R2	Peripheral nodes	1179	759	0.271918	DATE	0.585565	-1.45643	2	0.0335868	0	-0.0117389	1.32806e-07	2.23247e-06
RSL1D1	non local hub	R3	Non-hub connectors	1016	542	0.137301	DATE	0.715416	-2.27473	2	0.059025	0	-0.0282625	1.18462e-14	1.02591e-12
RSRC1	non local hub	R4	Non-hub kinless nodes	334	9	0.376524	DATE	0.999274	-1.11922	3	0.029898	0	-0.0116511	1.67929e-08	3.59343e-07
RTCD1	non local hub	R2	Peripheral nodes	1029	661	0.248279	DATE	0.587359	-1.82599	2	0.0321681	0	-0.00908278	3.08225e-05	0.00026707
RUSC1	non local hub	R3	Non-hub connectors	254	126	0.181386	DATE	0.753922	-0.434773	3	0.0373855	0	0.0114747	5.57562e-07	7.84906e-06
RWDD1	non local hub	R3	Non-hub connectors	1563	795	0.164901	DATE	0.741288	-1.32068	2	0.114425	0	-0.0475246	2.12558e-13	1.40076e-11
RWDD3	non local hub	R4	Non-hub kinless nodes	494	1	0.422765	DATE	0.999996	-1.16602	3	0.0171073	0	-0.00654812	7.18784e-08	1.29431e-06
RWDD4A	non local hub	R2	Peripheral nodes	1093	702	0.219516	DATE	0.587491	-1.67138	2	0.0395356	0	-0.0126982	2.35511e-06	2.82482e-05
RXRA	non local hub	R4	Non-hub kinless nodes	1303	459	-0.0777348	FIGHT CLUB	0.87591	-1.93261	1	0.0555546	0	0.0168905	9.29118e-07	1.23641e-05
RXRB	non local hub	R4	Non-hub kinless nodes	237	17	-0.021502	FIGHT CLUB	0.994855	-1.07242	3	0.0384969	0	0.0099422	1.71644e-05	0.000158701
RYBP	non local hub	R4	Non-hub kinless nodes	1274	439	-0.150672	FIGHT CLUB	0.881262	-2.0121	1	0.0667983	0	0.0274809	2.20375e-10	7.59814e-09
S100A10	non local hub	R2	Peripheral nodes	32	28	0.320166	DATE	0.234375	-1.00807	3	0.0445604	0	0.0122858	4.36818e-05	0.000365658
S100A12	non local hub	R4	Non-hub kinless nodes	321	93	0.14049	DATE	0.916063	-0.627822	3	0.149968	0	-0.0404698	8.4923e-06	8.64438e-05
S100A8	non local hub	R3	Non-hub connectors	1095	648	0.210715	DATE	0.649795	-1.87501	2	0.136125	0	-0.0552641	3.58315e-11	1.48172e-09
SAFB2	non local hub	R4	Non-hub kinless nodes	900	275	-0.0657091	FIGHT CLUB	0.906636	-2.66391	1	0.0460905	0	0.0147049	2.83928e-08	5.74138e-07
SAR1B	non local hub	R3	Non-hub connectors	1475	782	0.184358	DATE	0.71892	-1.3697	2	0.0319743	0	-0.0134318	4.79619e-11	1.90249e-09
SBDSP	non local hub	R2	Peripheral nodes	665	506	0.304309	DATE	0.421028	-2.41049	2	0.0203609	0	-0.00705425	1.27477e-07	2.1518e-06
SBF1	non local hub	R4	Non-hub kinless nodes	874	208	-0.0635856	FIGHT CLUB	0.943363	-2.9302	1	0.0511464	0	0.0215327	6.7899e-11	2.58188e-09
SBNO2	non local hub	R4	Non-hub kinless nodes	981	324	-0.107391	FIGHT CLUB	0.890918	-2.46916	1	0.0662305	0	0.021152	3.2575e-07	4.90285e-06
SCAP	non local hub	R4	Non-hub kinless nodes	993	357	-0.109669	FIGHT CLUB	0.870748	-2.33801	1	0.0663234	0	0.0217528	6.77835e-08	1.23345e-06
SCFD1	non local hub	R3	Non-hub connectors	1262	769	0.225914	DATE	0.628692	-1.41872	2	0.0381145	0	-0.0181332	6.78546e-16	8.10495e-14
SCO1	non local hub	R2	Peripheral nodes	899	646	0.299646	DATE	0.483648	-1.88255	2	0.033596	0	-0.0117452	6.47149e-08	1.18544e-06
SCO2	non local hub	R4	Non-hub kinless nodes	60	24	0.466899	DATE	0.84	-1.03147	3	0.0740091	0	0.0272159	3.33194e-08	6.58466e-07
SCRIB	non local hub	R4	Non-hub kinless nodes	408	65	-0.156674	FIGHT CLUB	0.974619	-0.791622	3	0.0202064	0	0.00639585	6.04276e-07	8.40651e-06
SDAD1	non local hub	R3	Non-hub connectors	869	455	0.123878	DATE	0.725853	-2.60281	2	0.0489872	0	-0.0168507	5.7371e-08	1.06626e-06
SDCCAG1	non local hub	R4	Non-hub kinless nodes	7	1	0.472781	DATE	0.979592	-1.16602	3	0.029779	0	-0.011341	2.04761e-07	3.25356e-06
SDCCAG10	non local hub	R3	Non-hub connectors	1314	783	0.274703	DATE	0.644915	-1.36593	2	0.048423	0	-0.0263179	1.12897e-16	1.59609e-14
SEC11A	non local hub	R3	Non-hub connectors	1315	780	0.26889	DATE	0.648166	-1.37724	2	0.0794486	0	-0.0383759	4.36846e-15	4.22841e-13
SEC11C	non local hub	R3	Non-hub connectors	1278	762	0.229658	DATE	0.644493	-1.44512	2	0.0686644	0	-0.0313665	5.66778e-12	2.82382e-10
SEC24C	non local hub	R4	Non-hub kinless nodes	879	244	-0.115585	FIGHT CLUB	0.922945	-2.78712	1	0.0261126	0	0.00795513	2.82252e-06	3.2763e-05
SEC61A1	non local hub	R4	Non-hub kinless nodes	576	183	-0.00219327	FIGHT CLUB	0.899061	-0.101324	3	0.0455014	0	0.0187062	1.88303e-09	5.22605e-08
SEC61G	non local hub	R3	Non-hub connectors	742	430	0.165908	DATE	0.664163	-2.69708	2	0.0431686	0	-0.0171211	1.75597e-10	6.12774e-09
Selenoprotein 15	non local hub	R3	Non-hub connectors	996	590	0.184642	DATE	0.649098	-2.09373	2	0.0723341	0	-0.0196296	3.01187e-05	0.000262483
SELK	non local hub	R4	Non-hub kinless nodes	431	110	0.0842197	DATE	0.934863	-0.528373	3	0.0638963	0	-0.0270698	1.26634e-13	8.76425e-12
SELL	non local hub	R4	Non-hub kinless nodes	792	234	-0.16534	FIGHT CLUB	0.912707	-2.82686	1	0.0603433	0	0.017723	5.29913e-06	5.69175e-05
SELO	non local hub	R4	Non-hub kinless nodes	433	75	0.115201	DATE	0.969998	-0.733122	3	0.0366979	0	0.0126809	9.26506e-08	1.62173e-06
SELPLG	non local hub	R4	Non-hub kinless nodes	205	17	0.146695	DATE	0.993123	-1.07242	3	0.0692871	0	0.0297883	8.00178e-12	3.8701e-10
SELS	non local hub	R2	Peripheral nodes	975	639	0.243883	DATE	0.570471	-1.90895	2	0.0270929	0	-0.00746243	1.76666e-05	0.000162708
SEMA4A	non local hub	R4	Non-hub kinless nodes	1224	438	-0.0970923	FIGHT CLUB	0.871948	-2.01608	1	0.0772035	0	0.0205569	3.82052e-05	0.000323581
SEMA4B	non local hub	R4	Non-hub kinless nodes	1307	459	-0.10154	FIGHT CLUB	0.876668	-1.93261	1	0.0378477	0	0.0119134	8.24114e-08	1.46263e-06
SEMA4D	non local hub	R4	Non-hub kinless nodes	1111	426	-0.0768731	FIGHT CLUB	0.852975	-2.06377	1	0.0448303	0	0.0157439	1.00475e-08	2.27665e-07
SENP6	non local hub	R2	Peripheral nodes	1099	683	0.21849	DATE	0.61377	-1.74303	2	0.0309381	0	-0.0112982	2.98528e-08	5.99265e-07
SEPN1	non local hub	R4	Non-hub kinless nodes	635	198	-0.0637312	FIGHT CLUB	0.902774	-2.96994	1	0.0341142	0	0.00814946	0.000125971	0.000908716
Septin 9	non local hub	R4	Non-hub kinless nodes	462	134	-0.0411835	FIGHT CLUB	0.915875	-0.387973	3	0.0414816	0	0.010989	1.51543e-05	0.000142505
SERINC3	non local hub	R4	Non-hub kinless nodes	509	225	0.00143931	DATE	0.804598	-2.86263	1	0.0237696	0	0.00643297	3.39163e-05	0.000290453
SERPINA1	non local hub	R4	Non-hub kinless nodes	941	345	-0.0352165	FIGHT CLUB	0.865582	-2.3857	1	0.046014	0	0.0145696	9.84991e-07	1.3003e-05
SERTAD1	non local hub	R4	Non-hub kinless nodes	1140	332	-0.217861	FIGHT CLUB	0.915186	-2.43737	1	0.0513437	0	0.0200497	1.36879e-09	3.89024e-08
SET	non local hub	R3	Non-hub connectors	1333	748	0.157213	DATE	0.685122	-1.49791	2	0.0583502	0	-0.0227693	8.83318e-10	2.57235e-08
SETD1B	non local hub	R4	Non-hub kinless nodes	785	306	-0.0896499	FIGHT CLUB	0.848049	-2.5407	1	0.0373094	0	0.00940923	1.25688e-05	0.000121154
SETD3	non local hub	R4	Non-hub kinless nodes	539	15	0.335101	DATE	0.999226	-1.08412	3	0.0179693	0	-0.00460672	4.82506e-05	0.000399456
SETDB1	non local hub	R4	Non-hub kinless nodes	1151	405	-0.0520985	FIGHT CLUB	0.876189	-2.14723	1	0.0431395	0	0.0122149	2.66363e-06	3.12033e-05
SETDB2	non local hub	R2	Peripheral nodes	1132	729	0.232748	DATE	0.585273	-1.56956	2	0.0452481	0	-0.0129883	1.96151e-05	0.000178271
SETMAR	non local hub	R2	Peripheral nodes	917	677	0.297983	DATE	0.454947	-1.76565	2	0.0293373	0	-0.0115289	4.58884e-09	1.13629e-07
SETX	non local hub	R4	Non-hub kinless nodes	3	0	0.485971	no hub	1	-1.17187	3	0.0370382	0	0.0110685	2.0398e-06	2.49006e-05
SF1	non local hub	R4	Non-hub kinless nodes	195	14	-0.164514	FIGHT CLUB	0.994845	-1.08997	3	0.0362492	0	0.0101743	1.25685e-05	0.000121154
SF3B14	non local hub	R3	Non-hub connectors	1419	744	0.165033	DATE	0.725096	-1.513	2	0.0692209	0	-0.0416146	4.79487e-16	5.83176e-14
SF3B4	non local hub	R4	Non-hub kinless nodes	1016	351	-0.0785831	FIGHT CLUB	0.880649	-2.36185	1	0.0493926	0	0.0144469	1.74859e-06	2.17634e-05
SF3B5	non local hub	R4	Non-hub kinless nodes	377	75	0.132425	DATE	0.960423	-0.733122	3	0.0453977	0	-0.0141931	2.47747e-07	3.82275e-06
SFRS1	non local hub	R2	Peripheral nodes	927	588	0.236056	DATE	0.597658	-2.10127	2	0.0598532	0	-0.018217	4.35594e-06	4.78748e-05
SFRS14	non local hub	R2	Peripheral nodes	135	114	0.482023	DATE	0.286914	-0.504973	3	0.0302964	0	0.0115823	1.02251e-08	2.31056e-07
SFRS17A	non local hub	R3	Non-hub connectors	117	64	0.048468	DATE	0.700782	-0.797472	3	0.0429684	0	0.0240323	3.59892e-16	4.57724e-14
SFRS6	non local hub	R3	Non-hub connectors	1021	608	0.189342	DATE	0.645386	-2.02585	2	0.0583552	0	-0.0145004	0.000134937	0.000964557
SFXN5	non local hub	R4	Non-hub kinless nodes	324	50	0.373353	DATE	0.976185	-0.879372	3	0.0400246	0	0.013124	1.10133e-07	1.89505e-06
SGSM2	non local hub	R3	Non-hub connectors	335	168	0.18076	DATE	0.748505	-0.189074	3	0.0531766	0	0.01881	1.33635e-07	2.24412e-06
SH2D1A	non local hub	R3	Non-hub connectors	1494	791	0.131934	DATE	0.719681	-1.33576	2	0.0851862	0	-0.0343059	2.08211e-11	9.08712e-10
SH3BGRL3	non local hub	R4	Non-hub kinless nodes	976	224	-0.310573	FIGHT CLUB	0.947326	-2.86661	1	0.0442784	0	0.0130909	1.22227e-05	0.000118578
SH3BP5L	non local hub	R4	Non-hub kinless nodes	1098	381	-0.108004	FIGHT CLUB	0.879595	-2.24262	1	0.0517713	0	0.0168533	6.22307e-08	1.145e-06
SHFM1	non local hub	R3	Non-hub connectors	1174	715	0.267543	DATE	0.629084	-1.62235	2	0.0603145	0	-0.0601971	6.30292e-27	6.95044e-24
SHISA5	non local hub	R4	Non-hub kinless nodes	210	16	-0.0844531	FIGHT CLUB	0.994195	-1.07827	3	0.042542	0	0.0137487	4.85134e-06	5.26894e-05
SHKBP1	non local hub	R4	Non-hub kinless nodes	1262	388	-0.214647	FIGHT CLUB	0.905475	-2.2148	1	0.0843832	0	0.0274383	5.19878e-08	9.78029e-07
SIGLEC5	non local hub	R4	Non-hub kinless nodes	476	206	-0.0133633	FIGHT CLUB	0.812707	-2.93815	1	0.0725911	0	0.0167721	4.84187e-05	0.000399992
SIGLEC9	non local hub	R4	Non-hub kinless nodes	192	34	0.366501	DATE	0.968641	-0.972971	3	0.0346651	0	0.0101683	1.94608e-06	2.38622e-05
SIN3B	non local hub	R4	Non-hub kinless nodes	461	18	-0.174647	FIGHT CLUB	0.998475	-1.06657	3	0.0352608	0	0.0117022	8.9302e-07	1.1951e-05
SIP1	non local hub	R2	Peripheral nodes	1171	752	0.233016	DATE	0.587597	-1.48283	2	0.0203071	0	-0.0064763	3.59525e-06	4.0621e-05
SIPA1	non local hub	R4	Non-hub kinless nodes	1407	505	-0.0888092	FIGHT CLUB	0.871177	-1.74979	1	0.048687	0	0.0168575	6.16769e-09	1.48717e-07
SIRT7	non local hub	R4	Non-hub kinless nodes	238	13	0.0617521	DATE	0.997016	-1.09582	3	0.032918	0	0.0108704	6.68971e-07	9.17532e-06
SKIV2L	non local hub	R4	Non-hub kinless nodes	1088	336	-0.0662241	FIGHT CLUB	0.904628	-2.42147	1	0.0496477	0	0.0208572	4.18838e-11	1.69389e-09
SKIV2L2	non local hub	R3	Non-hub connectors	1244	732	0.199258	DATE	0.653757	-1.55825	2	0.0510548	0	-0.0170111	3.03568e-07	4.59407e-06
SLC11A1	non local hub	R4	Non-hub kinless nodes	767	318	0.0629527	DATE	0.828105	-2.49301	1	0.0533305	0	0.0200277	1.03469e-08	2.3349e-07
SLC12A9	non local hub	R4	Non-hub kinless nodes	887	354	0.0190765	DATE	0.840721	-2.34993	1	0.0533375	0	0.0196453	6.55253e-09	1.56853e-07
SLC15A3	non local hub	R4	Non-hub kinless nodes	1217	450	-0.048539	FIGHT CLUB	0.863276	-1.96838	1	0.067752	0	0.0181207	5.53924e-06	5.90365e-05
SLC15A4	non local hub	R4	Non-hub kinless nodes	389	94	0.14194	DATE	0.941608	-0.621972	3	0.0502763	0	0.0197046	1.4989e-09	4.23095e-08
SLC16A12	non local hub	R3	Non-hub connectors	31	15	0.42178	DATE	0.765869	-1.08412	3	0.029166	0	0.00783583	5.87397e-05	0.000471885
SLC16A3	non local hub	R4	Non-hub kinless nodes	1008	375	0.000744282	DATE	0.861598	-2.26647	1	0.0606634	0	0.0192064	2.82089e-07	4.29258e-06
SLC16A5	non local hub	R4	Non-hub kinless nodes	1185	435	-0.0263722	FIGHT CLUB	0.865246	-2.028	1	0.0505007	0	0.0153124	6.6628e-07	9.14601e-06
SLC22A4	non local hub	R4	Non-hub kinless nodes	193	82	0.237442	DATE	0.819485	-0.692172	3	0.0630841	0	0.0187283	8.18197e-06	8.3542e-05
SLC24A4	non local hub	R3	Non-hub connectors	23	11	0.357301	DATE	0.771267	-1.10752	3	0.0322131	0	0.0074731	0.000135415	0.000967466
SLC25A26	non local hub	R4	Non-hub kinless nodes	549	18	0.281717	DATE	0.998925	-1.06657	3	0.0125688	0	-0.00302549	0.000120123	0.000872239
SLC25A36	non local hub	R2	Peripheral nodes	784	592	0.307241	DATE	0.429821	-2.08618	2	0.0342432	0	-0.00923134	9.53311e-05	0.000720361
SLC26A11	non local hub	R1	Ultra-peripheral nodes	17	17	0.502046	PARTY	0	-1.07242	3	0.0271591	0	0.00813303	2.42733e-06	2.89686e-05
SLC26A6	non local hub	R4	Non-hub kinless nodes	49	9	0.195677	DATE	0.966264	-1.11922	3	0.0162084	0	0.00720744	3.26305e-12	1.70265e-10
SLC26A8	non local hub	R4	Non-hub kinless nodes	315	77	0.284003	DATE	0.940247	-0.721422	3	0.0333889	0	0.0127509	2.55669e-09	6.87647e-08
SLC27A1	non local hub	R4	Non-hub kinless nodes	360	53	0.0981923	DATE	0.978326	-0.861822	3	0.0444049	0	0.0112764	0.000107238	0.000795081
SLC27A3	non local hub	R4	Non-hub kinless nodes	688	185	-0.0779026	FIGHT CLUB	0.927695	-3.02161	1	0.0536558	0	0.0178492	1.10676e-07	1.89906e-06
SLC2A3	non local hub	R4	Non-hub kinless nodes	473	95	0.205321	DATE	0.959661	-0.616122	3	0.0585039	0	0.0148768	6.91126e-05	0.000542311
SLC30A9	non local hub	R3	Non-hub connectors	1337	770	0.207729	DATE	0.66832	-1.41495	2	0.0615663	0	-0.0191172	1.37146e-07	2.29597e-06
SLC35A1	non local hub	R3	Non-hub connectors	1329	770	0.21186	DATE	0.664315	-1.41495	2	0.0965893	0	-0.0242365	8.51194e-06	8.65904e-05
SLC35B2	non local hub	R1	Ultra-peripheral nodes	11	11	0.49707	DATE	0	-1.10752	3	0.0372881	0	0.00916411	7.92719e-05	0.0006133
SLC35B3	non local hub	R2	Peripheral nodes	1017	684	0.284395	DATE	0.547654	-1.73925	2	0.0517261	0	-0.0135572	3.77446e-06	4.2414e-05
SLC35C1	non local hub	R4	Non-hub kinless nodes	444	82	-0.0625983	FIGHT CLUB	0.965892	-0.692172	3	0.0372109	0	0.0106833	2.48383e-06	2.94728e-05
SLC35C2	non local hub	R4	Non-hub kinless nodes	654	170	-0.166098	FIGHT CLUB	0.932432	-3.08123	1	0.0201862	0	0.00540807	0.00011728	0.00085535
SLC37A4	non local hub	R2	Peripheral nodes	88	66	0.402051	DATE	0.4375	-0.785772	3	0.0320448	0	0.00861845	3.07409e-05	0.000266641
SLC38A1	non local hub	R2	Peripheral nodes	51	44	0.241627	DATE	0.255671	-0.914472	3	0.0427711	0	0.0102682	6.32582e-05	0.000504024
SLC38A10	non local hub	R4	Non-hub kinless nodes	1052	380	-0.0741101	FIGHT CLUB	0.869522	-2.24659	1	0.0271808	0	0.00836611	1.13667e-06	1.47695e-05
SLC39A1	non local hub	R4	Non-hub kinless nodes	137	11	-0.078199	FIGHT CLUB	0.993553	-1.10752	3	0.0372138	0	0.00904732	7.06249e-05	0.000552926
SLC44A2	non local hub	R4	Non-hub kinless nodes	921	339	-0.0605899	FIGHT CLUB	0.864518	-2.40955	1	0.0567093	0	0.0210757	3.10371e-09	8.05941e-08
SLC45A4	non local hub	R4	Non-hub kinless nodes	852	345	0.0277447	DATE	0.836032	-2.3857	1	0.0630234	0	0.0187446	2.05258e-06	2.50381e-05
SLC5A6	non local hub	R4	Non-hub kinless nodes	412	100	-0.0744347	FIGHT CLUB	0.941088	-0.586872	3	0.0377576	0	0.00985484	2.02024e-05	0.000182606
SLC6A6	non local hub	R4	Non-hub kinless nodes	682	290	0.00474305	DATE	0.819188	-2.60429	1	0.0468999	0	0.0122595	4.51488e-05	0.000376794
SLC7A7	non local hub	R2	Peripheral nodes	62	38	0.484672	DATE	0.62435	-0.949571	3	0.0486542	0	0.0169973	2.68607e-07	4.11773e-06
SLC9A1	non local hub	R4	Non-hub kinless nodes	1448	512	-0.114935	FIGHT CLUB	0.874973	-1.72197	1	0.0679541	0	0.0225062	1.17123e-08	2.61448e-07
SLC9A8	non local hub	R3	Non-hub connectors	560	271	0.104726	DATE	0.765813	-2.67981	1	0.0532396	0	0.0199148	2.38515e-09	6.42552e-08
SLCO3A1	non local hub	R4	Non-hub kinless nodes	1214	407	-0.0783485	FIGHT CLUB	0.887604	-2.13928	1	0.0323199	0	0.0117609	6.14309e-09	1.4834e-07
SLMAP	non local hub	R3	Non-hub connectors	1068	654	0.211575	DATE	0.625016	-1.85238	2	0.0719825	0	-0.0172746	4.76631e-05	0.000395384
SLU7	non local hub	R3	Non-hub connectors	1278	735	0.226766	DATE	0.66924	-1.54694	2	0.073468	0	-0.0386834	8.47607e-14	6.23123e-12
SMAP2	non local hub	R4	Non-hub kinless nodes	891	337	-0.0506374	FIGHT CLUB	0.856945	-2.4175	1	0.0584658	0	0.0157463	3.85788e-05	0.00032641
SMARCA5	non local hub	R2	Peripheral nodes	688	482	0.299816	DATE	0.509186	-2.50099	2	0.0331105	0	-0.00849272	9.10546e-05	0.000692475
SMARCC2	non local hub	R4	Non-hub kinless nodes	1025	277	-0.157503	FIGHT CLUB	0.926968	-2.65596	1	0.0338206	0	0.00887771	9.07712e-06	9.17194e-05
SMARCD3	non local hub	R3	Non-hub connectors	33	15	0.447775	DATE	0.793388	-1.08412	3	0.0285124	0	0.00852637	7.63914e-06	7.85815e-05
SMARCE1	non local hub	R2	Peripheral nodes	827	617	0.313951	DATE	0.443379	-1.99191	2	0.0462601	0	-0.0135793	2.5917e-06	3.0512e-05
SMC3	non local hub	R2	Peripheral nodes	1128	722	0.276208	DATE	0.590309	-1.59596	2	0.030894	0	-0.0142801	1.65693e-11	7.43451e-10
SMG5	non local hub	R4	Non-hub kinless nodes	149	10	0.0270899	DATE	0.995496	-1.11337	3	0.0473416	0	0.0120145	0.000107712	0.000796486
SNAI3	non local hub	R4	Non-hub kinless nodes	80	7	0.304831	DATE	0.992344	-1.13092	3	0.0324649	0	0.00840269	3.69187e-05	0.000313005
SNAPC4	non local hub	R4	Non-hub kinless nodes	757	242	0.0295649	DATE	0.897803	-2.79507	1	0.0433929	0	0.0152891	5.21189e-08	9.78546e-07
SNHG5	non local hub	R4	Non-hub kinless nodes	454	1	0.365347	DATE	0.999995	-1.16602	3	0.131445	0	-0.0414085	5.52069e-07	7.78497e-06
SNORA70	non local hub	R2	Peripheral nodes	89	66	0.477438	DATE	0.450069	-0.785772	3	0.0478516	0	0.0119559	9.84078e-05	0.000740566
SNORD33	non local hub	R4	Non-hub kinless nodes	329	11	0.505909	PARTY	0.998882	-1.10752	3	0.0241303	0	-0.0167871	1.91088e-12	1.03973e-10
SNRK	non local hub	R2	Peripheral nodes	939	579	0.220103	DATE	0.619788	-2.13521	2	0.0781326	0	-0.0202344	2.9383e-05	0.000256613
SNRP70	non local hub	R2	Peripheral nodes	25	18	0.327502	DATE	0.4816	-1.06657	3	0.0258982	0	0.00801414	1.2786e-06	1.64076e-05
SNRPA1	non local hub	R3	Non-hub connectors	756	416	0.150575	DATE	0.697209	-2.74987	2	0.0497088	0	-0.0132742	1.05052e-05	0.000103679
SNRPB2	non local hub	R3	Non-hub connectors	1440	782	0.205331	DATE	0.705091	-1.3697	2	0.0554471	0	-0.0332185	1.67752e-22	1.0277e-19
SNRPD2	non local hub	R3	Non-hub connectors	1406	741	0.150243	DATE	0.722243	-1.52431	2	0.0897185	0	-0.0464879	2.30247e-18	5.14664e-16
SNRPF	non local hub	R3	Non-hub connectors	1253	702	0.197234	DATE	0.686114	-1.67138	2	0.0604931	0	-0.0195088	2.76029e-07	4.21587e-06
SNRPG	non local hub	R3	Non-hub connectors	1549	789	0.164085	DATE	0.740551	-1.3433	2	0.136662	0	-0.080404	7.4654e-16	8.82037e-14
SNRPN	non local hub	R4	Non-hub kinless nodes	410	70	-0.019997	FIGHT CLUB	0.970851	-0.762372	3	0.0357319	0	-0.0128166	5.30843e-08	9.94414e-07
SNTB2	non local hub	R4	Non-hub kinless nodes	679	197	-0.140728	FIGHT CLUB	0.915823	-2.97392	1	0.040245	0	0.0231209	1.78416e-21	8.43193e-19
SNURF	non local hub	R4	Non-hub kinless nodes	175	33	0.0739154	DATE	0.964441	-0.978821	3	0.0325099	0	-0.0116202	1.93769e-07	3.09959e-06
SNX2	non local hub	R3	Non-hub connectors	1354	772	0.195086	DATE	0.674915	-1.40741	2	0.0744935	0	-0.0323866	8.64256e-14	6.32552e-12
SNX26	non local hub	R4	Non-hub kinless nodes	499	34	-0.360178	FIGHT CLUB	0.995357	-0.972971	3	0.0483793	0	0.0115831	0.000118395	0.000862337
SNX27	non local hub	R4	Non-hub kinless nodes	783	304	0.0607591	DATE	0.849262	-2.54865	1	0.0545513	0	0.0202546	1.76101e-09	4.90386e-08
SNX4	non local hub	R3	Non-hub connectors	1245	754	0.235285	DATE	0.633221	-1.47529	2	0.0423382	0	-0.0111028	1.11972e-05	0.000109593
SOD1	non local hub	R3	Non-hub connectors	1359	729	0.155502	DATE	0.712249	-1.56956	2	0.0736422	0	-0.0385376	1.12747e-18	2.6642e-16
SOLH	non local hub	R4	Non-hub kinless nodes	1383	473	-0.133735	FIGHT CLUB	0.883029	-1.87697	1	0.069686	0	0.0252069	4.02839e-10	1.29385e-08
SORL1	non local hub	R4	Non-hub kinless nodes	1376	465	-0.112761	FIGHT CLUB	0.885799	-1.90877	1	0.0810125	0	0.0246855	2.89432e-07	4.39623e-06
SP1	non local hub	R4	Non-hub kinless nodes	1112	388	-0.106718	FIGHT CLUB	0.878254	-2.2148	1	0.0508622	0	0.0184125	9.7362e-09	2.22133e-07
SPA17	non local hub	R4	Non-hub kinless nodes	58	0	0.484593	DATE	1	-1.17187	3	0.0197046	0	-0.00535893	1.10551e-05	0.000108395
SPAG7	non local hub	R4	Non-hub kinless nodes	467	86	0.244763	DATE	0.966087	-0.668772	3	0.0477517	0	-0.0205609	1.92418e-12	1.04353e-10
SPATA13	non local hub	R4	Non-hub kinless nodes	77	14	0.0863405	DATE	0.966942	-1.08997	3	0.0655362	0	0.0206809	8.93838e-07	1.19523e-05
SPATA2L	non local hub	R4	Non-hub kinless nodes	796	222	-0.233348	FIGHT CLUB	0.922218	-2.87456	1	0.0430027	0	0.0137947	2.43507e-06	2.904e-05
SPEN	non local hub	R4	Non-hub kinless nodes	479	56	0.163024	DATE	0.986332	-0.844272	3	0.0422029	0	0.0115261	1.24448e-05	0.00012024
SPHK2	non local hub	R4	Non-hub kinless nodes	496	116	0.00470732	DATE	0.945304	-0.493273	3	0.0428014	0	0.0103564	4.32529e-05	0.000362986
SPNS1	non local hub	R4	Non-hub kinless nodes	200	53	0.2143	DATE	0.929775	-0.861822	3	0.0426047	0	0.0116005	1.77613e-05	0.000163489
SPSB3	non local hub	R4	Non-hub kinless nodes	286	48	-0.133491	FIGHT CLUB	0.971832	-0.891072	3	0.0467298	0	0.0149856	1.47122e-06	1.85484e-05
SPTLC2	non local hub	R4	Non-hub kinless nodes	210	20	0.0482301	DATE	0.99093	-1.05487	3	0.0328005	0	0.0118814	1.23816e-07	2.10271e-06
SQSTM1	non local hub	R4	Non-hub kinless nodes	620	147	-0.260379	FIGHT CLUB	0.943785	-3.17264	1	0.0550893	0	0.0141166	9.25613e-05	0.000701676
SR140	non local hub	R4	Non-hub kinless nodes	225	5	0.349973	DATE	0.999506	-1.14262	3	0.0315964	0	-0.0129507	1.39518e-10	5.01688e-09
SRBD1	non local hub	R4	Non-hub kinless nodes	430	60	0.287819	DATE	0.98053	-0.820872	3	0.0470208	0	-0.0136486	1.47387e-05	0.000139337
SRF	non local hub	R4	Non-hub kinless nodes	838	239	-0.202454	FIGHT CLUB	0.918659	-2.80699	1	0.0444396	0	0.0128885	2.89201e-06	3.34365e-05
SRGN	non local hub	R3	Non-hub connectors	693	381	0.123584	DATE	0.697738	-2.88186	2	0.0646839	0	-0.0158602	9.92607e-05	0.000745627
SRP14	non local hub	R3	Non-hub connectors	1311	727	0.181287	DATE	0.692487	-1.5771	2	0.083919	0	-0.0440896	8.20398e-18	1.57793e-15
SRP14P1	non local hub	R3	Non-hub connectors	1257	688	0.158552	DATE	0.700424	-1.72417	2	0.0867424	0	-0.0457324	2.63815e-15	2.71042e-13
SRP19	non local hub	R3	Non-hub connectors	1356	764	0.191696	DATE	0.682556	-1.43758	2	0.0634178	0	-0.0380961	5.92432e-20	1.99988e-17
SRP54	non local hub	R4	Non-hub kinless nodes	415	48	0.290246	DATE	0.986622	-0.891072	3	0.026872	0	-0.00813426	2.0593e-05	0.000185933
SRP9	non local hub	R3	Non-hub connectors	1393	761	0.157636	DATE	0.701553	-1.44889	2	0.0672606	0	-0.0157021	8.85356e-05	0.000676741
SRPRB	non local hub	R3	Non-hub connectors	816	474	0.19476	DATE	0.662576	-2.53116	2	0.0486764	0	-0.0159679	8.75525e-08	1.54723e-06
SRRM2	non local hub	R4	Non-hub kinless nodes	794	216	-0.0300767	FIGHT CLUB	0.925994	-2.8984	1	0.0668107	0	0.0237687	3.07233e-10	1.01639e-08
SS18	non local hub	R3	Non-hub connectors	1001	575	0.122049	DATE	0.670035	-2.15029	2	0.022956	0	-0.00801021	1.14728e-07	1.96248e-06
SS18L2	non local hub	R3	Non-hub connectors	1584	789	0.146497	DATE	0.75189	-1.3433	2	0.0963608	0	-0.041884	1.22425e-13	8.50853e-12
SSB	non local hub	R3	Non-hub connectors	1549	796	0.182006	DATE	0.735927	-1.31691	2	0.0621214	0	-0.0404259	3.17584e-20	1.14199e-17
SSBP1	non local hub	R3	Non-hub connectors	1173	671	0.17996	DATE	0.672773	-1.78828	2	0.0586232	0	-0.0296632	1.17176e-17	2.2025e-15
SSH2	non local hub	R4	Non-hub kinless nodes	1194	408	-0.0775805	FIGHT CLUB	0.883235	-2.13531	1	0.0608176	0	0.0181792	8.25741e-07	1.11045e-05
SSH3	non local hub	R4	Non-hub kinless nodes	912	379	0.00780341	DATE	0.827301	-2.25057	1	0.0509021	0	0.0181338	1.17541e-08	2.6176e-07
ST6GALNAC2	non local hub	R4	Non-hub kinless nodes	473	73	0.150358	DATE	0.976181	-0.744822	3	0.0523871	0	0.013641	0.000139413	0.000991412
STAB1	non local hub	R2	Peripheral nodes	26	16	0.488874	DATE	0.621302	-1.07827	3	0.0449996	0	0.0178287	1.13637e-10	4.13114e-09
STAMBPL1	non local hub	R3	Non-hub connectors	1226	735	0.214114	DATE	0.640587	-1.54694	2	0.0662446	0	-0.0161031	0.000101742	0.000760813
STAT2	non local hub	R2	Peripheral nodes	36	23	0.54781	PARTY	0.591821	-1.03732	3	0.0555798	0	0.0216716	3.41773e-08	6.69819e-07
STAT3	non local hub	R4	Non-hub kinless nodes	1212	400	-0.116972	FIGHT CLUB	0.891078	-2.16711	1	0.0637741	0	0.0153037	0.000122704	0.00088864
STAT5A	non local hub	R4	Non-hub kinless nodes	1027	341	-0.144204	FIGHT CLUB	0.889753	-2.4016	1	0.0508792	0	0.0124521	6.02353e-05	0.000482729
STAT5B	non local hub	R4	Non-hub kinless nodes	902	231	-0.240767	FIGHT CLUB	0.934414	-2.83879	1	0.0528629	0	0.0173874	1.26004e-07	2.13329e-06
STAT6	non local hub	R4	Non-hub kinless nodes	673	288	-0.0515505	FIGHT CLUB	0.816872	-2.61224	1	0.0661599	0	0.0258025	1.57651e-10	5.58395e-09
STIM1	non local hub	R4	Non-hub kinless nodes	596	157	-0.184261	FIGHT CLUB	0.930608	-3.1329	1	0.0479626	0	0.0126558	3.30442e-05	0.000284087
STK10	non local hub	R4	Non-hub kinless nodes	1359	486	-0.138002	FIGHT CLUB	0.872111	-1.8253	1	0.050142	0	0.0129431	2.67093e-05	0.000234749
STK11IP	non local hub	R4	Non-hub kinless nodes	1024	286	-0.0989139	FIGHT CLUB	0.921993	-2.62019	1	0.0418193	0	0.0155483	1.32187e-09	3.76985e-08
STK19	non local hub	R4	Non-hub kinless nodes	756	284	-0.0902459	FIGHT CLUB	0.858879	-2.62814	1	0.0323926	0	0.00869946	9.72424e-06	9.71613e-05
STK25	non local hub	R2	Peripheral nodes	163	104	0.293068	DATE	0.592909	-0.563472	3	0.0353981	0	0.012029	1.46229e-07	2.42849e-06
STK35	non local hub	R4	Non-hub kinless nodes	23	1	0.0645681	DATE	0.99811	-1.16602	3	0.0296705	0	0.00950835	3.65052e-06	4.11611e-05
STK36	non local hub	R3	Non-hub connectors	189	111	0.448153	DATE	0.655077	-0.522523	3	0.0340066	0	0.0103195	5.19234e-06	5.59521e-05
STK4	non local hub	R3	Non-hub connectors	48	22	0.464639	DATE	0.789931	-1.04317	3	0.0342277	0	0.00846729	4.83456e-05	0.000399642
STK40	non local hub	R4	Non-hub kinless nodes	1074	409	-0.0243494	FIGHT CLUB	0.854977	-2.13134	1	0.0362183	0	0.0114616	3.59248e-07	5.34863e-06
STRN4	non local hub	R4	Non-hub kinless nodes	1067	392	-0.111079	FIGHT CLUB	0.865028	-2.1989	1	0.0267885	0	0.0078634	5.67396e-06	6.0278e-05
STX16	non local hub	R1	Ultra-peripheral nodes	22	22	0.357404	DATE	0	-1.04317	3	0.0328961	0	0.010609	9.14217e-08	1.60702e-06
STX4	non local hub	R4	Non-hub kinless nodes	444	11	-0.09036	FIGHT CLUB	0.999386	-1.10752	3	0.0425526	0	0.0101995	7.52793e-05	0.000585423
STX7	non local hub	R2	Peripheral nodes	730	475	0.228967	DATE	0.576609	-2.52739	2	0.0269127	0	-0.00960341	2.82079e-07	4.29258e-06
STX8	non local hub	R2	Peripheral nodes	1128	730	0.270638	DATE	0.58118	-1.56579	2	0.0499636	0	-0.0274434	2.77404e-15	2.83243e-13
STXBP2	non local hub	R4	Non-hub kinless nodes	1244	365	-0.221051	FIGHT CLUB	0.913912	-2.30621	1	0.0624765	0	0.020746	3.52778e-07	5.27128e-06
SUB1	non local hub	R3	Non-hub connectors	1452	779	0.18388	DATE	0.712166	-1.38101	2	0.0847894	0	-0.0324607	6.33164e-11	2.44765e-09
SUCLA2	non local hub	R2	Peripheral nodes	1028	670	0.242059	DATE	0.575221	-1.79205	2	0.0334668	0	-0.00847948	5.82387e-05	0.000468544
SUCLG1	non local hub	R2	Peripheral nodes	668	557	0.40214	DATE	0.304724	-2.21817	2	0.0359081	0	-0.0140204	7.1963e-10	2.17215e-08
SUGT1	non local hub	R2	Peripheral nodes	757	566	0.310469	DATE	0.440962	-2.18423	2	0.0280212	0	-0.00767509	1.97424e-05	0.000179152
SULT1A1	non local hub	R4	Non-hub kinless nodes	135	12	0.0419146	DATE	0.992099	-1.10167	3	0.0234722	0	0.00770858	1.79864e-06	2.23191e-05
SULT1A3	non local hub	R4	Non-hub kinless nodes	626	111	-0.28246	FIGHT CLUB	0.968559	-3.31572	1	0.0358857	0	0.0142837	5.99688e-11	2.33399e-09
SULT1A4	non local hub	R4	Non-hub kinless nodes	159	6	-0.17541	FIGHT CLUB	0.998576	-1.13677	3	0.0326707	0	0.0115872	1.2278e-07	2.08725e-06
SUMO2	non local hub	R2	Peripheral nodes	857	536	0.164724	DATE	0.608828	-2.29736	2	0.0354294	0	-0.00975021	1.63127e-05	0.000151759
SUOX	non local hub	R4	Non-hub kinless nodes	293	49	0.161091	DATE	0.972032	-0.885222	3	0.024456	0	0.00694894	5.63081e-06	5.98966e-05
SUPT6H	non local hub	R4	Non-hub kinless nodes	902	299	-0.147612	FIGHT CLUB	0.890117	-2.56852	1	0.0381311	0	0.00960109	3.43198e-05	0.000293074
SURF4	non local hub	R4	Non-hub kinless nodes	196	28	-0.165192	FIGHT CLUB	0.979592	-1.00807	3	0.0323295	0	0.0104948	8.45092e-07	1.13463e-05
SUV420H1	non local hub	R2	Peripheral nodes	50	31	0.261974	DATE	0.6156	-0.990521	3	0.0207229	0	-0.00554241	0.00011304	0.000827413
SVIL	non local hub	R4	Non-hub kinless nodes	461	114	0.215788	DATE	0.938848	-0.504973	3	0.0433889	0	0.0112228	1.2994e-05	0.000124744
SWAP70	non local hub	R4	Non-hub kinless nodes	91	16	0.387892	DATE	0.969086	-1.07827	3	0.0473993	0	-0.0190882	3.1303e-09	8.11572e-08
SYF2	non local hub	R2	Peripheral nodes	963	624	0.286513	DATE	0.580128	-1.96551	2	0.0506186	0	-0.0259311	1.12648e-13	7.99704e-12
SYT11	non local hub	R1	Ultra-peripheral nodes	25	25	0.516072	PARTY	0	-1.02562	3	0.0598694	0	0.0156383	3.06235e-05	0.000265902
SYTL3	non local hub	R4	Non-hub kinless nodes	349	16	0.093039	DATE	0.997898	-1.07827	3	0.0595449	0	0.0210538	3.82463e-09	9.67328e-08
TAF1	non local hub	R4	Non-hub kinless nodes	11	4	0.477338	DATE	0.867769	-1.14847	3	0.0185541	0	-0.00575596	2.91134e-06	3.36054e-05
TAF12	non local hub	R4	Non-hub kinless nodes	119	40	0.316426	DATE	0.887014	-0.937871	3	0.0433409	0	-0.0207119	9.28532e-14	6.76601e-12
TAF1C	non local hub	R4	Non-hub kinless nodes	412	181	0.0802163	DATE	0.806998	-0.113024	3	0.0304159	0	0.0125998	1.81885e-11	8.10935e-10
TAF5	non local hub	R2	Peripheral nodes	825	623	0.349298	DATE	0.429746	-1.96928	2	0.0327867	0	-0.00778394	0.000136991	0.000977555
TAF6L	non local hub	R3	Non-hub connectors	175	104	0.457907	DATE	0.646824	-0.563472	3	0.0336373	0	0.00989052	1.46547e-05	0.000138754
TAF7	non local hub	R3	Non-hub connectors	1151	704	0.217999	DATE	0.625894	-1.66384	2	0.0701928	0	-0.0201048	3.34066e-06	3.80041e-05
TAF9	non local hub	R4	Non-hub kinless nodes	240	3	0.496267	DATE	0.999844	-1.15432	3	0.0147973	0	-0.00559074	1.93446e-06	2.37549e-05
TAGAP	non local hub	R2	Peripheral nodes	24	15	0.505749	PARTY	0.609375	-1.08412	3	0.0476275	0	0.0124381	4.89583e-05	0.000402694
TALDO1	non local hub	R4	Non-hub kinless nodes	1196	404	-0.0577716	FIGHT CLUB	0.885896	-2.15121	1	0.0365038	0	0.0137868	5.39708e-08	1.0076e-06
TAP1	non local hub	R4	Non-hub kinless nodes	70	27	0.125839	DATE	0.851224	-1.01392	3	0.0586594	0	0.0175003	4.81136e-06	5.24273e-05
TAPBP	non local hub	R4	Non-hub kinless nodes	1108	413	-0.0939334	FIGHT CLUB	0.861062	-2.11544	1	0.0320943	0	0.00840324	2.55578e-05	0.000225753
TATDN1	non local hub	R2	Peripheral nodes	805	606	0.345228	DATE	0.4333	-2.03339	2	0.021404	0	-0.0105071	7.61984e-11	2.85887e-09
TAX1BP1	non local hub	R3	Non-hub connectors	1450	766	0.154397	DATE	0.720925	-1.43004	2	0.113965	0	-0.0404952	3.65277e-11	1.49927e-09
TBC1D10C	non local hub	R3	Non-hub connectors	208	112	0.159704	DATE	0.710059	-0.516673	3	0.0405988	0	0.0187567	1.78573e-12	9.87886e-11
TBC1D15	non local hub	R3	Non-hub connectors	1254	748	0.223091	DATE	0.644198	-1.49791	2	0.0686155	0	-0.0223088	1.96169e-08	4.1178e-07
TBC1D2	non local hub	R3	Non-hub connectors	692	310	0.0634725	DATE	0.799317	-2.52481	1	0.0464613	0	0.0182849	8.33888e-10	2.45871e-08
TBC1D20	non local hub	R4	Non-hub kinless nodes	1049	316	-0.20848	FIGHT CLUB	0.909255	-2.50096	1	0.0305645	0	0.0108276	1.62783e-09	4.56371e-08
TBC1D2B	non local hub	R4	Non-hub kinless nodes	93	16	0.062235	DATE	0.970401	-1.07827	3	0.0341662	0	0.0113685	3.54078e-07	5.28116e-06
TBC1D3B	non local hub	R4	Non-hub kinless nodes	376	5	-0.110271	FIGHT CLUB	0.999823	-1.14262	3	0.026029	0	0.00863711	4.81973e-08	9.14731e-07
TBC1D3G	non local hub	R4	Non-hub kinless nodes	411	17	0.0687222	DATE	0.998289	-1.07242	3	0.0390787	0	0.0117446	2.24017e-07	3.52566e-06
TBCA	non local hub	R3	Non-hub connectors	1358	770	0.223527	DATE	0.678499	-1.41495	2	0.081953	0	-0.0559851	4.71704e-20	1.6601e-17
TBCD	non local hub	R4	Non-hub kinless nodes	343	81	-0.0647473	FIGHT CLUB	0.944232	-0.698022	3	0.0334998	0	0.00913612	2.32816e-05	0.000208162
TBCE	non local hub	R2	Peripheral nodes	1082	737	0.29881	DATE	0.53604	-1.53939	2	0.0242786	0	-0.00734271	5.96602e-06	6.28561e-05
TBK1	non local hub	R2	Peripheral nodes	1137	714	0.247807	DATE	0.605656	-1.62613	2	0.0651094	0	-0.0164648	8.04417e-05	0.00062206
TBKBP1	non local hub	R4	Non-hub kinless nodes	1	0	0.463013	no hub	1	-1.17187	3	0.025712	0	0.00712697	1.71138e-05	0.00015841
TBXAS1	non local hub	R4	Non-hub kinless nodes	1023	367	-0.0767245	FIGHT CLUB	0.871299	-2.29826	1	0.0536662	0	0.0212396	4.13537e-09	1.03641e-07
TCEAL4	non local hub	R4	Non-hub kinless nodes	539	32	0.355199	DATE	0.996475	-0.984671	3	0.0241635	0	-0.0124035	5.3904e-18	1.08735e-15
TCEAL8	non local hub	R3	Non-hub connectors	1503	794	0.199126	DATE	0.720924	-1.32445	2	0.0410503	0	-0.0235189	2.42286e-17	4.04814e-15
TCEB1	non local hub	R3	Non-hub connectors	1272	757	0.204046	DATE	0.645825	-1.46397	2	0.03449	0	-0.0156655	7.11313e-12	3.46054e-10
TCF25	non local hub	R4	Non-hub kinless nodes	299	111	0.262716	DATE	0.862183	-0.522523	3	0.0472173	0	0.015669	1.09781e-07	1.89352e-06
TCIRG1	non local hub	R4	Non-hub kinless nodes	1332	441	-0.0929339	FIGHT CLUB	0.890385	-2.00415	1	0.0352158	0	0.0210038	2.1133e-20	8.32287e-18
TCL1A	non local hub	R2	Peripheral nodes	10	9	0.542356	PARTY	0.19	-1.11922	3	0.0318752	0	-0.00915194	0.000117821	0.000858538
TCN2	non local hub	R4	Non-hub kinless nodes	15	4	0.227321	DATE	0.928889	-1.14847	3	0.0333294	0	0.0115882	1.58684e-07	2.61173e-06
TCTEX1D2	non local hub	R3	Non-hub connectors	1366	779	0.210304	DATE	0.674783	-1.38101	2	0.0266292	0	-0.0138097	2.80099e-13	1.80277e-11
TERF2IP	non local hub	R4	Non-hub kinless nodes	1	0	0.489659	no hub	1	-1.17187	3	0.0370947	0	-0.0103798	2.13715e-05	0.000192227
TESK1	non local hub	R4	Non-hub kinless nodes	299	108	0.111534	DATE	0.869532	-0.540073	3	0.0356129	0	0.0105192	2.21103e-05	0.000198441
TFB2M	non local hub	R3	Non-hub connectors	1367	777	0.220998	DATE	0.676924	-1.38856	2	0.0433735	0	-0.0137112	3.41949e-07	5.11871e-06
THAP1	non local hub	R2	Peripheral nodes	1084	715	0.283483	DATE	0.564936	-1.62235	2	0.023172	0	-0.00579755	5.87681e-05	0.000471885
THEM2	non local hub	R2	Peripheral nodes	675	568	0.412616	DATE	0.291909	-2.17669	2	0.0383882	0	-0.0156304	3.3528e-09	8.62499e-08
THOC1	non local hub	R4	Non-hub kinless nodes	435	43	0.326162	DATE	0.990229	-0.920322	3	0.0384996	0	-0.0102051	8.52331e-05	0.000654522
THOC3	non local hub	R4	Non-hub kinless nodes	252	13	0.363935	DATE	0.997339	-1.09582	3	0.0354849	0	-0.0147386	5.83812e-10	1.81519e-08
THOC7	non local hub	R3	Non-hub connectors	1471	771	0.0980657	DATE	0.725284	-1.41118	2	0.0634075	0	-0.0242546	2.41552e-11	1.03243e-09
THUMPD1	non local hub	R3	Non-hub connectors	1114	670	0.214125	DATE	0.638274	-1.79205	2	0.04219	0	-0.0111032	6.41398e-05	0.000510065
THYN1	non local hub	R4	Non-hub kinless nodes	473	50	0.359935	DATE	0.988826	-0.879372	3	0.0235051	0	-0.0115224	4.78345e-13	2.95235e-11
TIAF1	non local hub	R4	Non-hub kinless nodes	710	163	-0.113106	FIGHT CLUB	0.947294	-3.10905	1	0.0423945	0	0.0155297	3.07332e-08	6.1396e-07
TICAM1	non local hub	R4	Non-hub kinless nodes	182	23	-0.0903157	FIGHT CLUB	0.98403	-1.03732	3	0.0290495	0	0.00739755	2.71033e-05	0.00023796
TIGA1	non local hub	R3	Non-hub connectors	767	423	0.145445	DATE	0.695848	-2.72348	2	0.0567694	0	-0.0183785	2.98894e-07	4.53163e-06
TIMM23	non local hub	R3	Non-hub connectors	1285	702	0.131476	DATE	0.701552	-1.67138	2	0.0355869	0	-0.0173257	3.13438e-16	4.11475e-14
TIMP1	non local hub	R4	Non-hub kinless nodes	801	247	-0.172752	FIGHT CLUB	0.904911	-2.7752	1	0.0640846	0	0.0199236	1.17046e-06	1.51552e-05
TIMP2	non local hub	R4	Non-hub kinless nodes	1085	364	-0.0664739	FIGHT CLUB	0.887451	-2.31019	1	0.0438929	0	0.0135181	2.93137e-06	3.37894e-05
TINP1	non local hub	R3	Non-hub connectors	1575	793	0.16618	DATE	0.746496	-1.32822	2	0.102255	0	-0.0514469	6.088e-19	1.54926e-16
TIPRL	non local hub	R2	Peripheral nodes	1019	675	0.264513	DATE	0.561208	-1.77319	2	0.0212883	0	-0.00672475	1.26096e-06	1.62189e-05
TIRAP	non local hub	R4	Non-hub kinless nodes	376	16	-0.409617	FIGHT CLUB	0.998189	-1.07827	3	0.0141716	0	0.00343459	0.000111322	0.000818027
TK2	non local hub	R4	Non-hub kinless nodes	58	6	0.184563	DATE	0.989298	-1.13677	3	0.0291054	0	0.00743512	0.000134004	0.000959135
TKT	non local hub	R4	Non-hub kinless nodes	960	368	0.0221272	DATE	0.853056	-2.29429	1	0.0520253	0	0.0176204	7.11347e-08	1.28454e-06
TLK1	non local hub	R2	Peripheral nodes	1051	666	0.23186	DATE	0.598447	-1.80713	2	0.0467027	0	-0.0115966	0.000108691	0.000800828
TLN1	non local hub	R4	Non-hub kinless nodes	1387	470	-0.159898	FIGHT CLUB	0.885173	-1.88889	1	0.0817371	0	0.0244533	5.99391e-07	8.35964e-06
TLR2	non local hub	R2	Peripheral nodes	61	49	0.495159	DATE	0.354743	-0.885222	3	0.0510817	0	0.0174769	5.1521e-07	7.34663e-06
TLR5	non local hub	R4	Non-hub kinless nodes	78	28	0.398739	DATE	0.871137	-1.00807	3	0.0681858	0	0.0231544	9.84685e-07	1.3003e-05
TLR8	non local hub	R4	Non-hub kinless nodes	188	84	0.378838	DATE	0.800362	-0.680472	3	0.0464922	0	0.015367	5.0253e-07	7.17819e-06
TM2D3	non local hub	R2	Peripheral nodes	935	613	0.27475	DATE	0.570169	-2.00699	2	0.0367377	0	-0.00971497	2.76089e-05	0.000242141
TM9SF1	non local hub	R4	Non-hub kinless nodes	914	361	-0.0327901	FIGHT CLUB	0.844001	-2.32211	1	0.0214226	0	0.00607632	5.55572e-06	5.91359e-05
TM9SF3	non local hub	R2	Peripheral nodes	798	605	0.349229	DATE	0.425216	-2.03716	2	0.0386576	0	-0.0175228	6.10619e-10	1.87389e-08
TM9SF4	non local hub	R4	Non-hub kinless nodes	365	65	-0.078539	FIGHT CLUB	0.968287	-0.791622	3	0.0499694	0	0.0125508	2.04832e-05	0.000185042
TMBIM4	non local hub	R3	Non-hub connectors	1075	656	0.227145	DATE	0.627616	-1.84484	2	0.0605681	0	-0.0188001	9.4051e-08	1.64276e-06
TMC6	non local hub	R3	Non-hub connectors	216	124	0.183318	DATE	0.670439	-0.446473	3	0.0534024	0	0.0154151	6.11017e-06	6.41703e-05
TMCO1	non local hub	R3	Non-hub connectors	1513	790	0.168931	DATE	0.727368	-1.33953	2	0.145612	0	-0.04784	8.71527e-10	2.55149e-08
TMCO3	non local hub	R2	Peripheral nodes	59	39	0.514673	PARTY	0.563057	-0.943721	3	0.0464306	0	0.011432	0.000111838	0.000820731
TMCO6	non local hub	R4	Non-hub kinless nodes	98	3	0.270703	DATE	0.999063	-1.15432	3	0.0239126	0	0.00717134	9.64888e-06	9.6553e-05
TMED10	non local hub	R3	Non-hub connectors	957	576	0.171774	DATE	0.637739	-2.14652	2	0.0578674	0	-0.0167699	2.31694e-06	2.78319e-05
TMEM115	non local hub	R4	Non-hub kinless nodes	1015	378	-0.0557737	FIGHT CLUB	0.861308	-2.25454	1	0.0370704	0	0.0113393	6.51508e-07	8.98049e-06
TMEM120A	non local hub	R4	Non-hub kinless nodes	147	43	0.35875	DATE	0.914434	-0.920322	3	0.0545638	0	0.0154367	2.44531e-06	2.91411e-05
TMEM126A	non local hub	R3	Non-hub connectors	1536	791	0.172285	DATE	0.734802	-1.33576	2	0.0847113	0	-0.0403807	2.58628e-14	2.08681e-12
TMEM126B	non local hub	R3	Non-hub connectors	1545	797	0.187037	DATE	0.733891	-1.31314	2	0.0856747	0	-0.0301054	9.60638e-09	2.19778e-07
TMEM14C	non local hub	R2	Peripheral nodes	1120	721	0.202584	DATE	0.585586	-1.59973	2	0.0556455	0	-0.0184413	1.43495e-07	2.38788e-06
TMEM156	non local hub	R3	Non-hub connectors	7	4	0.475649	DATE	0.673469	-1.14847	3	0.0290112	0	-0.00733182	7.43118e-05	0.000578988
TMEM175	non local hub	R4	Non-hub kinless nodes	880	256	-0.00302458	FIGHT CLUB	0.915372	-2.73943	1	0.0434678	0	0.0206812	2.41023e-11	1.03243e-09
TMEM181	non local hub	R3	Non-hub connectors	1262	748	0.198612	DATE	0.648695	-1.49791	2	0.0926085	0	-0.0221185	7.32424e-05	0.000571464
TMEM184B	non local hub	R4	Non-hub kinless nodes	1285	443	-0.123755	FIGHT CLUB	0.881149	-1.9962	1	0.0565065	0	0.0199736	2.82135e-09	7.49085e-08
TMEM205	non local hub	R3	Non-hub connectors	170	84	0.28787	DATE	0.755848	-0.680472	3	0.0557199	0	0.016998	2.47869e-06	2.94329e-05
TMEM30A	non local hub	R2	Peripheral nodes	921	669	0.32825	DATE	0.472366	-1.79582	2	0.0414976	0	-0.0130693	8.56472e-06	8.70738e-05
TMEM4	non local hub	R2	Peripheral nodes	1109	697	0.236811	DATE	0.604995	-1.69023	2	0.0412015	0	-0.0201143	1.13273e-13	8.00704e-12
TMEM59	non local hub	R2	Peripheral nodes	1101	690	0.244577	DATE	0.607243	-1.71663	2	0.0692461	0	-0.0184704	2.07622e-06	2.53079e-05
TMEM60	non local hub	R2	Peripheral nodes	1047	701	0.287763	DATE	0.551727	-1.67515	2	0.0476538	0	-0.0228533	9.07942e-15	8.03116e-13
TMEM63A	non local hub	R4	Non-hub kinless nodes	149	26	-0.158698	FIGHT CLUB	0.969551	-1.01977	3	0.0503708	0	0.0121004	4.91416e-05	0.0004036
TMEM70	non local hub	R4	Non-hub kinless nodes	126	0	0.430992	DATE	1	-1.17187	3	0.0162601	0	-0.00473296	4.12956e-05	0.000347265
TMEM8	non local hub	R4	Non-hub kinless nodes	676	249	-0.115614	FIGHT CLUB	0.864323	-2.76725	1	0.0665647	0	0.0248379	3.64158e-09	9.26697e-08
TMEM88	non local hub	R3	Non-hub connectors	656	296	0.0576852	DATE	0.796401	-2.58045	1	0.0449793	0	0.0121456	1.43352e-05	0.000136118
[truncated: 250 more rows]

## Sheet: switch
	Total_Degree	Internal_Degree	APCC	P	z	Cluster_ID	IQR	perc_zeros	pval	pval_adj	logFC	direction
ABHD4	1077	385	-0.118781	0.872212	-2.22672	1	0.0425442	0	5.34281e-06	5.72009e-05	0.0112122	up
ABTB1	1259	403	-0.118656	0.897539	-2.15518	1	0.0658574	0	1.85679e-10	6.45236e-09	0.0244857	up				count
ACADVL	789	186	-0.098372	0.944426	-3.01764	1	0.0330634	0	1.34218e-12	7.57714e-11	0.0150321	up			down	14
ACIN1	705	195	-0.206091	0.923495	-2.98187	1	0.0326154	0	2.52337e-07	3.88271e-06	0.0112252	up			up	584
ACO1	277	47	-0.0692051	0.97121	-0.896922	3	0.032199	0	6.71114e-05	0.000530129	0.00848533	up			Tot	598
ACSS2	1341	485	-0.0471814	0.869195	-1.82928	1	0.0363881	0	2.02096e-10	7.00813e-09	0.013946	up
ACTN1	1417	478	-0.133598	0.886207	-1.8571	1	0.081455	0	3.22891e-07	4.86424e-06	0.0257553	up
ACTN4	1369	491	-0.0807527	0.871366	-1.80543	1	0.0645321	0	8.16621e-08	1.45088e-06	0.0210436	up
ACTR1A	1128	336	-0.180494	0.911272	-2.42147	1	0.0457569	0	6.51051e-05	0.000516748	0.0107803	up
ADAM15	507	54	-0.130617	0.988656	-0.855972	3	0.0319958	0	6.5427e-07	9.01105e-06	0.0105979	up
ADAM8	1260	410	-0.105479	0.894117	-2.12736	1	0.0602512	0	1.63165e-14	1.37001e-12	0.0300294	up			Etichette di riga	Conteggio di Cluster_ID
ADAR	980	346	-0.0805233	0.875348	-2.38173	1	0.0459952	0	1.1489e-07	1.96322e-06	0.0157361	up			cluster 1	448
AGER	108	1	-0.0225505	0.999914	-1.16602	3	0.0159586	0	2.66894e-06	3.1242e-05	0.00497397	up			up	448
AGTRAP	985	329	-0.106527	0.888437	-2.44929	1	0.0491956	0	5.58083e-11	2.18233e-09	0.0205788	up			cluster 3	150
AHCYL1	664	206	-0.104699	0.903751	-2.93815	1	0.0468827	0	6.64001e-05	0.000525765	0.0117685	up			down	14
AKAP13	1114	414	-0.0700645	0.861888	-2.11146	1	0.0415003	0	5.04634e-11	1.98742e-09	0.0157208	up			up	136
AKNA	876	302	-0.118083	0.881148	-2.5566	1	0.0491513	0	1.88426e-05	0.000172309	0.0126952	up			Totale complessivo	598
AKR1D1	345	27	-0.199367	0.993875	-1.01392	3	0.0282089	0	4.34115e-06	4.77758e-05	0.00865843	up
AKT1	1280	466	-0.139365	0.867458	-1.90479	1	0.0322512	0	1.04511e-05	0.000103269	0.00932851	up
ALDH3B1	1023	363	-0.110181	0.874089	-2.31416	1	0.03895	0	3.36604e-07	5.04443e-06	0.0115216	up
ANKFY1	626	196	-0.052077	0.901969	-2.97789	1	0.0297978	0	1.12169e-08	2.5209e-07	0.010633	up
ANKRD13D	1296	441	-0.0974829	0.884211	-2.00415	1	0.0209927	0	4.14529e-17	6.72228e-15	0.0105476	up
ANPEP	1133	411	-0.0910664	0.86841	-2.12339	1	0.0943559	0	4.42468e-05	0.00036964	0.023782	up
ANXA11	912	326	-0.105921	0.872225	-2.46121	1	0.0457734	0	0.000126191	0.000909635	0.0107715	up
AP1G2	795	177	-0.13221	0.950431	-3.05341	1	0.0475374	0	1.73473e-07	2.80765e-06	0.0152799	up
AP1M1	983	300	-0.0955789	0.90686	-2.56455	1	0.0546694	0	3.17569e-06	3.6277e-05	0.0157263	up
AP2A2	304	52	-0.0218743	0.970741	-0.867672	3	0.0298983	0	1.44667e-05	0.000137288	0.00857953	up
APBA3	716	154	-0.226973	0.953739	-3.14482	1	0.0414516	0	0.000127881	0.000920088	0.00994948	up
APBB1IP	1292	433	-0.113771	0.887682	-2.03595	1	0.0636078	0	5.57442e-09	1.35598e-07	0.0234951	up
APBB3	352	67	-0.0333306	0.96377	-0.779922	3	0.0422934	0	6.21242e-14	4.70266e-12	0.0200052	up
APEX1	418	106	-0.0236827	0.935693	-0.551773	3	0.0405365	0	2.77462e-05	0.000243217	-0.0108793	down
APEX2	424	75	-0.093574	0.968711	-0.733122	3	0.0332627	0	7.56166e-05	0.000587494	0.00862009	up
APLP2	1227	421	-0.122934	0.882273	-2.08364	1	0.0355914	0	9.30968e-10	2.69687e-08	0.0136837	up
ARF1	710	232	-0.168314	0.893228	-2.83481	1	0.0238701	0	2.64816e-06	3.10441e-05	0.00708612	up
ARHGAP1	1331	458	-0.111032	0.881594	-1.93659	1	0.0539158	0	2.44448e-07	3.78597e-06	0.0169305	up
ARHGAP9	996	358	-0.00879571	0.870805	-2.33403	1	0.0562993	0	1.2501e-10	4.52471e-09	0.0216446	up
ARHGEF2	1401	488	-0.135224	0.878671	-1.81735	1	0.0374577	0	1.12163e-11	5.3008e-10	0.0171581	up
ARID3A	1368	462	-0.108835	0.885946	-1.92069	1	0.0724218	0	8.94767e-08	1.57786e-06	0.0228393	up
ARID3B	976	367	-0.0606586	0.858606	-2.29826	1	0.044179	0	3.82672e-07	5.6617e-06	0.0136863	up
ATG16L2	1090	398	-0.0345298	0.866675	-2.17505	1	0.0754271	0	2.2458e-11	9.69914e-10	0.0301514	up
ATG2A	997	409	-0.00966211	0.831711	-2.13134	1	0.0668934	0	1.43937e-07	2.39283e-06	0.0214145	up
ATG7	1095	408	-0.0733406	0.861167	-2.13531	1	0.0558845	0	7.44286e-05	0.000579625	0.0135112	up
ATHL1	440	29	-0.198915	0.995656	-1.00222	3	0.0992262	0	1.67852e-10	5.88227e-09	0.041239	up
ATP5D	379	106	-0.0774326	0.921777	-0.551773	3	0.0423534	0	1.97662e-05	0.000179152	0.0114933	up
ATP6AP1	1309	442	-0.0723975	0.885984	-2.00018	1	0.0511178	0	6.17306e-13	3.72659e-11	0.0233012	up
ATP6V0A1	1355	500	-0.0825141	0.863836	-1.76966	1	0.0638144	0	5.85276e-06	6.17414e-05	0.0180653	up
ATP6V1F	229	49	-0.201487	0.954215	-0.885222	3	0.0432283	0	7.41833e-07	1.00627e-05	0.0142032	up
ATXN2	625	173	-0.0109214	0.923382	-0.159824	3	0.0401592	0	1.74394e-06	2.17218e-05	0.0116264	up
ATXN7L3	1117	322	-0.218691	0.916899	-2.47711	1	0.0427364	0	6.7714e-08	1.23345e-06	0.013939	up
AXUD1	634	253	-0.0227703	0.840756	-2.75135	1	0.0655601	0	4.21703e-06	4.65958e-05	0.0190617	up
BANP	933	339	-0.0979225	0.867981	-2.40955	1	0.0363394	0	3.31927e-07	4.98674e-06	0.011383	up
BAT2	1225	397	-0.163007	0.894971	-2.17903	1	0.0555159	0	1.90198e-05	0.000173528	0.0139563	up
BAT5	787	245	-0.17559	0.903087	-2.78314	1	0.0399756	0	1.65438e-13	1.11694e-11	0.0176621	up
BCKDK	1189	434	-0.0533991	0.866766	-2.03197	1	0.0562752	0	1.2893e-07	2.16952e-06	0.0178475	up
BCL7C	61	11	-0.0528307	0.967482	-1.10752	3	0.0160413	0	3.63116e-05	0.000308332	-0.0047762	down
BICD2	524	179	-0.143036	0.883307	-3.04546	1	0.0421227	0	5.23163e-09	1.28392e-07	0.0155967	up
BIN3	388	29	-0.0169074	0.994414	-1.00222	3	0.0475485	0	8.14751e-07	1.09746e-05	0.0152056	up
BRE	1167	362	-0.150837	0.903778	-2.31813	1	0.0269081	0	7.48131e-06	7.70059e-05	0.00778108	up
BSDC1	137	37	-0.0872279	0.927061	-0.955421	3	0.0362352	0	4.7848e-10	1.51276e-08	0.0152016	up
BTBD12	655	227	-0.0462928	0.879893	-2.85468	1	0.0368889	0	6.66376e-05	0.000527141	0.00903667	up
C10ORF54	1265	443	-0.038778	0.877362	-1.9962	1	0.0560303	0	1.09366e-13	7.83124e-12	0.0263835	up
C14ORF159	1020	372	-0.0791338	0.86699	-2.27839	1	0.0540827	0	1.62617e-13	1.10239e-11	0.0233529	up
C16ORF56	250	72	-0.0634142	0.917056	-0.750672	3	0.0475653	0	1.07588e-06	1.40986e-05	0.0146374	up
C17ORF62	1306	419	-0.159772	0.89707	-2.09159	1	0.0501717	0	1.74162e-09	4.85804e-08	0.0190206	up
C1QBP	450	70	-0.140551	0.975802	-0.762372	3	0.0391479	0	5.06213e-06	5.46558e-05	-0.011994	down
C21ORF55	179	32	-0.100489	0.968041	-0.984671	3	0.0327512	0	1.06122e-05	0.000104673	0.00912648	up
C5ORF41	150	59	-0.111005	0.845289	-0.826722	3	0.0542657	0	9.05544e-22	5.16504e-19	0.0339391	up
C7ORF26	492	114	-0.0506262	0.946312	-0.504973	3	0.037511	0	2.26297e-05	0.000202883	0.0100217	up
C7ORF43	1109	409	-0.0575843	0.863986	-2.13134	1	0.0539541	0	3.54934e-16	4.55113e-14	0.0284037	up
C9ORF164	1354	462	-0.114647	0.883575	-1.92069	1	0.0704975	0	1.36498e-08	3.00241e-07	0.0233962	up
C9ORF89	252	14	-0.0885311	0.996914	-1.08997	3	0.0445076	0	3.66871e-07	5.45721e-06	0.0140084	up
CALCOCO1	1288	462	-0.146048	0.871337	-1.92069	1	0.0432195	0	1.71262e-05	0.000158437	0.010998	up
CANT1	1195	401	-0.0964005	0.887396	-2.16313	1	0.0551197	0	0.000108076	0.000798428	0.0135596	up
CASZ1	537	210	-0.0593846	0.847071	-2.92225	1	0.0194072	0	5.69749e-06	6.03591e-05	0.00563389	up
CBL	627	226	-0.0286768	0.870078	-2.85866	1	0.0551234	0	2.59944e-06	3.05813e-05	0.0161817	up
CBX6	492	105	-0.0557534	0.954454	-0.557623	3	0.0505697	0	1.19999e-06	1.54949e-05	0.0147576	up
CCDC149	373	19	-0.0581682	0.997405	-1.06072	3	0.0392089	0	3.70862e-07	5.50667e-06	0.012509	up
CCDC97	804	227	-0.179853	0.920285	-2.85468	1	0.0413068	0	6.98647e-08	1.26575e-06	0.013466	up
CCND3	319	20	-0.122133	0.996069	-1.05487	3	0.0430453	0	4.09283e-11	1.66338e-09	0.0164907	up
CCNI	944	185	-0.351684	0.961594	-3.02161	1	0.0382665	0	2.90581e-06	3.3565e-05	0.0120477	up
CCNK	334	38	-0.1818	0.987056	-0.949571	3	0.040899	0	1.52837e-05	0.000143478	0.0112387	up
CD14	880	337	-0.0119465	0.853346	-2.4175	1	0.0568506	0	1.0681e-06	1.40107e-05	0.0184055	up
CDC42EP4	1060	385	-0.118704	0.86808	-2.22672	1	0.0439506	0	8.25084e-05	0.000635961	0.0110209	up
CDK5RAP3	946	236	-0.0613526	0.937764	-2.81891	1	0.0380767	0	5.89832e-12	2.92108e-10	0.0164821	up
CECR1	498	114	-0.0205609	0.947598	-0.504973	3	0.0329979	0	1.77489e-06	2.20575e-05	0.00999371	up
CFL1	685	207	-0.140765	0.908681	-2.93417	1	0.0418304	0	1.6334e-05	0.000151872	0.0110059	up
CFLAR	796	283	-0.0409409	0.8736	-2.63212	1	0.0729432	0	5.81062e-11	2.26683e-09	0.0274898	up
CFP	1027	354	-0.096187	0.881187	-2.34993	1	0.0573445	0	4.55598e-07	6.61637e-06	0.0189463	up
CHKB	415	73	-0.100043	0.969058	-0.744822	3	0.0275528	0	2.82574e-10	9.50012e-09	0.0117962	up
CHMP1A	792	223	-0.207987	0.920721	-2.87058	1	0.0419844	0	0.000111719	0.000820577	0.010681	up
CKAP4	719	278	-0.0187757	0.850503	-2.65199	1	0.059932	0	3.23789e-05	0.000278942	0.0175931	up
CKAP5	473	134	-0.00945234	0.919742	-0.387973	3	0.028406	0	2.62765e-06	3.08693e-05	0.00901074	up
CLDN9	501	189	-0.101739	0.857686	-3.00571	1	0.0261751	0	5.80179e-06	6.12819e-05	0.00734852	up
CLEC16A	644	209	-0.0209766	0.894678	-2.92622	1	0.0417211	0	3.1265e-05	0.000270337	0.0108195	up
CLK2	1049	236	-0.2924	0.949386	-2.81891	1	0.0349796	0	2.47557e-05	0.000219327	0.00876883	up
CLN3	1161	346	-0.0881289	0.911185	-2.38173	1	0.0416427	0	5.4314e-07	7.69185e-06	0.0130145	up
CMTM3	469	13	-0.40478	0.999232	-1.09582	3	0.02875	0	5.64445e-05	0.000456552	0.00714753	up
CNNM3	945	274	-0.0763771	0.915931	-2.66789	1	0.0526423	0	2.6016e-09	6.96328e-08	0.0204282	up
COASY	1105	384	-0.0770076	0.879236	-2.2307	1	0.036005	0	7.0353e-08	1.27181e-06	0.0116641	up
COPA	613	196	-0.0578181	0.897767	-2.97789	1	0.0424164	0	3.65509e-09	9.28708e-08	0.015687	up
COPG	1138	424	-0.0975926	0.861182	-2.07172	1	0.0483043	0	2.55628e-05	0.000225753	0.0117065	up
CORO7	1315	399	-0.194272	0.907935	-2.17108	1	0.0604401	0	3.09454e-08	6.17453e-07	0.0216163	up
CREBBP	881	325	-0.0537947	0.863914	-2.46519	1	0.0502403	0	1.54819e-07	2.5583e-06	0.0172146	up
CRIPAK	730	159	-0.282959	0.95256	-3.12495	1	0.0727636	0	3.01519e-05	0.000262634	0.0201373	up
CRISPLD2	851	342	-0.00784041	0.838492	-2.39762	1	0.0941758	0	9.76819e-07	1.2926e-05	0.0295617	up
CSF1R	520	75	-0.0166005	0.979197	-0.733122	3	0.0721269	0	1.22988e-05	0.000119107	0.0196914	up
CSF3R	1294	419	-0.0795385	0.895152	-2.09159	1	0.0620365	0	1.23129e-08	2.72647e-07	0.0228286	up
CSNK1D	1222	424	-0.0482805	0.87961	-2.07172	1	0.0474407	0	3.5347e-06	4.00188e-05	0.0137675	up
CTAGE5	433	10	-0.0984451	0.999467	-1.11337	3	0.0242425	0	1.20385e-08	2.67288e-07	0.00875142	up
CTDSP1	750	244	-0.178663	0.894158	-2.78712	1	0.0321211	0	6.42944e-07	8.88466e-06	0.0107442	up
CTNS	655	188	-0.143031	0.917618	-3.00969	1	0.0229838	0	1.26877e-06	1.63068e-05	0.00693276	up
CUEDC1	748	314	-0.00300395	0.82378	-2.50891	1	0.0720712	0	7.99203e-08	1.42453e-06	0.0231646	up
CUTL1	883	337	-0.025538	0.854341	-2.4175	1	0.0595789	0	2.64872e-10	8.94134e-09	0.0236776	up
CYBA	663	277	-0.0106503	0.825445	-2.65596	1	0.0375902	0	5.6918e-06	6.03514e-05	0.011274	up
DAPK2	725	294	-0.00100703	0.835556	-2.5884	1	0.0568623	0	4.72731e-07	6.82921e-06	0.0176164	up
DCTN1	1124	358	-0.0858602	0.898554	-2.33403	1	0.036463	0	1.09024e-05	0.000107279	0.00977523	up
DDHD2	43	14	-0.108613	0.893997	-1.08997	3	0.018554	0	1.23235e-05	0.000119276	-0.00513982	down
DDX23	550	99	-0.0683483	0.9676	-0.592722	3	0.0356704	0	6.90646e-05	0.000542192	0.0097259	up
DEDD2	841	307	-0.0951739	0.866745	-2.53673	1	0.0482126	0	9.2028e-06	9.27627e-05	0.0141562	up
DEF6	526	177	-0.0857808	0.886766	-3.05341	1	0.0516109	0	1.73375e-05	0.000159855	0.0136522	up
DENND1C	1356	413	-0.133198	0.907236	-2.11544	1	0.0627134	0	5.46009e-10	1.70728e-08	0.0221092	up
DENND3	1069	361	-0.0577319	0.88596	-2.32211	1	0.0642173	0	3.09739e-09	8.05718e-08	0.0240633	up
DHX16	622	190	-0.0336673	0.90669	-3.00174	1	0.0368049	0	3.34973e-08	6.60403e-07	0.0133066	up
DHX34	1205	404	-0.103683	0.887594	-2.15121	1	0.0373497	0	9.18446e-08	1.61274e-06	0.0127012	up
DISC1	197	9	-0.0929856	0.997913	-1.11922	3	0.0178169	0	8.89565e-09	2.0522e-07	0.00678772	up
DLEU1	9	0	-0.0476111	1	-1.17187	3	0.0167405	0	6.88159e-06	7.15451e-05	-0.00508709	down
DNAJC5	1149	410	-0.0985273	0.872671	-2.12736	1	0.0435841	0	2.00352e-06	2.44939e-05	0.013025	up
DOCK2	664	235	-0.015949	0.874744	-2.82289	1	0.0491115	0	1.1145e-05	0.000109147	0.0135449	up
DOK3	751	299	-0.0452212	0.841488	-2.56852	1	0.0405583	0	1.49663e-05	0.000141285	0.0112601	up
DPP3	476	63	-0.109942	0.982483	-0.803322	3	0.0219637	0	1.17093e-06	1.51552e-05	0.00687026	up
DPP8	435	19	-0.176951	0.998092	-1.06072	3	0.0232495	0	3.06346e-08	6.1273e-07	0.00812292	up
DPP9	494	98	-0.0446945	0.960645	-0.598572	3	0.0462839	0	1.41126e-05	0.000134236	0.01304	up
DPRXP4	1216	415	-0.103887	0.883526	-2.10749	1	0.0352651	0	3.60632e-11	1.48758e-09	0.0150416	up
DTX2	1385	500	-0.0880406	0.869671	-1.76966	1	0.038776	0	9.57138e-07	1.26961e-05	0.0111385	up
DULLARD	472	108	-0.25841	0.947644	-3.32764	1	0.0471559	0	6.26047e-07	8.6729e-06	0.0145639	up
DUSP18	710	276	-0.0916831	0.848887	-2.65994	1	0.0501431	0	1.03085e-05	0.000102103	0.0144298	up
DVL3	1193	427	-0.115905	0.871892	-2.0598	1	0.0448613	0	5.73594e-10	1.78678e-08	0.0162313	up
DYNC1H1	720	189	-0.0992868	0.931094	-3.00571	1	0.0525447	0	3.13176e-08	6.23374e-07	0.0183029	up
DYSF	1326	439	-0.111186	0.890392	-2.0121	1	0.0971782	0	2.35672e-06	2.82482e-05	0.0292875	up
EDG4	1161	411	-0.0474794	0.87468	-2.12339	1	0.0801794	0	2.75869e-13	1.78248e-11	0.0334485	up
EFHD2	997	371	-0.0358954	0.861529	-2.28236	1	0.0410069	0	6.45974e-11	2.46768e-09	0.0176587	up
EGLN2	792	298	-0.0779677	0.858426	-2.5725	1	0.0253633	0	5.94931e-09	1.44292e-07	0.00955359	up
EHD1	1268	448	-0.13693	0.87517	-1.97633	1	0.0480537	0	3.30018e-09	8.50285e-08	0.0177837	up
EIF3I	334	66	-0.12945	0.960952	-0.785772	3	0.0375747	0	4.60183e-05	0.000383471	-0.0102451	down
EIF4G1	950	239	-0.223337	0.936708	-2.80699	1	0.0336923	0	2.84961e-05	0.000249393	0.00914081	up
EIF4G3	279	2	-0.172355	0.999949	-1.16017	3	0.041494	0	2.0102e-05	0.000181996	0.0111995	up
[truncated: 452 more rows]

## Sheet: selection
Gene name
ABHD4
ABTB1
ACADVL
ACIN1
ACSS2
ACTN1
ACTN4
ACTR1A
ADAM8
ADAR
[truncated: 438 more rows]
