# Supplementary material for: Alzheimer’s disease: insights from a network medicine perspective
Source: Sci Rep. 2022 Oct 7;12:16846. doi: 10.1038/s41598-022-20404-3 (PMC9546925; doi:10.1038/s41598-022-20404-3)
Supplement: Supplementary file 4 — Supplementary Table 3. [file 41598_2022_20404_MOESM4_ESM.xlsx]

## Sheet: GOBP
Supplementary Table 3. Functional enrichment analysis of switch genes. The file is composed of two separated sheets. The first sheet reports the GO Biological Processes found to be enriched in the list of AD switch genes. The second sheet reports the list the DisGeNET diseases found to be enriched in the list of AD switch genes.
Term	P-value	Adjusted P-value	Genes							Adjusted P-value<=0.05
neutrophil degranulation (GO:0043312)	5.63157e-22	8.85402e-19	ARHGAP9;SERPINA1;ITGAM;SLC44A2;ITGB2;TCIRG1;ITGAL;STK10;HK3;LAMP1;ANPEP;TIMP2;TOM1;ITGAX;GAA;PRKCD;HLA-B;RHOG;CYBA;UNC13D;CKAP4;OSCAR;DOK3;RAB37;CRISPLD2;DNAJC5;ADAM8;DOCK2;VCL;GRN;CANT1;MVP;PTAFR;STXBP2;UBR4;CFP;GNS;ALDH3B1;CD14;ATG7;AP1M1;ATP6V0A1;DYNC1H1;STK11IP;NBEAL2;LILRB3;IGF2R;SELL;IMPDH1;GLB1;PTPN6;GLA;SIGLEC5
neutrophil activation involved in immune response (GO:0002283)	8.27216e-22	8.85402e-19	ARHGAP9;SERPINA1;ITGAM;SLC44A2;ITGB2;TCIRG1;ITGAL;STK10;HK3;LAMP1;ANPEP;TIMP2;TOM1;ITGAX;GAA;PRKCD;HLA-B;RHOG;CYBA;UNC13D;CKAP4;OSCAR;DOK3;RAB37;CRISPLD2;DNAJC5;ADAM8;DOCK2;VCL;GRN;CANT1;MVP;PTAFR;STXBP2;UBR4;CFP;GNS;ALDH3B1;CD14;ATG7;AP1M1;ATP6V0A1;DYNC1H1;STK11IP;NBEAL2;LILRB3;IGF2R;SELL;IMPDH1;GLB1;PTPN6;GLA;SIGLEC5
neutrophil mediated immunity (GO:0002446)	1.10079e-21	8.85402e-19	ARHGAP9;SERPINA1;ITGAM;SLC44A2;ITGB2;TCIRG1;ITGAL;STK10;HK3;LAMP1;ANPEP;TIMP2;TOM1;ITGAX;GAA;PRKCD;HLA-B;RHOG;CYBA;UNC13D;CKAP4;OSCAR;DOK3;RAB37;CRISPLD2;DNAJC5;ADAM8;DOCK2;VCL;GRN;CANT1;MVP;PTAFR;STXBP2;UBR4;CFP;GNS;ALDH3B1;CD14;ATG7;AP1M1;ATP6V0A1;DYNC1H1;STK11IP;NBEAL2;LILRB3;IGF2R;SELL;IMPDH1;GLB1;PTPN6;GLA;SIGLEC5
macroautophagy (GO:0016236)	2.99077e-06	0.00150784	MTMR3;MTMR14;VPS37C;TCIRG1;VPS37B;CLN3;HGS;PLEKHM1;MFN2;ULK1;SQSTM1;ATG7;VPS39
positive regulation of DNA-binding transcription factor activity (GO:0051091)	3.1244e-06	0.00150784	RNF31;TRIM41;RIPK3;SRF;STAT3;CFLAR;SLCO3A1;FLOT1;AKT1;HCLS1;EP300;FLOT2;TRIM26;PRKD2;ADAM8;RBCK1;IKBKG;ARHGEF2;TRIM21
cytokine-mediated signaling pathway (GO:0019221)	4.56361e-06	0.00162962	ARF1;CSF3R;ITGAM;PTAFR;ITGB2;INPPL1;PIK3CD;ADAR;FOXO3;CBL;CFL1;ITGAX;AKT1;STAT6;TRIM26;IKBKG;TIMP1;TRIM21;STAT5A;STAT5B;POU2F1;PRKCD;STAT3;HLA-B;TALDO1;ACTN4;TYK2;TNFRSF1A;IL17RA;HCK;FSCN1;PTPN6;SQSTM1
cellular response to cytokine stimulus (GO:0071345)	4.72745e-06	0.00162962	NFAT5;CSF3R;ITGAM;PTAFR;ITGB2;GBA;INPPL1;PIK3CD;FOXO3;CBL;SBNO2;ITGAX;AKT1;STAT6;TIMP1;STAT5A;UPF1;STAT5B;POU2F1;STAT3;TYK2;TNFRSF1A;HCK;NLRP12;FSCN1;HCLS1;PTPN6;ARHGEF2
positive regulation of NF-kappaB transcription factor activity (GO:0051092)	1.06922e-05	0.00322504	RNF31;RIPK3;STAT3;CFLAR;SLCO3A1;FLOT1;EP300;FLOT2;ADAM8;PRKD2;RBCK1;IKBKG;ARHGEF2;TRIM21
I-kappaB kinase/NF-kappaB signaling (GO:0007249)	6.97773e-05	0.0174571	RNF31;TIAF1;AKT1;IKBKG;RBCK1;CD14;TNFRSF1A;RELB
Golgi to lysosome transport (GO:0090160)	7.23462e-05	0.0174571	GAK;CLN3;LAMP1;ANKFY1
lytic vacuole organization (GO:0080171)	8.09723e-05	0.0177624	CLN3;VPS18;GRN;GAA;GBA;TPP1
actin polymerization or depolymerization (GO:0008154)	0.000117342	0.0229122	WDR1;FLII;MICAL1;CFL1;WAS;CORO7;GAS7
regulation of neuron death (GO:1901214)	0.000131058	0.0229122	ITGAM;EGLN2;ITGB2;GBA;AKT1;IKBKG;SORL1;SULT1A3;EIF4G1
regulation of necroptotic process (GO:0060544)	0.000132935	0.0229122	RIPK3;FLOT1;FLOT2;CFLAR;ARHGEF2
regulation of actomyosin structure organization (GO:0110020)	0.000151261	0.0243329	AKAP13;FHOD1;WAS;SLC9A1
lysosome organization (GO:0007040)	0.000183615	0.0276914	CLN3;VPS18;GRN;GAA;GBA;TPP1
growth hormone receptor signaling pathway via JAK-STAT (GO:0060397)	0.000208029	0.0295279	STAT5A;STAT5B;STAT3;STAT6
membrane raft organization (GO:0031579)	0.000278674	0.0373578	CLN3;FLOT1;MYADM;FLOT2
negative regulation of neuron death (GO:1901215)	0.000354285	0.040077	CLN3;GRN;GBA;AKT1;ADAM8;IKBKG;SORL1;SULT1A3;EIF4G1
late nucleophagy (GO:0044805)	0.000365393	0.040077	ATG2A;ULK1;ATG7
lysosomal microautophagy (GO:0016237)	0.000365393	0.040077	ATG2A;ULK1;ATG7
piecemeal microautophagy of the nucleus (GO:0034727)	0.000365393	0.040077	ATG2A;ULK1;ATG7
platelet degranulation (GO:0002576)	0.000515108	0.0510436	SERPINA1;WDR1;ACTN1;APLP2;STXBP2;ACTN4;TIMP1;TLN1;VCL;FERMT3
autophagosome-lysosome fusion (GO:0061909)	0.000574916	0.0510436	CLN3;PLEKHM1;VPS39
endosomal vesicle fusion (GO:0034058)	0.000574916	0.0510436	VPS8;ANKFY1;VPS39
response to cytokine (GO:0034097)	0.000576684	0.0510436	NFAT5;NLRP12;SRF;STAT3;TIMP2;HCLS1;ADAR;PTPN6;TIMP1;TRIM21;RELB
negative regulation of peptidyl-tyrosine phosphorylation (GO:0050732)	0.000579259	0.0510436	SH3BP5L;SEMA4D;MVP;PRKCD;PTPN6
regulation of protein-containing complex disassembly (GO:0043244)	0.000592301	0.0510436	UPF1;CLN3;GBA;CLEC16A
regulation of epidermal growth factor receptor signaling pathway (GO:0042058)	0.000737266	0.0553401	HGS;MVP;SHKBP1;RHBDF2;AKT1;CBL;EPN1
phosphorylation (GO:0016310)	0.000750333	0.0553401	MAP4K2;DAPK2;TNK2;PRKCD;STAT3;PIK3CD;STK19;CSNK1D;TYK2;CLK2;BCKDK;STK10;HCK;MKNK2;AKT1;PRKD2;ULK1;MAP3K11;MARK2;MAP4K4
regulated exocytosis (GO:0045055)	0.000772945	0.0553401	SERPINA1;WDR1;ACTN1;APLP2;DNAJC5;STXBP2;MYH9;ACTN4;TIMP1;TLN1;VCL;FERMT3
anoikis (GO:0043276)	0.000848063	0.0553401	DAPK2;AKT1;IKBKG
cellular response to interleukin-9 (GO:0071355)	0.000848063	0.0553401	STAT5A;STAT5B;STAT3
regulation of pinocytosis (GO:0048548)	0.000848063	0.0553401	CLN3;NR1H2;ANKFY1
interleukin-9-mediated signaling pathway (GO:0038113)	0.000848063	0.0553401	STAT5A;STAT5B;STAT3
negative regulation of cellular catabolic process (GO:0031330)	0.000880334	0.0553401	STAT3;TIMP2;AKT1;TIMP1;SORL1;CDK5RAP3;EIF4G1
regulation of programmed necrotic cell death (GO:0062098)	0.000905138	0.0553401	RIPK3;FLOT1;FLOT2;CFLAR
growth hormone receptor signaling pathway (GO:0060396)	0.000905138	0.0553401	STAT5A;STAT5B;STAT3;STAT6
regulation of intracellular signal transduction (GO:1902531)	0.000925835	0.0553401	ARHGAP9;DAPK2;TOP3A;GBA;ARHGAP1;RHOG;MYO9B;GMIP;AKAP13;NLRP12;RAC2;WWC3;AKT1;EP300;PRKD2;IKBKG;ARHGEF2;SQSTM1;ZNF385A;BANP;MAP4K4
protein autophosphorylation (GO:0046777)	0.000935678	0.0553401	STK10;HCK;RIPK3;DAPK2;MKNK2;AKT1;PRKD2;ULK1;MARK2;MAP3K11;CLK2
phosphatidylinositol metabolic process (GO:0046488)	0.0009403	0.0553401	ARF1;MTMR3;PITPNM1;MTMR14;INPPL1;PIK3CD;PI4KB;SBF1;PLCB2
regulation of peptidyl-tyrosine phosphorylation (GO:0050730)	0.0010723	0.0615061	SEMA4D;TNK2;ITGB2;PRKCD;HCLS1;PTPN6;ARHGEF2;ITGA5
vacuolar acidification (GO:0007035)	0.00109848	0.0615061	CLN3;GRN;TCIRG1;ATP6V0A1
IRE1-mediated unfolded protein response (GO:0036498)	0.00115109	0.0615061	ACADVL;DCTN1;TPP1;TLN1;EXTL3;SULT1A3
mitochondrion disassembly (GO:0061726)	0.00117252	0.0615061	ATG2A;ULK1;ATG7;SQSTM1;MARK2
platelet aggregation (GO:0070527)	0.00117252	0.0615061	ACTN1;MYH9;TLN1;VCL;FERMT3
regulation of viral release from host cell (GO:1902186)	0.00131904	0.06555	TRIM26;VPS37B;TRIM21;TRIM11
positive regulation of transcription by RNA polymerase II (GO:0045944)	0.00132848	0.06555	NFAT5;CALCOCO1;CASZ1;AKNA;WBP2;SRF;FHOD1;WAS;FOXO3;SUPT6H;SLC9A1;MED12;SBNO2;RXRA;RPS6KA1;DVL3;EP300;STAT6;IKBKG;STAT5B;CREBBP;JUND;POU2F1;NR1H2;STAT3;FOXJ2;PTOV1;TNFRSF1A;SP1;ELF4;MTF1;HCLS1;PRKD2;ARHGEF2;SQSTM1
phagocytosis, engulfment (GO:0006911)	0.0013311	0.06555	ITGAM;ITGB2;RAC2;RHOG;MYH9
positive regulation of intracellular signal transduction (GO:1902533)	0.00140562	0.0658911	RNF31;NFAT5;CANT1;SEMA4D;SLC44A2;RHOG;PIK3CD;CFLAR;ACTN4;CBL;TNFRSF1A;AKAP13;NLRP12;RAC2;HCLS1;EP300;PRKD2;ADAM8;PTPN6;RBCK1;IKBKG;CD14;TRIM21;CDK5RAP3
Rho protein signal transduction (GO:0007266)	0.00153887	0.0658911	CDC42EP4;CFL1;ARHGAP1;RHOG;WAS;MYO9B
establishment of protein localization to organelle (GO:0072594)	0.00156064	0.0658911	LAMP1;PPP1R10;STAT3;FAM53C;AKT1;FAM53B;TNPO2
protein import into nucleus (GO:0006606)	0.00156064	0.0658911	PPP1R10;STAT3;FAM53C;KPNA6;AKT1;FAM53B;TNPO2
glucose 6-phosphate metabolic process (GO:0051156)	0.00156875	0.0658911	HK3;G6PD;TALDO1;PGD
actin filament depolymerization (GO:0030042)	0.00161109	0.0658911	WDR1;MICAL1;CFL1
regulation of endocytic recycling (GO:2001135)	0.00161109	0.0658911	EHD1;ARHGAP1;SORL1
regulation of mRNA 3'-end processing (GO:0031440)	0.00161109	0.0658911	AHCYL1;ZC3H3;PAF1
positive regulation by host of viral process (GO:0044794)	0.00161109	0.0658911	TBC1D20;CFL1;IGF2R
positive regulation of bone resorption (GO:0045780)	0.00161109	0.0658911	ATP6AP1;PLEKHM1;ADAM8
cellular protein modification process (GO:0006464)	0.00167692	0.0659671	MTMR3;PIGT;SERPINA1;UBA7;PPM1M;PIK3CD;STK19;STK10;MKNK2;AKT1;MGAT1;TIMP1;SBF1;ATG7;MARK2;MAP4K4;MAP4K2;RIPK3;DAPK2;APLP2;PRKCD;CSNK1D;TYK2;SSH2;PHKA2;CKAP4;CLK2;BCKDK;PARP10;HCK;CTDSP1;NUCB1;PRKD2;PTPN6;ULK1;PADI4;MAP3K11;PNPLA2
response to peptide (GO:1901652)	0.00169497	0.0659671	STAT5A;STAT5B;STAT3;STAT6;NLRP1
vesicle cytoskeletal trafficking (GO:0099518)	0.00169497	0.0659671	CLN3;F8A1;NDE1;ACTN4;MYO1F
autophagy of mitochondrion (GO:0000422)	0.00190199	0.0728492	ATG2A;ULK1;ATG7;SQSTM1;MARK2
protein phosphorylation (GO:0006468)	0.0019592	0.073868	MAP4K2;RIPK3;MAST3;DAPK2;PRKCD;PIK3CD;STK19;CSNK1D;TYK2;CLK2;BCKDK;STK10;HCK;RPS6KA1;MKNK2;AKT1;PRKD2;PTPN6;ULK1;MAP3K11;MARK2;MAP4K4
regulation of myoblast fusion (GO:1901739)	0.0021126	0.078426	EHD1;FLOT1;CFLAR
receptor signaling pathway via STAT (GO:0097696)	0.0021633	0.0788054	STAT5A;STAT5B;STAT3;STAT6
glycerophospholipid biosynthetic process (GO:0046474)	0.00221082	0.0788054	CLN3;ARF1;MTMR3;ABHD4;PITPNM1;SLC44A2;MTMR14;INPPL1;PIK3CD;PI4KB;SBF1
regulation of autophagy (GO:0010506)	0.00222079	0.0788054	MTMR3;EXOC7;DAPK2;GBA;STAT3;FOXO3;AKT1;GPR137;EP300;ULK1;TRIM21;ATP6V0A1;EIF4G1
actin filament organization (GO:0007015)	0.00228757	0.0799986	FHOD1;ACTN1;FLII;INPPL1;RAC2;RHOG;WAS;CORO7;ARHGEF2;MYO1F
negative regulation of proteolysis (GO:0045861)	0.00263398	0.084643	CLN3;TIMP2;AKT1;TIMP1;TRIM21
protein localization to nucleus (GO:0034504)	0.00265122	0.084643	PPP1R10;STAT3;FAM53C;AKT1;FAM53B;PAF1;TNPO2;BANP
cellular response to interleukin-15 (GO:0071350)	0.002701	0.084643	STAT5A;STAT5B;STAT3
response to muramyl dipeptide (GO:0032495)	0.002701	0.084643	TRIM41;ARHGEF2;NLRP1
interleukin-15-mediated signaling pathway (GO:0035723)	0.002701	0.084643	STAT5A;STAT5B;STAT3
macrophage activation involved in immune response (GO:0002281)	0.002701	0.084643	GRN;SBNO2;DYSF
negative regulation of viral release from host cell (GO:1902187)	0.002701	0.084643	TRIM26;TRIM21;TRIM11
pentose-phosphate shunt (GO:0006098)	0.002701	0.084643	G6PD;TALDO1;PGD
homotypic cell-cell adhesion (GO:0034109)	0.00291793	0.0894166	ACTN1;MYH9;TLN1;VCL;FERMT3
protein-containing complex assembly (GO:0065003)	0.00292744	0.0894166	CREBBP;SERPINA1;TUBGCP2;WAS;CSNK1D;SLC9A1;TAPBP;TNFRSF1A;TBC1D20;GORASP1;EP300;IKBKG;SEC24C;FERMT3
regulation of Ras protein signal transduction (GO:0046578)	0.00317082	0.0937715	AKAP13;MFN2;STK19;DENND3;MYO9B;ARHGEF2;SQSTM1
leukocyte cell-cell adhesion (GO:0007159)	0.00332112	0.0937715	SEMA4D;ITGB2;ITGAL;FERMT3
protein depolymerization (GO:0051261)	0.00332112	0.0937715	WDR1;MICAL1;CFL1;KATNB1
protein localization to Golgi apparatus (GO:0034067)	0.00332112	0.0937715	GAK;CSNK1D;SORL1;BICD2
regulation of interleukin-6 production (GO:0032675)	0.00333474	0.0937715	NLRP12;GBA;STAT3;HLA-B;CYBA;PTPN6;ARHGEF2;IL17RA
COPII-coated vesicle cargo loading (GO:0090110)	0.0033809	0.0937715	TBC1D20;SCAP;SEC24C
positive regulation of leukocyte degranulation (GO:0043302)	0.0033809	0.0937715	ITGAM;LAMP1;ITGB2
positive regulation of superoxide anion generation (GO:0032930)	0.0033809	0.0937715	ITGAM;ITGB2;PRKCD
regulation of macroautophagy (GO:0016241)	0.0037241	0.101768	CLN3;EXOC7;GBA;CLEC16A;AKT1;ULK1;IKBKG;ATP6V0A1
positive regulation of transcription, DNA-templated (GO:0045893)	0.00375358	0.101768	NFAT5;CALCOCO1;CASZ1;AKNA;WBP2;SRF;FHOD1;WAS;FOXO3;SLC9A1;MED12;SBNO2;RXRA;SERTAD1;RPS6KA1;AKT1;DVL3;EP300;STAT6;IKBKG;ATXN7L3;STAT5B;CREBBP;JUND;SMARCC2;POU2F1;NR1H2;STAT3;FOXJ2;PTOV1;RHOG;TNFRSF1A;RYBP;SP1;ELF4;MTF1;HCLS1;PRKD2;ARHGEF2;RBM23;SQSTM1
regulation of type I interferon production (GO:0032479)	0.0038409	0.102979	CREBBP;NLRX1;UBA7;EP300;STAT6;CD14;TRIM21
intracellular protein transport (GO:0006886)	0.0039551	0.104875	ARF1;COPA;PPP1R10;UNC93B1;STXBP2;STAT3;KATNB1;SORL1;EHD1;GGA3;XPO6;FAM53C;AKT1;FAM53B;ARHGEF2;TNPO2
interferon-gamma-mediated signaling pathway (GO:0060333)	0.004145	0.107845	HCK;PRKCD;PTAFR;HLA-B;TRIM26;TRIM21
regulation of superoxide anion generation (GO:0032928)	0.00415646	0.107845	ITGAM;ITGB2;PRKCD
multivesicular body assembly (GO:0036258)	0.00429152	0.108171	HGS;CHMP1A;VPS37C;VPS37B
regulation of small GTPase mediated signal transduction (GO:0051056)	0.00454952	0.108171	ARHGAP9;AKAP13;ARHGAP1;RAC2;RHOG;MYO9B;ARHGEF2;GMIP;SQSTM1
protein localization to membrane (GO:0072657)	0.00463294	0.108171	EHD1;GAK;TM9SF1;RAB40C;HGS;ITGB2;MYADM;FLOT1;FLOT2;ITGAL;TNFRSF1A
regulation of cellular protein metabolic process (GO:0032268)	0.00467739	0.108171	NR1H2;GBA;AKT1;FOXO3;EIF4G1
Ras protein signal transduction (GO:0007265)	0.00476403	0.108171	SETDB1;GDI1;CDC42EP4;CFL1;ARHGAP1;RAC2;RHOG;WAS;MYO9B
COPII-coated vesicle budding (GO:0090114)	0.0047837	0.108171	SERPINA1;TBC1D20;GORASP1;SCAP;CSNK1D;SEC24C
regulation of neutrophil degranulation (GO:0043313)	0.00478697	0.108171	ITGAM;ITGB2
late endosome to lysosome transport (GO:1902774)	0.00478697	0.108171	PLEKHM1;VPS39
modulation by symbiont of host autophagy (GO:0075071)	0.00478697	0.108171	ULK1;ATG7
negative regulation of metallopeptidase activity (GO:1905049)	0.00478697	0.108171	TIMP2;TIMP1
positive regulation of deoxyribonuclease activity (GO:0032077)	0.00478697	0.108171	PRKCD;AKT1
protein localization to membrane raft (GO:1903044)	0.00478697	0.108171	FLOT1;FLOT2
regulation of I-kappaB kinase/NF-kappaB signaling (GO:0043122)	0.00478961	0.108171	RNF31;AKAP13;NLRP12;NLRX1;CANT1;SLC44A2;RBCK1;IKBKG;CFLAR;TRIM21;SQSTM1;TNFRSF1A
receptor signaling pathway via JAK-STAT (GO:0007259)	0.00484149	0.108171	STAT5A;STAT5B;STAT3;STAT6
multivesicular body organization (GO:0036257)	0.00484149	0.108171	HGS;CHMP1A;VPS37C;VPS37B
autophagy of nucleus (GO:0044804)	0.00503141	0.110371	ATG2A;ULK1;ATG7
necroptotic process (GO:0070266)	0.00503141	0.110371	RIPK3;ITPK1;CD14
myeloid leukocyte differentiation (GO:0002573)	0.00512886	0.111495	SBNO2;RXRA;PIK3CD;EP300;MYH9;OSCAR
regulation of actin filament polymerization (GO:0030833)	0.00587346	0.126542	HCK;CDC42EP4;PRKCD;MYADM;HCLS1;SSH2
supramolecular fiber organization (GO:0097435)	0.00597508	0.127592	DYNC1H1;RIPK3;TUBGCP2;DCTN1;ACTN1;FLII;RHOG;INPPL1;KATNB1;PLOD1;SORL1;GGA3;RAC2;CORO7;ARHGEF2;MYO1F
response to peptide hormone (GO:0043434)	0.00603669	0.127777	STAT5A;STAT5B;STAT3;AKT1;STAT6
regulation of cytokine-mediated signaling pathway (GO:0001959)	0.00627395	0.131644	RNF31;PTPN6;IKBKG;RBCK1;CFLAR;TNFRSF1A
positive regulation of NIK/NF-kappaB signaling (GO:1901224)	0.00654561	0.13616	NFAT5;NLRP12;EP300;ACTN4;CD14
protein destabilization (GO:0031648)	0.00677003	0.138017	CREBBP;GGA3;EP300;TRIM21
regulation of focal adhesion disassembly (GO:0120182)	0.0070743	0.138017	IQSEC1;MAP4K4
glycosylceramide catabolic process (GO:0046477)	0.0070743	0.138017	GBA;GLA
taurine metabolic process (GO:0019530)	0.0070743	0.138017	STAT5A;STAT5B
membrane raft assembly (GO:0001765)	0.0070743	0.138017	FLOT1;FLOT2
peroxisome proliferator activated receptor signaling pathway (GO:0035357)	0.0070743	0.138017	RXRA;ACTN4
positive regulation of focal adhesion disassembly (GO:0120183)	0.0070743	0.138017	IQSEC1;MAP4K4
programmed necrotic cell death (GO:0097300)	0.00709245	0.138017	RIPK3;ITPK1;CD14
negative regulation of protein phosphorylation (GO:0001933)	0.00736813	0.141743	NLRP12;SEMA4D;MVP;PRKCD;MYADM;AKT1;PTPN6;CDK5RAP3;EIF4G1
regulation of mitotic spindle organization (GO:0060236)	0.00751089	0.141743	DYNC1H1;DCTN1;CHMP1A;EML3
semaphorin-plexin signaling pathway (GO:0071526)	0.00751089	0.141743	SEMA4A;SEMA4D;SEMA4B;PLXNB2
phosphatidylinositol biosynthetic process (GO:0006661)	0.00751914	0.141743	ARF1;MTMR3;PITPNM1;MTMR14;INPPL1;PIK3CD;PI4KB;SBF1
import into nucleus (GO:0051170)	0.00759446	0.141743	PPP1R10;STAT3;FAM53C;AKT1;FAM53B;TNPO2
positive regulation of cellular process (GO:0048522)	0.00763639	0.141743	DYNC1H1;GRN;SRF;PRKCD;RHOG;CYBA;TCIRG1;ACTN4;GNAI2;HCK;SERTAD1;FASN;RPS6KA1;ITGAX;FLOT1;AKT1;HCLS1;PRKD2;ADAM8;PTPN6;TIMP1;DOCK2;TRIM21;EIF4G1
cellular response to interleukin-7 (GO:0098761)	0.0082841	0.145186	STAT5A;STAT5B;STAT3
interleukin-7-mediated signaling pathway (GO:0038111)	0.0082841	0.145186	STAT5A;STAT5B;STAT3
myeloid cell activation involved in immune response (GO:0002275)	0.0082841	0.145186	SBNO2;DYSF;DOCK2
negative regulation of amyloid precursor protein catabolic process (GO:1902992)	0.0082841	0.145186	GGA3;FLOT2;SORL1
neuromuscular process (GO:0050905)	0.0082841	0.145186	CLN3;DCTN1;TPP1
regulation of mRNA processing (GO:0050684)	0.00830319	0.145186	AHCYL1;SAFB2;RBM23;SUPT6H
macrophage activation (GO:0042116)	0.00830319	0.145186	SBNO2;ITGAM;ITGB2;DYSF
transferrin transport (GO:0033572)	0.00830319	0.145186	ATP6AP1;ARHGAP1;TCIRG1;ATP6V0A1
phosphate-containing compound metabolic process (GO:0006796)	0.00851397	0.1478	BCKDK;HK3;G6PD;TNK2;ITPK1;STAT3;INPPL1;AKT1;PIK3CD;DUSP18;PLCB2
peptidyl-serine phosphorylation (GO:0018105)	0.00867027	0.149024	MAST3;RPS6KA1;PRKCD;MKNK2;AKT1;CSNK1D;PRKD2;ULK1;MARK2
autophagosome assembly (GO:0000045)	0.00954637	0.149024	ATG16L2;ATG2A;MFN2;ULK1;ATG7
regulation of tumor necrosis factor-mediated signaling pathway (GO:0010803)	0.00954637	0.149024	RNF31;IKBKG;RBCK1;CFLAR;TNFRSF1A
protein targeting to lysosome (GO:0006622)	0.00958627	0.149024	GGA3;HGS;SORL1
toll-like receptor 4 signaling pathway (GO:0034142)	0.00958627	0.149024	ITGAM;ITGB2;CD14
microtubule nucleation (GO:0007020)	0.00958627	0.149024	TUBGCP2;NDE1;CSNK1D
negative regulation of axon extension involved in axon guidance (GO:0048843)	0.00958627	0.149024	SEMA4A;SEMA4D;SEMA4B
positive regulation of protein processing (GO:0010954)	0.00958627	0.149024	MYH9;ADAM8;ENO1
regulation of defense response to bacterium (GO:1900424)	0.00975787	0.149024	GRN;CYBA
regulation of dopamine metabolic process (GO:0042053)	0.00975787	0.149024	ITGAM;ITGB2
regulation of metallopeptidase activity (GO:1905048)	0.00975787	0.149024	TIMP2;TIMP1
regulation of miRNA mediated inhibition of translation (GO:1905616)	0.00975787	0.149024	STAT3;EIF4G1
negative regulation of membrane protein ectodomain proteolysis (GO:0051045)	0.00975787	0.149024	TIMP2;TIMP1
negative regulation of protein K63-linked ubiquitination (GO:1900045)	0.00975787	0.149024	PARP10;OTUB1
negative regulation of protein kinase activity by regulation of protein phosphorylation (GO:0044387)	0.00975787	0.149024	ADAR;CDK5RAP3
positive regulation by symbiont of host autophagy (GO:0075044)	0.00975787	0.149024	ULK1;ATG7
positive regulation of miRNA mediated inhibition of translation (GO:1905618)	0.00975787	0.149024	STAT3;EIF4G1
positive regulation of pinocytosis (GO:0048549)	0.00975787	0.149024	CLN3;ANKFY1
protein catabolic process in the vacuole (GO:0007039)	0.00975787	0.149024	CLN3;TCIRG1
peptidyl-threonine phosphorylation (GO:0018107)	0.0109744	0.163877	PRKCD;AKT1;PRKD2;ULK1;MARK2
regulation of cell migration (GO:0030334)	0.0109884	0.163877	SEMA4A;GRN;SEMA4D;SEMA4B;STAT3;PIK3CD;ACTN4;FOXO3;SORL1;CLN3;ITGAX;MYADM;AKT1;PLXNB2;VCL;FERMT3;MAP4K4
regulation of receptor-mediated endocytosis (GO:0048259)	0.0110021	0.163877	ARF1;TNK2;FLOT1;CBL
positive regulation of intracellular transport (GO:0032388)	0.0110021	0.163877	EHD1;DYNC1H1;TBC1D20;SORL1
positive regulation of cell motility (GO:2000147)	0.0113982	0.168108	SEMA4A;GRN;SEMA4D;SEMA4B;STAT3;MYADM;ITGAX;PIK3CD;ACTN4;FERMT3;MAP4K4
protein localization to plasma membrane (GO:0072659)	0.0116385	0.168108	EHD1;GAK;RAB40C;GORASP1;MYADM;FLOT1;FLOT2;TNFRSF1A
positive regulation of nucleic acid-templated transcription (GO:1903508)	0.0116973	0.168108	CREBBP;CALCOCO1;CASZ1;SMARCC2;WBP2;NR1H2;STAT3;RHOG;FOXO3;MED12;RYBP;RXRA;SP1;ELF4;RPS6KA1;AKT1;DVL3;EP300;RBM23;ATXN7L3
negative regulation of ERBB signaling pathway (GO:1901185)	0.0120132	0.168108	HGS;MVP;CBL;EPN1
cell projection assembly (GO:0030031)	0.0125296	0.168108	PARVG;RHOG;RAC2
regulation of membrane protein ectodomain proteolysis (GO:0051043)	0.0125296	0.168108	TIMP2;ADAM8;TIMP1
microglial cell activation (GO:0001774)	0.0125296	0.168108	GRN;ITGAM;ITGB2
negative regulation of small molecule metabolic process (GO:0062014)	0.0125296	0.168108	BCKDK;EP300;CLK2
positive regulation of neutrophil migration (GO:1902624)	0.0125296	0.168108	DAPK2;RAC2;ADAM8
positive regulation of endothelial cell migration (GO:0010595)	0.0127475	0.168108	STAT5A;GRN;SP1;PIK3CD;AKT1;PRKD2
regulation of collateral sprouting (GO:0048670)	0.0128189	0.168108	SEMA4D;ULK1
regulation of endodeoxyribonuclease activity (GO:0032071)	0.0128189	0.168108	PRKCD;AKT1
cellular response to angiotensin (GO:1904385)	0.0128189	0.168108	AHCYL1;PRKCD
regulation of toll-like receptor 3 signaling pathway (GO:0034139)	0.0128189	0.168108	FLOT1;FLOT2
response to hydroperoxide (GO:0033194)	0.0128189	0.168108	SP1;PRKCD
leukocyte aggregation (GO:0070486)	0.0128189	0.168108	SEMA4D;RAC2
negative regulation of fatty acid oxidation (GO:0046322)	0.0128189	0.168108	ACADVL;AKT1
positive regulation of cell migration by vascular endothelial growth factor signaling pathway (GO:0038089)	0.0128189	0.168108	PIK3CD;PRKD2
positive regulation of defense response to bacterium (GO:1900426)	0.0128189	0.168108	GRN;CYBA
positive regulation of endocytic recycling (GO:2001137)	0.0128189	0.168108	EHD1;SORL1
positive regulation of isomerase activity (GO:0010912)	0.0128189	0.168108	ITGAM;ITGB2
positive regulation of muscle contraction (GO:0045933)	0.0128189	0.168108	SRF;ENO1
regulation of cytoskeleton organization (GO:0051493)	0.0130777	0.169715	CLN3;PRKCD;FSCN1;RAC2;RHOG;MARK2;BICD2
cortical cytoskeleton organization (GO:0030865)	0.013082	0.169715	FMNL1;FHOD1;RAC2;RHOG
COPII vesicle coating (GO:0048208)	0.0133794	0.169919	SERPINA1;TBC1D20;GORASP1;CSNK1D;SEC24C
vesicle coating (GO:0006901)	0.0133794	0.169919	SERPINA1;TBC1D20;GORASP1;CSNK1D;SEC24C
vesicle targeting, rough ER to cis-Golgi (GO:0048207)	0.0133794	0.169919	SERPINA1;TBC1D20;GORASP1;CSNK1D;SEC24C
negative regulation of endopeptidase activity (GO:0010951)	0.0133794	0.169919	SERPINA1;TIMP2;AKT1;TIMP1;SORL1
peptidyl-serine modification (GO:0018209)	0.0141248	0.17674	MAST3;RPS6KA1;PRKCD;MKNK2;AKT1;CSNK1D;PRKD2;ULK1;MARK2
blood vessel endothelial cell migration (GO:0043534)	0.0141738	0.17674	SRF;AKT1;MYH9
vesicle transport along microtubule (GO:0047496)	0.0141738	0.17674	DYNC1H1;CLN3;NDE1
negative regulation of protein catabolic process (GO:0042177)	0.0142095	0.17674	TIMP2;TIMP1;CDK5RAP3;BANP
protein localization to organelle (GO:0033365)	0.0147963	0.179748	EHD1;GAK;LAMP1;PAF1;CSNK1D;SORL1;BICD2;BANP
post-Golgi vesicle-mediated transport (GO:0006892)	0.0149067	0.179748	ARF1;AP1G2;HGS;CORO7;SORL1;AP1M1
protein import (GO:0017038)	0.0149067	0.179748	PPP1R10;STAT3;FAM53C;AKT1;FAM53B;TNPO2
positive regulation of protein metabolic process (GO:0051247)	0.0149492	0.179748	EGLN2;NR1H2;GBA;AKT1;ATG7;SORL1;EIF4G1
positive regulation of I-kappaB kinase/NF-kappaB signaling (GO:0043123)	0.0151486	0.179748	RNF31;AKAP13;CANT1;SLC44A2;RBCK1;IKBKG;CFLAR;TRIM21;TNFRSF1A
receptor-mediated endocytosis (GO:0006898)	0.0153777	0.179748	GAK;CLN3;ITGAM;AP1G2;ITGB2;PI4KB;SORL1;IGF2R
apoptotic process (GO:0006915)	0.0154204	0.179748	AHCYL1;DAPK2;PRKCD;ITGB2;AKT1;EP300;CD14;IKBKG;NLRP1;CFLAR;ZNF385A
cytosolic transport (GO:0016482)	0.0156133	0.179748	GAK;CLN3;LAMP1;DCTN1;VPS52;ANKFY1;CORO7
positive regulation of angiogenesis (GO:0045766)	0.0156133	0.179748	GRN;STIM1;SP1;ITGAX;PIK3CD;PRKD2;ITGA5
negative regulation of protein kinase activity (GO:0006469)	0.0156796	0.179748	SH3BP5L;MVP;AKT1;ADAR;SORL1;CDK5RAP3
apoptotic nuclear changes (GO:0030262)	0.0159344	0.179748	ACIN1;CDK5RAP3;DEDD2
regulation of axon extension involved in axon guidance (GO:0048841)	0.0159344	0.179748	SEMA4A;SEMA4D;SEMA4B
regulation of vascular endothelial growth factor receptor signaling pathway (GO:0030947)	0.0159344	0.179748	HGS;PRKD2;ITGA5
histone monoubiquitination (GO:0010390)	0.0159344	0.179748	RYBP;PAF1;ATXN7L3
negative regulation of protein tyrosine kinase activity (GO:0061099)	0.0159344	0.179748	SH3BP5L;MVP;CBL
positive regulation of neuron apoptotic process (GO:0043525)	0.0159344	0.179748	GRN;ITGAM;FOXO3
positive regulation of viral life cycle (GO:1903902)	0.0159344	0.179748	KPNA6;VPS37B;TRIM11
CD40 signaling pathway (GO:0023035)	0.0162391	0.179748	RNF31;ITGA5
regulation of endothelial cell development (GO:1901550)	0.0162391	0.179748	VCL;TNFRSF1A
regulation of ER to Golgi vesicle-mediated transport (GO:0060628)	0.0162391	0.179748	TBC1D20;SORL1
cellular response to muramyl dipeptide (GO:0071225)	0.0162391	0.179748	TRIM41;ARHGEF2
regulation of leukocyte degranulation (GO:0043300)	0.0162391	0.179748	STXBP2;UNC13D
interleukin-23-mediated signaling pathway (GO:0038155)	0.0162391	0.179748	STAT3;TYK2
lysosomal lumen acidification (GO:0007042)	0.0162391	0.179748	CLN3;GRN
negative regulation of epidermal growth factor receptor signaling pathway (GO:0042059)	0.0166447	0.183395	HGS;MVP;CBL;EPN1
peptidyl-threonine modification (GO:0018210)	0.0171058	0.187619	PRKCD;AKT1;PRKD2;ULK1;MARK2
regulation of heterotypic cell-cell adhesion (GO:0034114)	0.0178122	0.191879	FLOT1;MYADM;FLOT2
regulation of spindle assembly (GO:0090169)	0.0178122	0.191879	DYNC1H1;CHMP1A;EML3
negative regulation of actin filament polymerization (GO:0030837)	0.0178122	0.191879	PRKCD;MYADM;SSH2
positive regulation of ERBB signaling pathway (GO:1901186)	0.0178122	0.191879	SHKBP1;AKT1;CBL
regulation of inflammatory response (GO:0050727)	0.0180702	0.193792	HCK;GRN;NLRP12;SBNO2;AKNA;PRKCD;GBA;NLRP1;IL17RA;TNFRSF1A
positive regulation of cell migration (GO:0030335)	0.0186602	0.199235	SEMA4A;GRN;SEMA4D;SEMA4B;STAT3;MYADM;ITGAX;PIK3CD;ACTN4;ARHGEF2;FERMT3;MAP4K4
negative regulation of cell death (GO:0060548)	0.0190483	0.199432	GBA;AKT1;IKBKG;SORL1;SULT1A3;EIF4G1
positive regulation of epithelial cell migration (GO:0010634)	0.0190483	0.199432	GRN;IQSEC1;PIK3CD;AKT1;PRKD2;MAP4K4
innate immune response (GO:0045087)	0.019177	0.199432	PPP1R14B;TNK2;PIK3CD;CYBA;ADAR;CFP;RELB;HCK;TRIM26;IKBKG;NLRP1;TRIM21;TRIM11
interleukin-12-mediated signaling pathway (GO:0035722)	0.0193258	0.199432	ARF1;CFL1;TALDO1;TYK2
regulation of immune response (GO:0050776)	0.0197949	0.199432	SELL;RIPK3;GPR108;ITGB2;HLA-B;ICAM3;PILRA;ITGAL;OSCAR
regulation of actin filament bundle assembly (GO:0032231)	0.0198079	0.199432	FHOD1;WAS;SLC9A1
regulation of neutrophil migration (GO:1902622)	0.020001	0.199432	RAC2;RHOG
regulation of podosome assembly (GO:0071801)	0.020001	0.199432	HCK;FSCN1
retinoic acid receptor signaling pathway (GO:0048384)	0.020001	0.199432	RXRA;ACTN4
ionotropic glutamate receptor signaling pathway (GO:0035235)	0.020001	0.199432	CLN3;SULT1A3
modulation by symbiont of host process (GO:0044003)	0.020001	0.199432	HGS;ENO1
negative regulation of protein autophosphorylation (GO:0031953)	0.020001	0.199432	NLRP12;MVP
peptidyl-lysine acetylation (GO:0018394)	0.020001	0.199432	CREBBP;EP300
positive regulation of keratinocyte migration (GO:0051549)	0.020001	0.199432	IQSEC1;MAP4K4
positive regulation of myoblast fusion (GO:1901741)	0.020001	0.199432	EHD1;FLOT1
positive regulation of vascular endothelial growth factor receptor signaling pathway (GO:0030949)	0.020001	0.199432	PRKD2;ITGA5
snRNA transcription by RNA polymerase II (GO:0042795)	0.0203122	0.201701	POU2F1;POLR2A;INTS1;SP1;INTS3
regulation of cellular metabolic process (GO:0031323)	0.0207605	0.20447	ARF1;FASN;GBA;FLOT1
positive regulation of neuron death (GO:1901216)	0.0207605	0.20447	GRN;ITGAM;ITGB2;FOXO3
snRNA transcription (GO:0009301)	0.0214625	0.207414	POU2F1;POLR2A;INTS1;SP1;INTS3
phosphatidylinositol-mediated signaling (GO:0048015)	0.0214625	0.207414	PTAFR;PIK3CD;AKT1;PI4KB;PLCB2
regulation of MAP kinase activity (GO:0043405)	0.0218773	0.207414	HGS;PRKCD;GBA;ADAM8;SORL1;CDK5RAP3
regulation of toll-like receptor signaling pathway (GO:0034121)	0.0219218	0.207414	GPR108;FLOT1;FLOT2
negative regulation of catalytic activity (GO:0043086)	0.0219218	0.207414	CLN3;TIMP1;APBA3
negative regulation of protein polymerization (GO:0032272)	0.0219218	0.207414	PRKCD;MYADM;SSH2
positive regulation of erythrocyte differentiation (GO:0045648)	0.0219218	0.207414	STAT5B;STAT3;FOXO3
cellular response to interleukin-12 (GO:0071349)	0.022259	0.207414	ARF1;CFL1;TALDO1;TYK2
negative regulation of MAP kinase activity (GO:0043407)	0.022259	0.207414	GBA;PRKCD;SORL1;CDK5RAP3
positive regulation of blood vessel endothelial cell migration (GO:0043536)	0.022259	0.207414	STAT5A;SP1;AKT1;PRKD2
positive regulation of endocytosis (GO:0045807)	0.022259	0.207414	CLN3;FLOT1;ANKFY1;CBL
cellular response to oxidative stress (GO:0034599)	0.0225586	0.207414	G6PD;ALDH3B1;NCF4;PRKCD;AKT1;CYBA;FOXO3
negative regulation of supramolecular fiber organization (GO:1902904)	0.0226543	0.207414	PRKCD;MYADM;KATNB1;ARHGEF2;SSH2
antigen processing and presentation of exogenous peptide antigen via MHC class II (GO:0019886)	0.02288	0.207414	DYNC1H1;ARF1;ACTR1A;DCTN1;SEC24C;AP1M1
positive regulation of defense response (GO:0031349)	0.02288	0.207414	GRN;NLRP12;CYBA;ADAM8;IL17RA;TNFRSF1A
regulation of cellular localization (GO:0060341)	0.0238218	0.207414	DYNC1H1;STXBP2;DVL3;UNC13D
secondary alcohol metabolic process (GO:1902652)	0.0238218	0.207414	RXRA;IDH3G;GBA;SCAP
positive regulation of reactive oxygen species metabolic process (GO:2000379)	0.0238218	0.207414	ITGAM;ITGB2;PRKCD;CYBA
antigen processing and presentation of exogenous peptide antigen via MHC class I, TAP-dependent (GO:0002479)	0.0238882	0.207414	NCF4;HLA-B;CYBA;IKBKG;TAPBP
endoplasmic reticulum to Golgi vesicle-mediated transport (GO:0006888)	0.0238997	0.207414	DYNC1H1;COPA;ACTR1A;SERPINA1;TBC1D20;TMEM115;DCTN1;GORASP1;SEC24C
actin filament network formation (GO:0051639)	0.0240877	0.207414	ACTN1;FHOD1
cellular response to increased oxygen levels (GO:0036295)	0.0240877	0.207414	ATP6AP1;ATG7
cellular response to interleukin-2 (GO:0071352)	0.0240877	0.207414	STAT5A;STAT5B
regulation of lymphocyte migration (GO:2000401)	0.0240877	0.207414	STK10;AKT1
regulation of mast cell activation involved in immune response (GO:0033006)	0.0240877	0.207414	STXBP2;UNC13D
regulation of myeloid leukocyte mediated immunity (GO:0002886)	0.0240877	0.207414	STXBP2;UNC13D
regulation of pH (GO:0006885)	0.0240877	0.207414	ATP6AP1;SLC9A1
regulation of T cell mediated immunity (GO:0002709)	0.0240877	0.207414	RIPK3;WAS
interleukin-2-mediated signaling pathway (GO:0038110)	0.0240877	0.207414	STAT5A;STAT5B
T cell homeostasis (GO:0043029)	0.0240877	0.207414	RIPK3;AKT1
negative regulation of programmed necrotic cell death (GO:0062099)	0.0240877	0.207414	RIPK3;ARHGEF2
nucleus localization (GO:0051647)	0.0240877	0.207414	DYNC1H1;DCTN1
positive regulation of ceramide biosynthetic process (GO:2000304)	0.0240877	0.207414	PRKCD;TNFRSF1A
positive regulation of sphingolipid biosynthetic process (GO:0090154)	0.0240877	0.207414	PRKCD;TNFRSF1A
cellular response to interleukin-6 (GO:0071354)	0.0241539	0.207414	SBNO2;STAT3;CBL
protein localization to lysosome (GO:0061462)	0.0241539	0.207414	GGA3;HGS;SORL1
antigen processing and presentation of peptide antigen via MHC class II (GO:0002495)	0.024977	0.212966	DYNC1H1;ARF1;ACTR1A;DCTN1;SEC24C;AP1M1
cell-matrix adhesion (GO:0007160)	0.024977	0.212966	PARVG;ACTN1;ITGB2;ITGAL;VCL;FERMT3
iron ion transport (GO:0006826)	0.0254495	0.216231	ATP6AP1;ARHGAP1;TCIRG1;ATP6V0A1
cellular response to chemical stress (GO:0062197)	0.026072	0.219022	G6PD;ALDH3B1;NCF4;CYBA;FOXO3;ATG7
integrin-mediated signaling pathway (GO:0007229)	0.0264839	0.219022	HCK;ITGB2;MYH9;ITGA5;FERMT3
positive regulation of immune response (GO:0050778)	0.0264839	0.219022	GRN;ITGAM;ITGB2;CYBA;ADAM8
actin filament polymerization (GO:0030041)	0.0265041	0.219022	WAS;CORO7;GAS7
regulation of actin polymerization or depolymerization (GO:0008064)	0.0265041	0.219022	WDR1;WAS;HCLS1
regulation of gluconeogenesis (GO:0006111)	0.0265041	0.219022	ZNF692;EP300;CLK2
regulation of protein targeting to membrane (GO:0090313)	0.0265041	0.219022	ITGAM;GDI1;ITGB2
positive regulation of dephosphorylation (GO:0035306)	0.0265041	0.219022	RIPK3;GBA;PRKCD
inositol lipid-mediated signaling (GO:0048017)	0.0271426	0.223231	PTAFR;PIK3CD;PI4KB;PLCB2
positive regulation of vasculature development (GO:1904018)	0.0271985	0.223231	GRN;STIM1;SP1;ITGAX;PIK3CD;PRKD2
antigen processing and presentation of exogenous peptide antigen (GO:0002478)	0.0283567	0.223354	DYNC1H1;ARF1;ACTR1A;DCTN1;SEC24C;AP1M1
calcineurin-mediated signaling (GO:0097720)	0.0284827	0.223354	NFAT5;SULT1A3
regulation of keratinocyte migration (GO:0051547)	0.0284827	0.223354	IQSEC1;MAP4K4
regulation of triglyceride catabolic process (GO:0010896)	0.0284827	0.223354	SORL1;PNPLA2
keratan sulfate catabolic process (GO:0042340)	0.0284827	0.223354	GLB1;GNS
microtubule anchoring at microtubule organizing center (GO:0072393)	0.0284827	0.223354	DCTN1;BICD2
modulation by host of viral process (GO:0044788)	0.0284827	0.223354	CFL1;IGF2R
positive regulation of myeloid leukocyte mediated immunity (GO:0002888)	0.0284827	0.223354	ITGAM;ITGB2
positive regulation of protein depolymerization (GO:1901881)	0.0284827	0.223354	WDR1;KATNB1
ameboidal-type cell migration (GO:0001667)	0.0289014	0.223354	SEMA4A;SEMA4D;SEMA4B;AKT1
endocytic recycling (GO:0032456)	0.0289014	0.223354	DENND1C;EHD1;VPS52;VPS39
negative regulation of cellular biosynthetic process (GO:0031327)	0.0289014	0.223354	ACADVL;EP300;GLA;CLK2
negative regulation of protein-containing complex assembly (GO:0031333)	0.0289014	0.223354	GBA;EP300;ULK1;SORL1
positive regulation of protein localization to plasma membrane (GO:1903078)	0.0289014	0.223354	CLN3;RHOG;AKT1;SQSTM1
cell projection organization (GO:0030030)	0.0289722	0.223354	PARVG;RAC2;RHOG
heterotypic cell-cell adhesion (GO:0034113)	0.0289722	0.223354	ITGB2;ITGAX;ITGA5
microtubule polymerization (GO:0046785)	0.0289722	0.223354	TUBGCP2;NDE1;CSNK1D
negative regulation of cytoskeleton organization (GO:0051494)	0.0289722	0.223354	PRKCD;MYADM;SSH2
plasma membrane invagination (GO:0099024)	0.0289722	0.223354	ITGAM;ITGB2;MYH9
positive regulation of endothelial cell proliferation (GO:0001938)	0.029253	0.223378	STAT5A;SP1;PIK3CD;AKT1;PRKD2
positive regulation of phosphatidylinositol 3-kinase signaling (GO:0014068)	0.029253	0.223378	SEMA4D;PIK3CD;HCLS1;PTPN6;CBL
positive regulation of type I interferon production (GO:0032481)	0.029253	0.223378	CREBBP;FLOT1;EP300;STAT6;CD14
regulation of cell adhesion (GO:0030155)	0.0303116	0.230732	SEMA4D;MYADM;RAC2;PLXNB2;ADAM8;PRKD2;SIPA1
antigen processing and presentation of exogenous peptide antigen via MHC class I (GO:0042590)	0.0307035	0.232249	NCF4;HLA-B;CYBA;IKBKG;TAPBP
negative regulation of protein serine/threonine kinase activity (GO:0071901)	0.0307035	0.232249	PRKCD;GBA;AKT1;SORL1;CDK5RAP3
positive regulation of peptidyl-tyrosine phosphorylation (GO:0050731)	0.0313923	0.235026	SEMA4D;TNK2;STAT3;HCLS1;ARHGEF2;ITGA5;TNFRSF1A
regulation of cellular pH (GO:0030641)	0.0315576	0.235026	CLN3;ATP6AP1;SLC9A1
negative regulation of axon extension (GO:0030517)	0.0315576	0.235026	SEMA4A;SEMA4D;SEMA4B
negative regulation of interleukin-6 production (GO:0032715)	0.0315576	0.235026	NLRP12;GBA;PTPN6
organelle transport along microtubule (GO:0072384)	0.0315576	0.235026	CLN3;NDE1;BICD2
negative regulation of NF-kappaB transcription factor activity (GO:0032088)	0.0321984	0.239061	PARP10;NLRP12;RBCK1;TRIM21;CDK5RAP3
regulation of autophagosome maturation (GO:1901096)	0.0331703	0.24036	CLN3;CLEC16A
regulation of leukocyte adhesion to vascular endothelial cell (GO:1904994)	0.0331703	0.24036	NFAT5;ITGB2
regulation of lysosomal lumen pH (GO:0035751)	0.0331703	0.24036	CLN3;GRN
regulation of mRNA metabolic process (GO:1903311)	0.0331703	0.24036	SAFB2;SUPT6H
regulation of platelet-derived growth factor receptor signaling pathway (GO:0010640)	0.0331703	0.24036	HGS;CBL
reticulophagy (GO:0061709)	0.0331703	0.24036	ATG2A;ULK1
negative regulation of gluconeogenesis (GO:0045721)	0.0331703	0.24036	EP300;CLK2
plasma membrane repair (GO:0001778)	0.0331703	0.24036	DYSF;MYH9
regulation of NIK/NF-kappaB signaling (GO:1901222)	0.033738	0.243014	NFAT5;NLRP12;EP300;ACTN4;CD14
regulation of organelle organization (GO:0033043)	0.033738	0.243014	CLN3;CLEC16A;EP300;SQSTM1;MARK2
cellular component assembly (GO:0022607)	0.03388	0.243311	CREBBP;PARVG;TTLL3;TUBGCP2;MICAL1;RAC2;RHOG;WAS;FSCN1;IKBKG;TAPBP
endodermal cell differentiation (GO:0035987)	0.0342597	0.244582	ITGB2;PAF1;ITGA5
negative regulation of chemotaxis (GO:0050922)	0.0342597	0.244582	SEMA4A;SEMA4D;SEMA4B
regulation of blood vessel endothelial cell migration (GO:0043535)	0.0345759	0.246111	STAT5A;SP1;AKT1;PRKD2
inflammatory response (GO:0006954)	0.0350348	0.248644	STAT3;ITGB2;PIK3CD;CYBA;ADAM8;CD14;IKBKG;ITGAL;RELB;TNFRSF1A
positive regulation of tumor necrosis factor superfamily cytokine production (GO:1903557)	0.0353226	0.249951	STAT3;CYBA;ADAM8;ARHGEF2;CD14
autophagosome organization (GO:1905037)	0.0366008	0.258239	ATG16L2;ATG2A;ULK1;ATG7
positive regulation of cytoskeleton organization (GO:0051495)	0.0369524	0.259312	HCK;DYNC1H1;WDR1;CDC42EP4;HCLS1
antigen processing and presentation of peptide antigen via MHC class I (GO:0002474)	0.0370778	0.259312	HLA-B;SEC24C;TAPBP
negative chemotaxis (GO:0050919)	0.0370778	0.259312	SEMA4A;SEMA4D;SEMA4B
protein dephosphorylation (GO:0006470)	0.0371827	0.259312	MTMR3;CTDSP1;PPM1M;PTPN6;DUSP18;SBF1;SSH2
protein modification by small protein conjugation or removal (GO:0070647)	0.0381352	0.259944	UBA7;ATG7
cell junction maintenance (GO:0034331)	0.0381352	0.259944	DCTN1;MYADM
response to UV-A (GO:0070141)	0.0381352	0.259944	AKT1;TIMP1
negative regulation of viral transcription (GO:0032897)	0.0381352	0.259944	TRIM21;TRIM11
neuromuscular process controlling balance (GO:0050885)	0.0381352	0.259944	CLN3;TPP1
nuclear migration (GO:0007097)	0.0381352	0.259944	DYNC1H1;DCTN1
positive regulation of sodium ion transmembrane transporter activity (GO:2000651)	0.0381352	0.259944	ACTN4;SLC9A1
positive regulation of T cell receptor signaling pathway (GO:0050862)	0.0381352	0.259944	PRKD2;IKBKG
protein localization to cell periphery (GO:1990778)	0.0384196	0.261089	EHD1;GAK;RAB40C;MYADM;FLOT1;FLOT2;TNFRSF1A
regulation of defense response (GO:0031347)	0.0386277	0.261089	HCK;GRN;SBNO2;AKNA;NLRP1
regulation of Notch signaling pathway (GO:0008593)	0.0386277	0.261089	CREBBP;STAT3;AKT1;EP300;RFNG
protein transport (GO:0015031)	0.0393804	0.26451	ARF1;COPA;ATP6AP1;UNC93B1;STXBP2;ARHGAP1;TCIRG1;EHD1;GGA3;CHMP1A;TOM1;MYH9;ARHGEF2;ATP6V0A1
positive regulation of cellular catabolic process (GO:0031331)	0.0396832	0.26451	UPF1;PRKCD;ADAM8;ULK1;FOXO3;TRIM21;PNPLA2
regulation of angiogenesis (GO:0045765)	0.0397904	0.26451	GRN;RNH1;STIM1;HGS;SP1;ITGAX;FOXJ2;PIK3CD;PRKD2
regulation of amyloid-beta formation (GO:1902003)	0.0400108	0.26451	GGA3;SP1;SORL1
regulation of glucose metabolic process (GO:0010906)	0.0400108	0.26451	BCKDK;ZNF692;AKT1
regulation of lamellipodium assembly (GO:0010591)	0.0400108	0.26451	WAS;RAC2;FSCN1
positive regulation of epidermal growth factor receptor signaling pathway (GO:0045742)	0.0400108	0.26451	SHKBP1;AKT1;CBL
positive regulation of pri-miRNA transcription by RNA polymerase II (GO:1902895)	0.0400108	0.26451	SRF;STAT3;FOXO3
regulation of phagocytosis (GO:0050764)	0.0408517	0.269331	HCK;DYSF;CYBA;DOCK2
regulation of cell cycle G2/M phase transition (GO:1902749)	0.0421155	0.275354	DYNC1H1;ACTR1A;DCTN1;NDE1;CSNK1D
negative regulation of defense response (GO:0031348)	0.0421155	0.275354	NLRP12;PRKCD;GBA;TRIM21;TNFRSF1A
negative regulation of neurogenesis (GO:0050768)	0.0430577	0.275354	GDI1;GORASP1;SORL1
positive regulation of cell cycle G1/S phase transition (GO:1902808)	0.0430577	0.275354	AKT1;PAF1;EIF4G1
selective autophagy (GO:0061912)	0.0430778	0.275354	DYNC1H1;ATG2A;ULK1;SQSTM1
negative regulation of autophagy (GO:0010507)	0.0430778	0.275354	STAT3;AKT1;ATG7;EIF4G1
regulation of dephosphorylation (GO:0035303)	0.0433628	0.275354	MTMR3;CDK5RAP3
engulfment of apoptotic cell (GO:0043652)	0.0433628	0.275354	RHOG;RAC2
establishment of spindle localization (GO:0051293)	0.0433628	0.275354	DYNC1H1;CFL1
glucan catabolic process (GO:0009251)	0.0433628	0.275354	GAA;PHKA2
glycogen catabolic process (GO:0005980)	0.0433628	0.275354	GAA;PHKA2
interleukin-27-mediated signaling pathway (GO:0070106)	0.0433628	0.275354	STAT3;TYK2
superoxide anion generation (GO:0042554)	0.0433628	0.275354	NCF4;CYBA
negative regulation of cellular component movement (GO:0051271)	0.0433628	0.275354	ACTN1;WAS
cellular response to lectin (GO:1990858)	0.0448281	0.283168	CREBBP;PRKCD;ICAM3;EP300;IKBKG;RELB
stimulatory C-type lectin receptor signaling pathway (GO:0002223)	0.0448281	0.283168	CREBBP;PRKCD;ICAM3;EP300;IKBKG;RELB
regulation of receptor internalization (GO:0002090)	0.0462172	0.290422	ARF1;ANKRD13D;FLOT1
membrane assembly (GO:0071709)	0.0462172	0.290422	GAK;FLOT1;FLOT2
regulation of apoptotic process (GO:0042981)	0.0467176	0.292139	CREBBP;EGLN2;RIPK3;SEMA4D;DAPK2;ACTN1;CFLAR;ACTN4;FOXO3;CBL;AKAP13;HCK;CLN3;RYBP;TIAF1;CFL1;RPS6KA1;AKT1;PTPN6;ARHGEF2;ATG7;SQSTM1;MAP3K11;MAP4K4
membrane organization (GO:0061024)	0.0467325	0.292139	GAK;CLN3;HGS;CHMP1A;MYADM;DYSF;MFN2;CBL;IGF2R;EPN1
regulation of ceramide biosynthetic process (GO:2000303)	0.0488387	0.296192	PRKCD;TNFRSF1A
regulation of cholesterol storage (GO:0010885)	0.0488387	0.296192	EHD1;NR1H2
cellular polysaccharide catabolic process (GO:0044247)	0.0488387	0.296192	GAA;PHKA2
regulation of mast cell degranulation (GO:0043304)	0.0488387	0.296192	STXBP2;UNC13D
motor neuron axon guidance (GO:0008045)	0.0488387	0.296192	RHOG;RAC2
N-terminal protein amino acid acetylation (GO:0006474)	0.0488387	0.296192	CREBBP;EP300
neuron projection organization (GO:0106027)	0.0488387	0.296192	ARF1;DCTN1
positive regulation by host of viral transcription (GO:0043923)	0.0488387	0.296192	SP1;EP300
positive regulation of leukocyte adhesion to vascular endothelial cell (GO:1904996)	0.0488387	0.296192	NFAT5;ITGB2
positive regulation of syncytium formation by plasma membrane fusion (GO:0060143)	0.0488387	0.296192	EHD1;FLOT1
positive regulation of TORC1 signaling (GO:1904263)	0.0488387	0.296192	CLEC16A;GPR137
positive regulation of intracellular protein transport (GO:0090316)	0.0492883	0.296192	RNF31;ITGAM;PRKCD;ITGB2;RAC2;HCLS1;SORL1
regulation of erythrocyte differentiation (GO:0045646)	0.049488	0.296192	STAT5B;STAT3;FOXO3
lysosome localization (GO:0032418)	0.049488	0.296192	PLEKHM1;PIK3CD;MYH9
neural crest cell migration (GO:0001755)	0.049488	0.296192	SEMA4A;SEMA4D;SEMA4B
positive regulation of exocytosis (GO:0045921)	0.049488	0.296192	ATP6AP1;HGS;UNC13D
positive regulation of myeloid cell differentiation (GO:0045639)	0.049488	0.296192	STAT5B;STAT3;FOXO3
positive regulation of inflammatory response (GO:0050729)	0.0496441	0.296192	GRN;NLRP12;ADAM8;IL17RA;TNFRSF1A
regulation of protein binding (GO:0043393)	0.0497131	0.296192	PRKCD;FLOT1;AKT1;TRIM21;SORL1;MARK2
innate immune response activating cell surface receptor signaling pathway (GO:0002220)	0.0514113	0.305555	CREBBP;PRKCD;ICAM3;EP300;IKBKG;RELB
positive regulation of protein modification process (GO:0031401)	0.052404	0.310629	SLCO3A1;SEMA4D;PRKCD;GBA;FLOT1;AKT1;DVL3;CSNK1D;ATG7
negative regulation of peptidase activity (GO:0010466)	0.0526512	0.310629	SERPINA1;TIMP2;AKT1;TIMP1
positive regulation of viral process (GO:0048524)	0.0526512	0.310629	TBC1D20;POLR2A;KPNA6;ADAR
cellular response to lipopolysaccharide (GO:0071222)	0.0531445	0.312014	UPF1;HCK;SBNO2;TRIM41;PAF1;CD14
cytoskeleton organization (GO:0007010)	0.0531445	0.312014	MAST3;MICAL1;CFL1;RAC2;RHOG;SIPA1
toll-like receptor signaling pathway (GO:0002224)	0.0536864	0.312654	ITGAM;UNC93B1;ITGB2;IKBKG;CD14
positive regulation of supramolecular fiber organization (GO:1902905)	0.0536864	0.312654	HCK;WDR1;DCTN1;CDC42EP4;KATNB1
positive regulation of transport (GO:0051050)	0.0536864	0.312654	DYNC1H1;RXRA;FLOT1;CYBA;DOCK2
regulation of establishment of endothelial barrier (GO:1903140)	0.0545493	0.312654	VCL;TNFRSF1A
regulation of leukocyte migration (GO:0002685)	0.0545493	0.312654	RHOG;RAC2
snRNA metabolic process (GO:0016073)	0.0545493	0.312654	INTS1;INTS3
negative regulation of amyloid-beta formation (GO:1902430)	0.0545493	0.312654	GGA3;SORL1
negative regulation of viral entry into host cell (GO:0046597)	0.0545493	0.312654	TRIM26;TRIM11
positive regulation of cytokine production involved in inflammatory response (GO:1900017)	0.0545493	0.312654	STAT3;IL17RA
positive regulation of transcription of Notch receptor target (GO:0007221)	0.0545493	0.312654	CREBBP;EP300
cellular response to interferon-gamma (GO:0071346)	0.0549129	0.313992	HCK;PRKCD;PTAFR;HLA-B;TRIM26;TRIM21
protein monoubiquitination (GO:0006513)	0.0563575	0.319978	PAF1;ATXN7L3;TRIM21
regulation of intracellular transport (GO:0032386)	0.0563575	0.319978	MYBPC3;DYNC1H1;LAMP1
regulation of viral entry into host cell (GO:0046596)	0.0563575	0.319978	TRIM26;TRIM21;TRIM11
organelle assembly (GO:0070925)	0.0566993	0.321163	DYNC1H1;EXOC7;TUBGCP2;FLII;VPS37C;CSNK1D;VPS37B;EHD1;TTLL3;ATG16L2;HGS;CHMP1A;ATG2A;ULK1;ATG7
dephosphorylation (GO:0016311)	0.0569797	0.321996	MTMR3;CTDSP1;PPM1M;PTPN6;DUSP18;SBF1;SSH2
transcription by RNA polymerase II (GO:0006366)	0.0576533	0.32504	CREBBP;MNT;GMEB2;RXRA;POU2F1;INTS1;POLR2A;SP1;INTS3;NR1H2;PAF1;SUPT6H
regulation of cellular catabolic process (GO:0031329)	0.0578369	0.325316	MTMR3;DAPK2;EP300;GPR137
cellular response to organic substance (GO:0071310)	0.0585553	0.328591	STAT5B;NFAT5;NLRP12;STAT3;HCLS1;PTPN6
carbohydrate derivative transport (GO:1901264)	0.0604814	0.331192	CLN3;SLC15A3
cell migration involved in sprouting angiogenesis (GO:0002042)	0.0604814	0.331192	SRF;AKT1
regulation of multicellular organism growth (GO:0040014)	0.0604814	0.331192	STAT5A;STAT5B
establishment of vesicle localization (GO:0051650)	0.0604814	0.331192	F8A1;IKBKG
regulation of spindle organization (GO:0090224)	0.0604814	0.331192	DYNC1H1;DCTN1
interleukin-6-mediated signaling pathway (GO:0070102)	0.0604814	0.331192	STAT3;CBL
negative regulation of lipid catabolic process (GO:0050995)	0.0604814	0.331192	AKT1;SORL1
cell-cell junction assembly (GO:0007043)	0.0605286	0.331192	WDR1;FSCN1;TLN1;VCL
cellular component disassembly (GO:0022411)	0.0605286	0.331192	FLOT1;TIMP2;ADAM8;TIMP1
cellular response to nutrient levels (GO:0031669)	0.0605286	0.331192	CLEC16A;ULK1;ATG7;EIF4G1
extracellular matrix disassembly (GO:0022617)	0.0605286	0.331192	FLOT1;TIMP2;ADAM8;TIMP1
regulation of cell differentiation (GO:0045595)	0.0619324	0.338106	CASZ1;CREBBP;SRF;RPS6KA1;FLOT2;SUPT6H;CDK5RAP3
ciliary basal body-plasma membrane docking (GO:0097711)	0.0623275	0.339495	DYNC1H1;ACTR1A;DCTN1;NDE1;CSNK1D
regulation of viral transcription (GO:0046782)	0.0636533	0.344384	POLR2A;TRIM21;TRIM11
JNK cascade (GO:0007254)	0.0636533	0.344384	MAP4K2;IKBKG;MAP3K11
negative regulation of cell-cell adhesion (GO:0022408)	0.0636533	0.344384	AKNA;MYADM;AKT1
positive regulation of protein localization to nucleus (GO:1900182)	0.0661075	0.351003	PRKCD;AKT1;HCLS1;CDK5RAP3
Rac protein signal transduction (GO:0016601)	0.0666223	0.351003	RHOG;RAC2
regulation of mitotic spindle assembly (GO:1901673)	0.0666223	0.351003	CHMP1A;EML3
establishment or maintenance of apical/basal cell polarity (GO:0035088)	0.0666223	0.351003	FSCN1;MARK2
ethanol metabolic process (GO:0006067)	0.0666223	0.351003	ACSS2;SULT1A3
glycerolipid catabolic process (GO:0046503)	0.0666223	0.351003	GDPD3;PNPLA6
heparan sulfate proteoglycan biosynthetic process (GO:0015012)	0.0666223	0.351003	NDST2;EXTL3
mitochondrion localization (GO:0051646)	0.0666223	0.351003	MFN2;MARK2
vesicle transport along actin filament (GO:0030050)	0.0666223	0.351003	ACTN4;MYO1F
positive regulation of actin cytoskeleton reorganization (GO:2000251)	0.0666223	0.351003	HCK;HCLS1
positive regulation of neutrophil chemotaxis (GO:0090023)	0.0666223	0.351003	DAPK2;RAC2
positive regulation of triglyceride metabolic process (GO:0090208)	0.0666223	0.351003	NR1H2;PNPLA2
cellular protein localization (GO:0034613)	0.0679477	0.357206	EHD1;TM9SF1;ARF1;COPA;GGA3;HGS;UNC93B1;STXBP2;MFN2;ARHGEF2;VCL;BICD2
regulation of neuron apoptotic process (GO:0043523)	0.0692936	0.36349	CLN3;GRN;EGLN2;ADAM8;FOXO3
regulation of cell-cell adhesion (GO:0022407)	0.0713612	0.371109	FLOT2;ADAM8;FERMT3
myofibril assembly (GO:0030239)	0.0713612	0.371109	WDR1;FLII;CFLAR
negative regulation of type I interferon production (GO:0032480)	0.0713612	0.371109	NLRX1;UBA7;RELB
positive regulation of leukocyte mediated cytotoxicity (GO:0001912)	0.0713612	0.371109	ITGAM;LAMP1;HLA-B
wound healing (GO:0042060)	0.0719444	0.371417	SRF;DYSF;MYH9;CFLAR
negative regulation of viral process (GO:0048525)	0.0719444	0.371417	PARP10;TRIM26;TRIM21;TRIM11
cellular monovalent inorganic cation homeostasis (GO:0030004)	0.0729596	0.371417	ATP6AP1;SLC9A1
cortical actin cytoskeleton organization (GO:0030866)	0.0729596	0.371417	FMNL1;FHOD1
granulocyte differentiation (GO:0030851)	0.0729596	0.371417	RXRA;EP300
lipopolysaccharide-mediated signaling pathway (GO:0031663)	0.0729596	0.371417	HCK;CD14
modulation by symbiont of entry into host (GO:0052372)	0.0729596	0.371417	EXOC7;TRIM21
negative regulation of lipid storage (GO:0010888)	0.0729596	0.371417	NR1H2;PNPLA2
negative regulation of osteoclast differentiation (GO:0045671)	0.0729596	0.371417	GPR137;LILRB3
negative regulation of viral life cycle (GO:1903901)	0.0729596	0.371417	TRIM26;TRIM11
regulation of endopeptidase activity (GO:0052548)	0.0749582	0.380788	SERPINA1;TIMP2;AKT1;TIMP1
intracellular steroid hormone receptor signaling pathway (GO:0030518)	0.0753648	0.38082	CALCOCO1;EGLN2;WBP2
mRNA catabolic process (GO:0006402)	0.0753648	0.38082	UPF1;RNH1;DHX34
positive regulation of cytokine production (GO:0001819)	0.0754379	0.38082	CREBBP;STAT3;FLOT1;EP300;PIK3CD;PRKD2;STAT6;CYBA;CD14;ARHGEF2;SORL1;IL17RA
extracellular matrix organization (GO:0030198)	0.0759853	0.382782	ITGAM;ITGB2;TIMP2;FLOT1;ITGAX;ICAM3;ADAM8;TIMP1;PLOD1;ITGA5;ITGAL
positive regulation of protein localization to membrane (GO:1905477)	0.0766719	0.385436	ITGAM;ITGB2;RHOG;AKT1;SQSTM1
regulation of protein phosphorylation (GO:0001932)	0.0774031	0.387453	SLCO3A1;SEMA4D;ITGB2;MYADM;FLOT1;AKT1;DVL3;PLXNB2;CSNK1D;CDK5RAP3
protein modification by small protein conjugation (GO:0032446)	0.0778137	0.387453	PIAS4;VPS18;TRIM41;UBA7;DTX2;CBL;TRPC4AP;KCTD13;PAF1;TRIM26;ATG7;TRIM21;CDK5RAP3;TRIM11
regulation of protein catabolic process (GO:0042176)	0.0792221	0.387453	EGLN2;HGS;ATG7;SORL1;BANP
positive regulation of cellular protein metabolic process (GO:0032270)	0.0792221	0.387453	NR1H2;AKT1;PLXNB2;ATG7;EIF4G1
regulation of pri-miRNA transcription by RNA polymerase II (GO:1902893)	0.0794656	0.387453	SRF;STAT3;FOXO3
neural crest cell development (GO:0014032)	0.0794656	0.387453	SEMA4A;SEMA4D;SEMA4B
positive regulation of Notch signaling pathway (GO:0045747)	0.0794656	0.387453	CREBBP;STAT3;EP300
positive regulation of response to biotic stimulus (GO:0002833)	0.0794656	0.387453	GRN;CYBA;ADAM8
actin filament-based transport (GO:0099515)	0.0794816	0.387453	ACTN4;MYO1F
beta-catenin destruction complex disassembly (GO:1904886)	0.0794816	0.387453	FRAT1;DVL3
regulation of cell-substrate junction assembly (GO:0090109)	0.0794816	0.387453	VCL;SLC9A1
histone ubiquitination (GO:0016574)	0.0794816	0.387453	PAF1;ATXN7L3
negative regulation of microtubule depolymerization (GO:0007026)	0.0794816	0.387453	KATNB1;ARHGEF2
positive regulation of antigen receptor-mediated signaling pathway (GO:0050857)	0.0794816	0.387453	PRKD2;IKBKG
positive regulation of vascular associated smooth muscle cell proliferation (GO:1904707)	0.0794816	0.387453	FOXJ2;MFN2
negative regulation of apoptotic process (GO:0043066)	0.0805984	0.392105	GRN;SEMA4D;PRKCD;CFLAR;CBL;HCK;CLN3;TIAF1;CFL1;RPS6KA1;AKT1;HCLS1;ADAM8;ITGA5;SQSTM1;MAP4K4
regulation of actin filament-based process (GO:0032970)	0.0811739	0.39253	PRKCD;RAC2;RHOG;FSCN1
regulation of Rho protein signal transduction (GO:0035023)	0.0811739	0.39253	AKAP13;KCTD13;MYO9B;ARHGEF2
insulin receptor signaling pathway (GO:0008286)	0.0811739	0.39253	ATP6AP1;AKT1;TCIRG1;ATP6V0A1
erythrocyte differentiation (GO:0030218)	0.0836614	0.402944	ACIN1;HCLS1;CDK5RAP3
positive regulation of smooth muscle cell proliferation (GO:0048661)	0.0836614	0.402944	FOXJ2;AKT1;MFN2
regulation of adenylate cyclase activity (GO:0045761)	0.0861768	0.407735	STIM1;GNAI2
cellular response to nerve growth factor stimulus (GO:1990090)	0.0861768	0.407735	EHD1;AKT1
regulation of vacuole organization (GO:0044088)	0.0861768	0.407735	MTMR3;ENO1
ubiquitin-dependent protein catabolic process via the multivesicular body sorting pathway (GO:0043162)	0.0861768	0.407735	VPS37C;VPS37B
organelle fusion (GO:0048284)	0.0861768	0.407735	VPS18;MFN2
osteoclast differentiation (GO:0030316)	0.0861768	0.407735	SBNO2;OSCAR
positive regulation of DNA-templated transcription, initiation (GO:2000144)	0.0861768	0.407735	MED12;SRF
positive regulation of granulocyte chemotaxis (GO:0071624)	0.0861768	0.407735	DAPK2;RAC2
positive regulation of lipid catabolic process (GO:0050996)	0.0861768	0.407735	PRKCD;PNPLA2
glycosphingolipid metabolic process (GO:0006687)	0.0879501	0.414499	GLB1;GBA;GLA
polyol metabolic process (GO:0019751)	0.0879501	0.414499	ITPK1;INPPL1;PLCB2
regulation of phosphatidylinositol 3-kinase signaling (GO:0014066)	0.0898701	0.419901	SEMA4D;PIK3CD;HCLS1;PTPN6;CBL
actomyosin structure organization (GO:0031032)	0.0909575	0.419901	WDR1;FLII;KCTD13;MYH9
positive regulation of interleukin-6 production (GO:0032755)	0.0909575	0.419901	STAT3;CYBA;ARHGEF2;IL17RA
inositol phosphate metabolic process (GO:0043647)	0.0923295	0.419901	ITPK1;INPPL1;PLCB2
positive regulation of response to external stimulus (GO:0032103)	0.0927617	0.419901	GRN;NLRP12;CYBA;ADAM8;IL17RA;TNFRSF1A
response to nutrient levels (GO:0031667)	0.0930342	0.419901	ULK1;EIF4G1
mitotic cell cycle checkpoint signaling (GO:0007093)	0.0930342	0.419901	INTS3;CDK5RAP3
positive regulation of cholesterol efflux (GO:0010875)	0.0930342	0.419901	RXRA;NR1H2
positive regulation of JUN kinase activity (GO:0043507)	0.0930342	0.419901	DVL3;MAP3K11
positive regulation of morphogenesis of an epithelium (GO:1905332)	0.0930342	0.419901	ITGAX;PIK3CD
positive regulation of mRNA processing (GO:0050685)	0.0930342	0.419901	SF3B4;PAF1
positive regulation of transcription initiation from RNA polymerase II promoter (GO:0060261)	0.0930342	0.419901	MED12;SRF
cellular response to UV (GO:0034644)	0.0943385	0.419901	CREBBP;PRKCD;EP300;TIMP1
cholesterol metabolic process (GO:0008203)	0.0943385	0.419901	G6PD;RXRA;GBA;SCAP
positive regulation of tumor necrosis factor production (GO:0032760)	0.0943385	0.419901	STAT3;CYBA;ARHGEF2;CD14
protein modification process (GO:0036211)	0.0977783	0.419901	RIPK3;UBA7;PADI4;PHKA2
lipid transport (GO:0006869)	0.0983176	0.419901	CLN3;RXRA;PITPNM1;SLCO3A1;SLC27A3
canonical glycolysis (GO:0061621)	0.100043	0.419901	HK3;ENO1
cellular response to catecholamine stimulus (GO:0071870)	0.100043	0.419901	SULT1A3;SLC9A1
regulation of monooxygenase activity (GO:0032768)	0.100043	0.419901	POR;AKT1
establishment of mitotic spindle orientation (GO:0000132)	0.100043	0.419901	DCTN1;NDE1
glucose catabolic process to pyruvate (GO:0061718)	0.100043	0.419901	HK3;ENO1
negative regulation of protein depolymerization (GO:1901880)	0.100043	0.419901	KATNB1;ARHGEF2
phospholipid catabolic process (GO:0009395)	0.100043	0.419901	GDPD3;PNPLA6
positive regulation of cell-substrate junction organization (GO:0150117)	0.100043	0.419901	IQSEC1;MAP4K4
positive regulation of cellular response to transforming growth factor beta stimulus (GO:1903846)	0.100043	0.419901	CREBBP;EP300
positive regulation of lamellipodium assembly (GO:0010592)	0.100043	0.419901	FSCN1;RAC2
positive regulation of protein targeting to membrane (GO:0090314)	0.100043	0.419901	ITGAM;ITGB2
positive regulation of transforming growth factor beta receptor signaling pathway (GO:0030511)	0.100043	0.419901	CREBBP;EP300
regulation of protein serine/threonine kinase activity (GO:0071900)	0.104164	0.419901	CCNI;SERTAD1;HGS;AKT1;CDK5RAP3
regulation of protein localization to plasma membrane (GO:1903076)	0.10483	0.419901	CLN3;RHOG;AKT1;SQSTM1
glycerophospholipid metabolic process (GO:0006650)	0.10483	0.419901	CLN3;GDPD3;PNPLA6;PLCB2
negative regulation of cellular component organization (GO:0051129)	0.10483	0.419901	GBA;EP300;ULK1;SORL1
negative regulation of inflammatory response (GO:0050728)	0.104961	0.419901	HCK;GRN;NLRP12;PRKCD;GBA;RHBDF2;MYH9;TNFRSF1A
regulation of axonogenesis (GO:0050770)	0.10599	0.419901	GDI1;PLXNB2;MARK2
protein retention in Golgi apparatus (GO:0045053)	0.107103	0.419901	SORL1
reelin-mediated signaling pathway (GO:0038026)	0.107103	0.419901	STAT5A
apoptotic chromosome condensation (GO:0030263)	0.107103	0.419901	ACIN1
regulation of caveolin-mediated endocytosis (GO:2001286)	0.107103	0.419901	CLN3
C-terminal protein lipidation (GO:0006501)	0.107103	0.419901	ATG7
regulation of cellular response to osmotic stress (GO:0106049)	0.107103	0.419901	CLN3
cell fate commitment involved in formation of primary germ layer (GO:0060795)	0.107103	0.419901	PAF1
regulation of endothelial tube morphogenesis (GO:1901509)	0.107103	0.419901	ITGAX
regulation of hippocampal neuron apoptotic process (GO:0110089)	0.107103	0.419901	ITGAM
regulation of inflammatory response to wounding (GO:0106014)	0.107103	0.419901	GRN
chromatin maintenance (GO:0070827)	0.107103	0.419901	SUPT6H
regulation of metaphase plate congression (GO:0090235)	0.107103	0.419901	DYNC1H1
regulation of microglial cell mediated cytotoxicity (GO:1904149)	0.107103	0.419901	ITGAM
regulation of microvillus assembly (GO:0032534)	0.107103	0.419901	FSCN1
regulation of neutrophil activation (GO:1902563)	0.107103	0.419901	GRN
dopamine catabolic process (GO:0042420)	0.107103	0.419901	SULT1A3
regulation of phosphatidylinositol dephosphorylation (GO:0060304)	0.107103	0.419901	MTMR3
regulation of plasma membrane organization (GO:1903729)	0.107103	0.419901	MYH9
enamel mineralization (GO:0070166)	0.107103	0.419901	STIM1
regulation of respiratory burst involved in inflammatory response (GO:0060264)	0.107103	0.419901	GRN
establishment of monopolar cell polarity (GO:0061162)	0.107103	0.419901	FSCN1
ethanolamine-containing compound metabolic process (GO:0042439)	0.107103	0.419901	GDPD3
regulation of skeletal muscle tissue development (GO:0048641)	0.107103	0.419901	FLOT1
regulation of sodium:proton antiporter activity (GO:0032415)	0.107103	0.419901	ACTN4
G protein-coupled opioid receptor signaling pathway (GO:0038003)	0.107103	0.419901	OPRL1
glucosylceramide metabolic process (GO:0006678)	0.107103	0.419901	GBA
histone citrullination (GO:0036414)	0.107103	0.419901	PADI4
response to mitochondrial depolarisation (GO:0098780)	0.107103	0.419901	SQSTM1
ribose phosphate metabolic process (GO:0019693)	0.107103	0.419901	G6PD
Roundabout signaling pathway (GO:0035385)	0.107103	0.419901	MYO9B
isocitrate metabolic process (GO:0006102)	0.107103	0.419901	IDH3G
lymph node development (GO:0048535)	0.107103	0.419901	RIPK3
lysosomal protein catabolic process (GO:1905146)	0.107103	0.419901	CLN3
T cell extravasation (GO:0072683)	0.107103	0.419901	ITGAL
N-acylethanolamine metabolic process (GO:0070291)	0.107103	0.419901	GDPD3
negative regulation of autophagosome maturation (GO:1901097)	0.107103	0.419901	CLEC16A
negative regulation of cholesterol biosynthetic process (GO:0045541)	0.107103	0.419901	SCAP
negative regulation of cholesterol metabolic process (GO:0090206)	0.107103	0.419901	SCAP
negative regulation of collateral sprouting (GO:0048671)	0.107103	0.419901	ULK1
negative regulation of histone H3-K27 methylation (GO:0061086)	0.107103	0.419901	SUPT6H
negative regulation of lipid transport (GO:0032369)	0.107103	0.419901	NR1H2
negative regulation of organ growth (GO:0046621)	0.107103	0.419901	WWC3
negative regulation of pinocytosis (GO:0048550)	0.107103	0.419901	NR1H2
negative regulation of protein polyubiquitination (GO:1902915)	0.107103	0.419901	PARP10
negative regulation of sterol biosynthetic process (GO:0106119)	0.107103	0.419901	SCAP
non-canonical Wnt signaling pathway via MAPK cascade (GO:0038030)	0.107103	0.419901	DVL3
positive regulation by host of viral genome replication (GO:0044829)	0.107103	0.419901	TBC1D20
positive regulation of action potential (GO:0045760)	0.107103	0.419901	GBA
positive regulation of endothelial cell chemotaxis by VEGF-activated vascular endothelial growth factor receptor signaling pathway (GO:0038033)	0.107103	0.419901	PRKD2
positive regulation of fibroblast growth factor receptor signaling pathway (GO:0045743)	0.107103	0.419901	PRKD2
positive regulation of Golgi to plasma membrane protein transport (GO:0042998)	0.107103	0.419901	CLN3
positive regulation of metallopeptidase activity (GO:1905050)	0.107103	0.419901	STAT3
positive regulation of MHC class I biosynthetic process (GO:0045345)	0.107103	0.419901	NLRP12
positive regulation of neutrophil extravasation (GO:2000391)	0.107103	0.419901	ADAM8
positive regulation of nucleotide-binding oligomerization domain containing signaling pathway (GO:0070426)	0.107103	0.419901	SLC15A3
positive regulation of store-operated calcium channel activity (GO:1901341)	0.107103	0.419901	STIM1
positive regulation of the force of heart contraction (GO:0098735)	0.107103	0.419901	SLC9A1
positive regulation of transcription from RNA polymerase II promoter involved in heart development (GO:1901228)	0.107103	0.419901	SRF
positive regulation of translation in response to stress (GO:0032056)	0.107103	0.419901	EIF4G1
positive regulation of vascular associated smooth muscle cell apoptotic process (GO:1905461)	0.107103	0.419901	MFN2
prostaglandin transport (GO:0015732)	0.107103	0.419901	SLCO3A1
protein citrullination (GO:0018101)	0.107103	0.419901	PADI4
protein-containing complex subunit organization (GO:0043933)	0.10715	0.419901	CREBBP;TUBGCP2;WAS;IKBKG;TAPBP
regulation of microtubule depolymerization (GO:0031114)	0.107194	0.419901	KATNB1;ARHGEF2
regulation of neutrophil chemotaxis (GO:0090022)	0.107194	0.419901	DAPK2;RAC2
regulation of protein processing (GO:0070613)	0.107194	0.419901	CLN3;ADAM8
glycolytic process through glucose-6-phosphate (GO:0061620)	0.107194	0.419901	HK3;ENO1
negative regulation of cellular carbohydrate metabolic process (GO:0010677)	0.107194	0.419901	EP300;CLK2
peptide catabolic process (GO:0043171)	0.107194	0.419901	ANPEP;TPP1
protein stabilization (GO:0050821)	0.108364	0.423412	GRN;LAMP1;PRKCD;FLOT1;EP300;DVL3;FLOT2
positive regulation of cellular amide metabolic process (GO:0034250)	0.108441	0.423412	SP1;PRKCD;PLXNB2;TNFRSF1A
glycolipid metabolic process (GO:0006664)	0.110709	0.424861	GLB1;GBA;GLA
positive regulation of protein localization to cell periphery (GO:1904377)	0.110709	0.424861	RHOG;AKT1;SQSTM1
regulation of cyclin-dependent protein serine/threonine kinase activity (GO:0000079)	0.112107	0.424861	CCNI;SERTAD1;AKT1;CDK5RAP3
activation of protein kinase activity (GO:0032147)	0.113248	0.424861	RIPK3;PRKCD;AKT1;MARK2;MAP4K4
histone modification (GO:0016570)	0.113248	0.424861	CREBBP;PRKCD;EP300;PADI4;ATXN7L3
regulation of telomere maintenance (GO:0032204)	0.114476	0.424861	UPF1;PPP1R10
regulation of viral life cycle (GO:1903900)	0.114476	0.424861	KPNA6;TRIM21
RNA polyadenylation (GO:0043631)	0.114476	0.424861	AHCYL1;PAF1
snRNA processing (GO:0016180)	0.114476	0.424861	INTS1;INTS3
mononuclear cell differentiation (GO:1903131)	0.114476	0.424861	MYH9;RELB
mRNA polyadenylation (GO:0006378)	0.114476	0.424861	AHCYL1;PAF1
negative regulation of macroautophagy (GO:0016242)	0.114476	0.424861	CLEC16A;AKT1
positive regulation of G1/S transition of mitotic cell cycle (GO:1900087)	0.114476	0.424861	AKT1;EIF4G1
positive regulation of microtubule polymerization or depolymerization (GO:0031112)	0.114476	0.424861	DCTN1;KATNB1
peptide metabolic process (GO:0006518)	0.115828	0.424861	G6PD;ANPEP;CTNS;TPP1
positive regulation of plasma membrane bounded cell projection assembly (GO:0120034)	0.115828	0.424861	CDC42EP4;RAC2;FSCN1;PLEKHM1
cellular response to molecule of bacterial origin (GO:0071219)	0.116358	0.424861	UPF1;SBNO2;TRIM41;PAF1;CD14
regulation of protein-containing complex assembly (GO:0043254)	0.119508	0.424861	HCK;GBA;EP300;ULK1;SORL1
sphingolipid metabolic process (GO:0006665)	0.119508	0.424861	GLB1;ALDH3B1;GBA;PRKD2;GLA
regulation of cyclin-dependent protein kinase activity (GO:1904029)	0.120384	0.424861	CCNI;SERTAD1;CDK5RAP3
regulation of focal adhesion assembly (GO:0051893)	0.120384	0.424861	VCL;SLC9A1;MAP4K4
cytoplasmic microtubule organization (GO:0031122)	0.120384	0.424861	DYNC1H1;DCTN1;TUBGCP2
glycosaminoglycan metabolic process (GO:0030203)	0.120384	0.424861	NDST2;GLB1;GNS
regulation of cytokine production (GO:0001817)	0.121361	0.424861	NLRP12;RIPK3;HLA-B;FLOT1;PIK3CD;TRIM21
cellular senescence (GO:0090398)	0.12188	0.424861	SRF;PRKCD
positive regulation of gene silencing by miRNA (GO:2000637)	0.12188	0.424861	STAT3;EIF4G1
positive regulation of toll-like receptor signaling pathway (GO:0034123)	0.12188	0.424861	FLOT1;CYBA
transmembrane receptor protein tyrosine kinase signaling pathway (GO:0007169)	0.123147	0.424861	ATP6AP1;TNK2;MVP;STAT3;NCF4;CYBA;TCIRG1;CBL;HCK;POLR2A;AKT1;PRKD2;ATP6V0A1
retrograde vesicle-mediated transport, Golgi to endoplasmic reticulum (GO:0006890)	0.123428	0.424861	COPA;TMEM115;BICD2;TAPBP
positive regulation of protein catabolic process (GO:0045732)	0.123428	0.424861	EGLN2;ADAM8;ATG7;SORL1
negative regulation of protein modification by small protein conjugation or removal (GO:1903321)	0.125335	0.424861	AKT1;TRIM21;SQSTM1
negative regulation of response to external stimulus (GO:0032102)	0.125927	0.424861	NLRP12;PRKCD;GBA;TRIM21;TNFRSF1A
protein localization to perinuclear region of cytoplasm (GO:1905719)	0.127109	0.424861	SQSTM1
protein ufmylation (GO:0071569)	0.127109	0.424861	CDK5RAP3
protein-DNA complex subunit organization (GO:0071824)	0.127109	0.424861	SUPT6H
pyrimidine nucleotide-sugar transmembrane transport (GO:0090481)	0.127109	0.424861	SLC35C2
radial glial cell differentiation (GO:0060019)	0.127109	0.424861	STAT3
regulation of adipose tissue development (GO:1904177)	0.127109	0.424861	SORL1
attachment of GPI anchor to protein (GO:0016255)	0.127109	0.424861	PIGT
axo-dendritic transport (GO:0008088)	0.127109	0.424861	DCTN1
B cell chemotaxis (GO:0035754)	0.127109	0.424861	PIK3CD
cellular hyperosmotic response (GO:0071474)	0.127109	0.424861	ARHGEF2
cellular response to bacterial lipopeptide (GO:0071221)	0.127109	0.424861	CD14
regulation of excitatory synapse assembly (GO:1904889)	0.127109	0.424861	SEMA4A
cellular response to lipoteichoic acid (GO:0071223)	0.127109	0.424861	CD14
regulation of hydrogen peroxide metabolic process (GO:0010310)	0.127109	0.424861	RAC2
cellular water homeostasis (GO:0009992)	0.127109	0.424861	CLN3
regulation of immunoglobulin mediated immune response (GO:0002889)	0.127109	0.424861	SUPT6H
choline transport (GO:0015871)	0.127109	0.424861	SLC44A2
regulation of keratinocyte apoptotic process (GO:1902172)	0.127109	0.424861	PIAS4
regulation of long-chain fatty acid import across plasma membrane (GO:0010746)	0.127109	0.424861	AKT1
regulation of mRNA export from nucleus (GO:0010793)	0.127109	0.424861	SUPT6H
regulation of neutrophil extravasation (GO:2000389)	0.127109	0.424861	ADAM8
regulation of nucleotide-binding oligomerization domain containing 2 signaling pathway (GO:0070432)	0.127109	0.424861	SLC15A3
regulation of protein depolymerization (GO:1901879)	0.127109	0.424861	WDR1
regulation of protein lipidation (GO:1903059)	0.127109	0.424861	GBA
regulation of ribonucleoprotein complex localization (GO:2000197)	0.127109	0.424861	SUPT6H
regulation of sarcomere organization (GO:0060297)	0.127109	0.424861	AKAP13
foam cell differentiation (GO:0090077)	0.127109	0.424861	EP300
regulation of thymocyte apoptotic process (GO:0070243)	0.127109	0.424861	ADAM8
galactose catabolic process (GO:0019388)	0.127109	0.424861	GALK1
glycolipid transport (GO:0046836)	0.127109	0.424861	CLN3
glycoside metabolic process (GO:0016137)	0.127109	0.424861	GLA
glycosyl compound catabolic process (GO:1901658)	0.127109	0.424861	GLA
glycosylceramide metabolic process (GO:0006677)	0.127109	0.424861	GLA
response to angiotensin (GO:1990776)	0.127109	0.424861	PRKCD
response to lipoteichoic acid (GO:0070391)	0.127109	0.424861	CD14
hydrogen peroxide biosynthetic process (GO:0050665)	0.127109	0.424861	CYBA
intracellular pH elevation (GO:0051454)	0.127109	0.424861	CLN3
ISG15-protein conjugation (GO:0032020)	0.127109	0.424861	UBA7
macromolecule biosynthetic process (GO:0009059)	0.127109	0.424861	EIF4G1
macrophage derived foam cell differentiation (GO:0010742)	0.127109	0.424861	EP300
T-helper 17 cell lineage commitment (GO:0072540)	0.127109	0.424861	STAT3
T-tubule organization (GO:0033292)	0.127109	0.424861	DYSF
megakaryocyte development (GO:0035855)	0.127109	0.424861	ZNF385A
vacuole organization (GO:0007033)	0.127109	0.424861	VPS18
vesicle fusion with endoplasmic reticulum-Golgi intermediate compartment (ERGIC) membrane (GO:1990668)	0.127109	0.424861	TAPBP
vesicle localization (GO:0051648)	0.127109	0.424861	IKBKG
morphogenesis of an endothelium (GO:0003159)	0.127109	0.424861	PRKD2
negative regulation of cardiac muscle cell apoptotic process (GO:0010667)	0.127109	0.424861	PPP1R10
negative regulation of cellular response to hypoxia (GO:1900038)	0.127109	0.424861	ENO1
negative regulation of protein targeting to membrane (GO:0090315)	0.127109	0.424861	GDI1
negative regulation of sequestering of triglyceride (GO:0010891)	0.127109	0.424861	PNPLA2
negative regulation of triglyceride metabolic process (GO:0090209)	0.127109	0.424861	SORL1
negative regulation of trophoblast cell migration (GO:1901164)	0.127109	0.424861	TIMP1
neuroblast proliferation (GO:0007405)	0.127109	0.424861	PLXNB2
neutrophil extravasation (GO:0072672)	0.127109	0.424861	PIK3CD
pentose-phosphate shunt, non-oxidative branch (GO:0009052)	0.127109	0.424861	TALDO1
peptidyl-glutamine methylation (GO:0018364)	0.127109	0.424861	CREBBP
plasma membrane raft assembly (GO:0044854)	0.127109	0.424861	FLOT1
positive regulation of cholesterol metabolic process (GO:0090205)	0.127109	0.424861	SCAP
positive regulation of cholesterol storage (GO:0010886)	0.127109	0.424861	EHD1
positive regulation of deacetylase activity (GO:0090045)	0.127109	0.424861	PRKD2
positive regulation of granulocyte differentiation (GO:0030854)	0.127109	0.424861	HCLS1
positive regulation of I-kappaB phosphorylation (GO:1903721)	0.127109	0.424861	AKT1
positive regulation of plasminogen activation (GO:0010756)	0.127109	0.424861	ENO1
positive regulation of sterol transport (GO:0032373)	0.127109	0.424861	NR1H2
positive regulation of T cell differentiation in thymus (GO:0033089)	0.127109	0.424861	ADAM8
positive regulation of toll-like receptor 2 signaling pathway (GO:0034137)	0.127109	0.424861	CYBA
positive regulation of toll-like receptor 3 signaling pathway (GO:0034141)	0.127109	0.424861	FLOT1
protection from natural killer cell mediated cytotoxicity (GO:0042270)	0.127109	0.424861	HLA-B
receptor clustering (GO:0043113)	0.129398	0.424861	ITGB2;ITGAL
regulation of muscle contraction (GO:0006937)	0.129398	0.424861	MYBPC3;ENO1
regulation of neuron migration (GO:2001222)	0.129398	0.424861	PLXNB2;ARHGEF2
regulation of phosphatase activity (GO:0010921)	0.129398	0.424861	RIPK3;CDK5RAP3
regulation of small molecule metabolic process (GO:0062012)	0.129398	0.424861	BCKDK;ACADVL
glycerophospholipid catabolic process (GO:0046475)	0.129398	0.424861	GDPD3;PNPLA6
glycogen metabolic process (GO:0005977)	0.129398	0.424861	GAA;PHKA2
internal peptidyl-lysine acetylation (GO:0018393)	0.129398	0.424861	CREBBP;EP300
negative regulation of axonogenesis (GO:0050771)	0.129398	0.424861	GDI1;ULK1
phagosome acidification (GO:0090383)	0.129398	0.424861	TCIRG1;ATP6V0A1
positive regulation of monooxygenase activity (GO:0032770)	0.129398	0.424861	POR;AKT1
positive regulation of protein import into nucleus (GO:0042307)	0.129398	0.424861	PRKCD;HCLS1
positive regulation of synapse assembly (GO:0051965)	0.129398	0.424861	SEMA4A;SEMA4D
protein localization to cell surface (GO:0034394)	0.129398	0.424861	GGA3;VCL
protein-containing complex disassembly (GO:0032984)	0.130357	0.424861	CLN3;FRAT1;DVL3
DNA damage response, signal transduction by p53 class mediator resulting in cell cycle arrest (GO:0006977)	0.130357	0.424861	EP300;ARID3A;ZNF385A
glycosaminoglycan catabolic process (GO:0006027)	0.130357	0.424861	GLB1;GNS;SLC9A1
positive regulation of interleukin-1 beta production (GO:0032731)	0.130357	0.424861	NLRP12;STAT3;NLRP1
positive regulation of protein phosphorylation (GO:0001934)	0.13112	0.424861	SLCO3A1;SEMA4D;TNK2;FLOT1;AKT1;HCLS1;DVL3;CSNK1D;PRKD2;ARHGEF2;ITGA5;EIF4G1
regulation of GTPase activity (GO:0043087)	0.133087	0.424861	ARHGAP9;TBC1D20;SEMA4D;DVL3;PLXNB2;GMIP;MAP4K4
monocarboxylic acid transport (GO:0015718)	0.13545	0.424861	RXRA;SLCO3A1;SLC16A5
positive regulation of gene expression, epigenetic (GO:0045815)	0.13545	0.424861	SERTAD1;WBP2;EP300
aggrephagy (GO:0035973)	0.13702	0.424861	DYNC1H1;SQSTM1
beta-catenin-TCF complex assembly (GO:1904837)	0.13702	0.424861	CREBBP;EP300
regulation of fatty acid biosynthetic process (GO:0042304)	0.13702	0.424861	ACADVL;NR1H2
establishment of mitotic spindle localization (GO:0040001)	0.13702	0.424861	DCTN1;NDE1
regulation of T cell mediated cytotoxicity (GO:0001914)	0.13702	0.424861	RIPK3;HLA-B
glycolytic process (GO:0006096)	0.13702	0.424861	HK3;ENO1
negative regulation of myeloid leukocyte differentiation (GO:0002762)	0.13702	0.424861	GPR137;LILRB3
regulation of signal transduction by p53 class mediator (GO:1901796)	0.138594	0.424861	TOP3A;AKT1;EP300;CDK5RAP3;ZNF385A;BANP
regulation of endothelial cell migration (GO:0010594)	0.13924	0.424861	GRN;PIK3CD;AKT1;PRKD2
positive regulation of epithelial cell proliferation (GO:0050679)	0.142646	0.424861	STAT5A;GRN;AKT1;PIK3CD;PRKD2
positive regulation of autophagy (GO:0010508)	0.143314	0.424861	ULK1;IKBKG;FOXO3;TRIM21
T cell receptor signaling pathway (GO:0050852)	0.14458	0.424861	RNF31;WAS;PIK3CD;PRKD2;RBCK1;IKBKG
establishment of spindle orientation (GO:0051294)	0.144737	0.424861	DCTN1;NDE1
extrinsic apoptotic signaling pathway via death domain receptors (GO:0008625)	0.144737	0.424861	DEDD2;TNFRSF1A
TRIF-dependent toll-like receptor signaling pathway (GO:0035666)	0.144737	0.424861	CD14;IKBKG
non-motile cilium assembly (GO:1905515)	0.144737	0.424861	DCTN1;CSNK1D
positive regulation of protein import (GO:1904591)	0.144737	0.424861	PRKCD;HCLS1
cellular protein metabolic process (GO:0044267)	0.145678	0.424861	SERPINA1;RIPK3;UBA7;APLP2;DENND3;RRBP1;PHKA2;CKAP4;NUCB1;PADI4;TIMP1;EIF4G1;PNPLA2
protein polymerization (GO:0051258)	0.145835	0.424861	WAS;CORO7;GAS7
positive regulation of tyrosine phosphorylation of STAT protein (GO:0042531)	0.145835	0.424861	STAT3;HCLS1;TNFRSF1A
regulation of tumor necrosis factor production (GO:0032680)	0.146101	0.424861	STAT3;CYBA;PTPN6;CD14;ARHGEF2
regulation of programmed cell death (GO:0043067)	0.146411	0.424861	CREBBP;RIPK3;ACTN1;DAPK2;AKT1;PTPN6;ACTN4
acylglycerol acyl-chain remodeling (GO:0036155)	0.146668	0.424861	PNPLA2
aldehyde catabolic process (GO:0046185)	0.146668	0.424861	ALDH3B1
angiotensin-activated signaling pathway (GO:0038166)	0.146668	0.424861	AHCYL1
regulation by virus of viral protein levels in host cell (GO:0046719)	0.146668	0.424861	TBC1D20
antigen processing and presentation of endogenous peptide antigen via MHC class I via ER pathway (GO:0002484)	0.146668	0.424861	HLA-B
antigen processing and presentation of endogenous peptide antigen via MHC class I via ER pathway, TAP-independent (GO:0002486)	0.146668	0.424861	HLA-B
astrocyte differentiation (GO:0048708)	0.146668	0.424861	STAT3
regulation of cardiac muscle cell membrane potential (GO:0086036)	0.146668	0.424861	SLC9A1
regulation of chromatin assembly or disassembly (GO:0001672)	0.146668	0.424861	PARP10
catecholamine catabolic process (GO:0042424)	0.146668	0.424861	SULT1A3
Cdc42 protein signal transduction (GO:0032488)	0.146668	0.424861	WAS
regulation of entry of bacterium into host cell (GO:2000535)	0.146668	0.424861	EXOC7
cellular response to interleukin-18 (GO:0071351)	0.146668	0.424861	AKT1
regulation of glial cell apoptotic process (GO:0034350)	0.146668	0.424861	PRKCD
regulation of histone deacetylase activity (GO:1901725)	0.146668	0.424861	PRKD2
regulation of histone H3-K27 methylation (GO:0061085)	0.146668	0.424861	SUPT6H
regulation of I-kappaB phosphorylation (GO:1903719)	0.146668	0.424861	AKT1
complement activation, alternative pathway (GO:0006957)	0.146668	0.424861	CFP
regulation of lysosomal protein catabolic process (GO:1905165)	0.146668	0.424861	GBA
cytochrome complex assembly (GO:0017004)	0.146668	0.424861	CYBA
regulation of MHC class I biosynthetic process (GO:0045343)	0.146668	0.424861	NLRP12
regulation of microtubule binding (GO:1904526)	0.146668	0.424861	MARK2
death-inducing signaling complex assembly (GO:0071550)	0.146668	0.424861	TNFRSF1A
definitive hemopoiesis (GO:0060216)	0.146668	0.424861	CDK5RAP3
delamination (GO:0060232)	0.146668	0.424861	AKNA
regulation of protein deubiquitination (GO:0090085)	0.146668	0.424861	TRIM21
regulation of Rab protein signal transduction (GO:0032483)	0.146668	0.424861	DENND3
ethanol catabolic process (GO:0006068)	0.146668	0.424861	SULT1A3
regulation of skeletal muscle satellite cell proliferation (GO:0014842)	0.146668	0.424861	CFLAR
regulation of smooth muscle cell differentiation (GO:0051150)	0.146668	0.424861	SRF
regulation of T cell tolerance induction (GO:0002664)	0.146668	0.424861	HLA-B
regulation of transcription from RNA polymerase II promoter involved in myocardial precursor cell differentiation (GO:0003256)	0.146668	0.424861	SRF
regulation of tubulin deacetylation (GO:0090043)	0.146668	0.424861	EP300
regulation of vascular associated smooth muscle cell apoptotic process (GO:1905459)	0.146668	0.424861	MFN2
response to increased oxygen levels (GO:0036296)	0.146668	0.424861	ATP6AP1
hexose catabolic process (GO:0019320)	0.146668	0.424861	GALK1
histone H3-K4 dimethylation (GO:0044648)	0.146668	0.424861	SETD1B
histone H3-K9 methylation (GO:0051567)	0.146668	0.424861	SETDB1
hyperosmotic response (GO:0006972)	0.146668	0.424861	ARHGEF2
ribose phosphate biosynthetic process (GO:0046390)	0.146668	0.424861	G6PD
interleukin-18-mediated signaling pathway (GO:0035655)	0.146668	0.424861	AKT1
sphingosine-1-phosphate receptor signaling pathway (GO:0003376)	0.146668	0.424861	AKT1
long-term synaptic depression (GO:0060292)	0.146668	0.424861	ARF1
macropinocytosis (GO:0044351)	0.146668	0.424861	DOCK2
maintenance of synapse structure (GO:0099558)	0.146668	0.424861	DCTN1
T cell apoptotic process (GO:0070231)	0.146668	0.424861	AKT1
T-helper 17 cell differentiation (GO:0072539)	0.146668	0.424861	STAT3
membrane invagination (GO:0010324)	0.146668	0.424861	HGS
miRNA loading onto RISC involved in gene silencing by miRNA (GO:0035280)	0.146668	0.424861	ADAR
mitochondrial DNA metabolic process (GO:0032042)	0.146668	0.424861	TOP3A
mitochondrion-endoplasmic reticulum membrane tethering (GO:1990456)	0.146668	0.424861	AHCYL1
mRNA transcription by RNA polymerase II (GO:0042789)	0.146668	0.424861	SUPT6H
negative regulation of DNA repair (GO:0045738)	0.146668	0.424861	OTUB1
negative regulation of interferon-gamma-mediated signaling pathway (GO:0060336)	0.146668	0.424861	NR1H2
negative regulation of intracellular transport (GO:0032387)	0.146668	0.424861	ARHGAP1
negative regulation of MyD88-independent toll-like receptor signaling pathway (GO:0034128)	0.146668	0.424861	CD14
negative regulation of response to interferon-gamma (GO:0060331)	0.146668	0.424861	NR1H2
parallel actin filament bundle assembly (GO:0030046)	0.146668	0.424861	FSCN1
pentose metabolic process (GO:0019321)	0.146668	0.424861	G6PD
pexophagy (GO:0000425)	0.146668	0.424861	SQSTM1
photoreceptor cell differentiation (GO:0046530)	0.146668	0.424861	STAT3
positive regulation of adenylate cyclase activity (GO:0045762)	0.146668	0.424861	STIM1
positive regulation of epithelial tube formation (GO:1905278)	0.146668	0.424861	PIK3CD
positive regulation of interleukin-23 production (GO:0032747)	0.146668	0.424861	IL17RA
positive regulation of intracellular estrogen receptor signaling pathway (GO:0033148)	0.146668	0.424861	WBP2
positive regulation of microtubule nucleation (GO:0090063)	0.146668	0.424861	DCTN1
positive regulation of mitochondrial membrane potential (GO:0010918)	0.146668	0.424861	AKT1
positive regulation of mitophagy in response to mitochondrial depolarization (GO:0098779)	0.146668	0.424861	MFN2
positive regulation of mRNA binding (GO:1902416)	0.146668	0.424861	EIF4G1
positive regulation of podosome assembly (GO:0071803)	0.146668	0.424861	FSCN1
regulation of actin cytoskeleton organization (GO:0032956)	0.147435	0.426572	PRKCD;RAC2;RHOG;FSCN1
central nervous system development (GO:0007417)	0.149331	0.430161	ITGAM;PITPNM1;TUBGCP2;MTF1;STAT3;PLXNB2;CTNS;TPP1;CDK5RAP3
protein targeting (GO:0006605)	0.149591	0.430161	VPS37C;KATNB1;MFN2;VPS37B;SORL1
negative regulation of programmed cell death (GO:0043069)	0.149802	0.430161	HCK;CLN3;RIPK3;SEMA4D;TIAF1;RPS6KA1;CFL1;AKT1;CFLAR;CBL;SQSTM1;MAP4K4
apical junction assembly (GO:0043297)	0.151122	0.430161	WDR1;CLDN9;VCL
Notch signaling pathway (GO:0007219)	0.151122	0.430161	CREBBP;EP300;DTX2
regulation of endothelial cell proliferation (GO:0001936)	0.151601	0.430161	STAT5A;PIK3CD;AKT1;PRKD2
regulation of lipid metabolic process (GO:0019216)	0.151601	0.430161	CREBBP;RXRA;SP1;FASN
proteoglycan biosynthetic process (GO:0030166)	0.152543	0.430161	CANT1;EXTL3
aminoglycan catabolic process (GO:0006026)	0.152543	0.430161	GLB1;GNS
regulation of developmental growth (GO:0048638)	0.152543	0.430161	STAT5A;STAT5B
cellular nitrogen compound biosynthetic process (GO:0044271)	0.152543	0.430161	GBA;AKT1
MyD88-independent toll-like receptor signaling pathway (GO:0002756)	0.152543	0.430161	CD14;IKBKG
positive regulation of leukocyte cell-cell adhesion (GO:1903039)	0.152543	0.430161	NFAT5;ITGB2
positive regulation of protein targeting to mitochondrion (GO:1903955)	0.152543	0.430161	RNF31;RAC2
positive regulation of proteolysis involved in cellular protein catabolic process (GO:1903052)	0.152543	0.430161	GBA;CDK5RAP3
positive regulation of RNA splicing (GO:0033120)	0.152543	0.430161	SF3B4;POLR2A
protein acetylation (GO:0006473)	0.152543	0.430161	CREBBP;EP300
positive regulation of peptidyl-serine phosphorylation (GO:0033138)	0.155812	0.430161	AKT1;HCLS1;PRKD2;EIF4G1
positive regulation of interleukin-8 production (GO:0032757)	0.15647	0.430161	STAT3;PRKD2;CD14
negative regulation of MAPK cascade (GO:0043409)	0.160066	0.430161	PRKCD;GBA;SORL1;CDK5RAP3
nucleosome organization (GO:0034728)	0.160066	0.430161	SMARCC2;PAF1;PADI4;SUPT6H
endomembrane system organization (GO:0010256)	0.160342	0.430161	GAK;VPS18;TBC1D20;GORASP1;DYSF;CSNK1D;SQSTM1
regulation of cellular amide metabolic process (GO:0034248)	0.160428	0.430161	PRKCD;FOXO3
regulation of dendrite morphogenesis (GO:0048814)	0.160428	0.430161	SEMA4D;GORASP1
regulation of intracellular estrogen receptor signaling pathway (GO:0033146)	0.160428	0.430161	VPS18;WBP2
establishment or maintenance of epithelial cell apical/basal polarity (GO:0045197)	0.160428	0.430161	WDR1;MARK2
superoxide metabolic process (GO:0006801)	0.160428	0.430161	NCF4;CYBA
modulation by host of symbiont process (GO:0051851)	0.160428	0.430161	SP1;EP300
negative regulation of developmental growth (GO:0048640)	0.160428	0.430161	WWC3;ULK1
negative regulation of microtubule polymerization or depolymerization (GO:0031111)	0.160428	0.430161	KATNB1;ARHGEF2
positive regulation of lamellipodium organization (GO:1902745)	0.160428	0.430161	RAC2;FSCN1
stress-activated MAPK cascade (GO:0051403)	0.161876	0.430161	MAP4K2;IKBKG;MAP3K11
positive regulation of interleukin-1 production (GO:0032732)	0.161876	0.430161	NLRP12;STAT3;NLRP1
regulation of macromolecule metabolic process (GO:0060255)	0.163198	0.430161	ARF1;MTMR3;FLOT1;TRIM26;TRIM21;TRIM11;TAPBP
adenosine to inosine editing (GO:0006382)	0.165789	0.430161	ADAR
antigen processing and presentation of exogenous peptide antigen via MHC class I, TAP-independent (GO:0002480)	0.165789	0.430161	HLA-B
regulation of actin filament length (GO:0030832)	0.165789	0.430161	WAS
basic amino acid transport (GO:0015802)	0.165789	0.430161	CLN3
carbohydrate phosphorylation (GO:0046835)	0.165789	0.430161	ITPK1
cellular response to epinephrine stimulus (GO:0071872)	0.165789	0.430161	SLC9A1
regulation of extracellular matrix constituent secretion (GO:0003330)	0.165789	0.430161	TNFRSF1A
cellular response to interleukin-21 (GO:0098757)	0.165789	0.430161	STAT3
regulation of Golgi to plasma membrane protein transport (GO:0042996)	0.165789	0.430161	CLN3
regulation of interleukin-18 production (GO:0032661)	0.165789	0.430161	NLRP12
regulation of microvillus organization (GO:0032530)	0.165789	0.430161	FSCN1
regulation of MyD88-independent toll-like receptor signaling pathway (GO:0034127)	0.165789	0.430161	CD14
diacylglycerol biosynthetic process (GO:0006651)	0.165789	0.430161	PNPLA2
regulation of osteoclast development (GO:2001204)	0.165789	0.430161	ATP6AP1
regulation of protein K63-linked ubiquitination (GO:1900044)	0.165789	0.430161	PARP10
regulation of protein localization to early endosome (GO:1902965)	0.165789	0.430161	SORL1
entry of bacterium into host cell (GO:0035635)	0.165789	0.430161	CBL
establishment of protein localization to chromatin (GO:0071169)	0.165789	0.430161	LRWD1
regulation of RNA biosynthetic process (GO:2001141)	0.165789	0.430161	ACTN4
excitatory synapse assembly (GO:1904861)	0.165789	0.430161	PLXNB2
regulation of translational termination (GO:0006449)	0.165789	0.430161	UPF1
glycoside catabolic process (GO:0016139)	0.165789	0.430161	GLA
response to epinephrine (GO:0071871)	0.165789	0.430161	SLC9A1
heparan sulfate proteoglycan biosynthetic process, polysaccharide chain biosynthetic process (GO:0015014)	0.165789	0.430161	NDST2
histone H3-K4 monomethylation (GO:0097692)	0.165789	0.430161	SETD1B
integrin activation (GO:0033622)	0.165789	0.430161	FERMT3
interleukin-21-mediated signaling pathway (GO:0038114)	0.165789	0.430161	STAT3
internal protein amino acid acetylation (GO:0006475)	0.165789	0.430161	EP300
self proteolysis (GO:0097264)	0.165789	0.430161	NLRP1
skeletal muscle tissue regeneration (GO:0043403)	0.165789	0.430161	CFLAR
skeletal myofibril assembly (GO:0014866)	0.165789	0.430161	CFLAR
spleen development (GO:0048536)	0.165789	0.430161	RIPK3
SREBP signaling pathway (GO:0032933)	0.165789	0.430161	SCAP
store-operated calcium entry (GO:0002115)	0.165789	0.430161	STIM1
mammary gland epithelial cell differentiation (GO:0060644)	0.165789	0.430161	AKT1
mast cell activation involved in immune response (GO:0002279)	0.165789	0.430161	PIK3CD
mast cell degranulation (GO:0043303)	0.165789	0.430161	PIK3CD
T-helper cell lineage commitment (GO:0002295)	0.165789	0.430161	STAT3
TORC1 signaling (GO:0038202)	0.165789	0.430161	CLEC16A
mitophagy (GO:0000423)	0.165789	0.430161	SQSTM1
water homeostasis (GO:0030104)	0.165789	0.430161	CLN3
wound healing, spreading of epidermal cells (GO:0035313)	0.165789	0.430161	ITGA5
natural killer cell differentiation (GO:0001779)	0.165789	0.430161	PIK3CD
negative regulation of amyloid-beta clearance (GO:1900222)	0.165789	0.430161	SRF
negative regulation of glial cell apoptotic process (GO:0034351)	0.165789	0.430161	PRKCD
negative regulation of microglial cell activation (GO:1903979)	0.165789	0.430161	GRN
negative regulation of monooxygenase activity (GO:0032769)	0.165789	0.430161	GLA
negative regulation of striated muscle cell apoptotic process (GO:0010664)	0.165789	0.430161	PPP1R10
peptidyl-lysine hydroxylation (GO:0017185)	0.165789	0.430161	PLOD1
peptidyl-proline hydroxylation to 4-hydroxy-L-proline (GO:0018401)	0.165789	0.430161	EGLN2
phosphatidylinositol-3-phosphate biosynthetic process (GO:0036092)	0.165789	0.430161	PIK3CD
positive regulation of aspartic-type peptidase activity (GO:1905247)	0.165789	0.430161	GRN
positive regulation of extracellular matrix disassembly (GO:0090091)	0.165789	0.430161	FSCN1
positive regulation of intracellular steroid hormone receptor signaling pathway (GO:0033145)	0.165789	0.430161	WBP2
positive regulation of lipoprotein lipase activity (GO:0051006)	0.165789	0.430161	NR1H2
positive regulation of myeloid cell apoptotic process (GO:0033034)	0.165789	0.430161	PIK3CD
positive regulation of neuron projection arborization (GO:0150012)	0.165789	0.430161	DVL3
positive regulation of protein localization to early endosome (GO:1902966)	0.165789	0.430161	SORL1
positive regulation of protein localization to endosome (GO:1905668)	0.165789	0.430161	SORL1
positive regulation of triglyceride catabolic process (GO:0010898)	0.165789	0.430161	PNPLA2
postsynapse organization (GO:0099173)	0.165789	0.430161	ARF1
progesterone receptor signaling pathway (GO:0050847)	0.165789	0.430161	WBP2
regulation of neuron projection development (GO:0010975)	0.166429	0.43042	GAK;CFL1;AKT1;EP300;PLXNB2;MARK2
amyloid fibril formation (GO:1990000)	0.167337	0.43042	GGA3;RIPK3;SORL1
cellular response to reactive oxygen species (GO:0034614)	0.167337	0.43042	RIPK3;PRKCD;AKT1
organonitrogen compound catabolic process (GO:1901565)	0.167337	0.43042	BCKDK;ANPEP;TPP1
positive regulation of Ras protein signal transduction (GO:0046579)	0.167337	0.43042	AKAP13;STK19;MAP4K4
regulation of response to external stimulus (GO:0032101)	0.167555	0.43042	HCK;SBNO2;GRN;AKNA;NLRP1
G2/M transition of mitotic cell cycle (GO:0000086)	0.167555	0.43042	DYNC1H1;ACTR1A;DCTN1;NDE1;CSNK1D
actin filament bundle assembly (GO:0051017)	0.168386	0.43042	MICAL1;FSCN1
actin filament bundle organization (GO:0061572)	0.168386	0.43042	MICAL1;FSCN1
apoptotic cell clearance (GO:0043277)	0.168386	0.43042	RAC2;RHOG
regulation of cholesterol efflux (GO:0010874)	0.168386	0.43042	RXRA;NR1H2
regulation of sprouting angiogenesis (GO:1903670)	0.168386	0.43042	ITGA5;EPN1
keratan sulfate metabolic process (GO:0042339)	0.168386	0.43042	GLB1;GNS
positive regulation of cholesterol transport (GO:0032376)	0.168386	0.43042	RXRA;NR1H2
cell cycle G2/M phase transition (GO:0044839)	0.171246	0.433053	DYNC1H1;ACTR1A;DCTN1;NDE1;CSNK1D
axon guidance (GO:0007411)	0.171903	0.433053	SEMA4A;SEMA4D;SEMA4B;RAC2;RHOG;PLXNB2;PIK3CD
regulation of innate immune response (GO:0045088)	0.172851	0.433053	ADAM8;PTPN6;TRIM21
regulation of transcription initiation from RNA polymerase II promoter (GO:0060260)	0.172851	0.433053	MED12;SRF;MED15
negative regulation of intrinsic apoptotic signaling pathway (GO:2001243)	0.172851	0.433053	AKT1;ENO1;ARHGEF2
plasma membrane organization (GO:0007009)	0.172851	0.433053	CLN3;DYSF;MYH9
cardiac muscle contraction (GO:0060048)	0.17641	0.433053	MYBPC3;GAA
histone lysine methylation (GO:0034968)	0.17641	0.433053	SETDB1;SETD1B
negative regulation of extrinsic apoptotic signaling pathway via death domain receptors (GO:1902042)	0.17641	0.433053	CFLAR;ARHGEF2
neural tube closure (GO:0001843)	0.17641	0.433053	DVL3;PLXNB2
organelle disassembly (GO:1903008)	0.17641	0.433053	ATG2A;ULK1
phosphatidylinositol 3-kinase signaling (GO:0014065)	0.17641	0.433053	PIK3CD;AKT1
positive regulation of protein dephosphorylation (GO:0035307)	0.17641	0.433053	GBA;PRKCD
regulation of peptidyl-serine phosphorylation (GO:0033135)	0.177493	0.433053	AKT1;HCLS1;PRKD2;EIF4G1
regulation of cell-matrix adhesion (GO:0001952)	0.178417	0.433053	VCL;SLC9A1;MAP4K4
cellular response to type I interferon (GO:0071357)	0.178417	0.433053	HLA-B;ADAR;TYK2
type I interferon signaling pathway (GO:0060337)	0.178417	0.433053	HLA-B;ADAR;TYK2
mitotic G1 DNA damage checkpoint signaling (GO:0031571)	0.178417	0.433053	EP300;ARID3A;ZNF385A
response to UV (GO:0009411)	0.181947	0.433053	CREBBP;PRKCD;AKT1;EP300
cell-cell adhesion via plasma-membrane adhesion molecules (GO:0098742)	0.182838	0.433053	ITGAM;SELL;CLDN9;ITGB2;PLXNB2;ITGAL
ERBB signaling pathway (GO:0038127)	0.18403	0.433053	MVP;AKT1;CBL
positive regulation of cell death (GO:0010942)	0.18403	0.433053	ITGAM;ITGB2;EIF4G1
regulation of actin filament organization (GO:0110053)	0.184483	0.433053	WAS
associative learning (GO:0008306)	0.184483	0.433053	CLN3
regulation of aspartic-type endopeptidase activity involved in amyloid precursor protein catabolic process (GO:1902959)	0.184483	0.433053	SORL1
bone cell development (GO:0098751)	0.184483	0.433053	ZNF385A
bone resorption (GO:0045453)	0.184483	0.433053	TPP1
regulation of cell adhesion molecule production (GO:0060353)	0.184483	0.433053	FLOT1
regulation of cellular extravasation (GO:0002691)	0.184483	0.433053	ADAM8
regulation of DNA-templated transcription in response to stress (GO:0043620)	0.184483	0.433053	RPS6KA1
cellular response to interleukin-17 (GO:0097398)	0.184483	0.433053	IL17RA
cellular response to leptin stimulus (GO:0044320)	0.184483	0.433053	STAT3
regulation of glucan biosynthetic process (GO:0010962)	0.184483	0.433053	AKT1
cellular response to sterol depletion (GO:0071501)	0.184483	0.433053	SCAP
regulation of interleukin-23 production (GO:0032667)	0.184483	0.433053	IL17RA
regulation of leukocyte mediated cytotoxicity (GO:0001910)	0.184483	0.433053	RIPK3
regulation of lipid transport (GO:0032368)	0.184483	0.433053	NR1H2
DNA topological change (GO:0006265)	0.184483	0.433053	TOP3A
endochondral ossification (GO:0001958)	0.184483	0.433053	INPPL1
regulation of protein deacetylation (GO:0090311)	0.184483	0.433053	EP300
endosome to melanosome transport (GO:0035646)	0.184483	0.433053	AP1M1
endosome to pigment granule transport (GO:0043485)	0.184483	0.433053	AP1M1
regulation of respiratory burst (GO:0060263)	0.184483	0.433053	RAC2
regulation of RNA polymerase II regulatory region sequence-specific DNA binding (GO:1903025)	0.184483	0.433053	EP300
galactose metabolic process (GO:0006012)	0.184483	0.433053	GALK1
regulation of transmembrane transporter activity (GO:0022898)	0.184483	0.433053	AHCYL1
glycerolipid biosynthetic process (GO:0045017)	0.184483	0.433053	CLN3
response to leptin (GO:0044321)	0.184483	0.433053	STAT3
histone phosphorylation (GO:0016572)	0.184483	0.433053	PRKCD
icosanoid transport (GO:0071715)	0.184483	0.433053	SLCO3A1
inositol metabolic process (GO:0006020)	0.184483	0.433053	ITPK1
interleukin-17-mediated signaling pathway (GO:0097400)	0.184483	0.433053	IL17RA
semaphorin-plexin signaling pathway involved in axon guidance (GO:1902287)	0.184483	0.433053	PLXNB2
small RNA loading onto RISC (GO:0070922)	0.184483	0.433053	ADAR
synapse pruning (GO:0098883)	0.184483	0.433053	ITGAM
maintenance of apical/basal cell polarity (GO:0035090)	0.184483	0.433053	WDR1
maintenance of epithelial cell apical/basal polarity (GO:0045199)	0.184483	0.433053	WDR1
mast cell mediated immunity (GO:0002448)	0.184483	0.433053	PIK3CD
N-acylphosphatidylethanolamine metabolic process (GO:0070292)	0.184483	0.433053	ABHD4
negative regulation of bone resorption (GO:0045779)	0.184483	0.433053	GPR137
negative regulation of lipid localization (GO:1905953)	0.184483	0.433053	NR1H2
negative regulation of necroptotic process (GO:0060546)	0.184483	0.433053	ARHGEF2
negative regulation of nitric oxide biosynthetic process (GO:0045019)	0.184483	0.433053	GLA
negative regulation of nitric oxide metabolic process (GO:1904406)	0.184483	0.433053	GLA
negative regulation of platelet aggregation (GO:0090331)	0.184483	0.433053	PRKCD
negative regulation of protein-containing complex disassembly (GO:0043242)	0.184483	0.433053	CLEC16A
positive regulation of ATP biosynthetic process (GO:2001171)	0.184483	0.433053	ENO1
positive regulation of cell-cell adhesion mediated by cadherin (GO:2000049)	0.184483	0.433053	FLOT1
positive regulation of membrane potential (GO:0045838)	0.184483	0.433053	AKT1
positive regulation of smooth muscle cell apoptotic process (GO:0034393)	0.184483	0.433053	MFN2
positive regulation of smooth muscle contraction (GO:0045987)	0.184483	0.433053	SRF
positive regulation of triglyceride lipase activity (GO:0061365)	0.184483	0.433053	NR1H2
cellular response to hydrogen peroxide (GO:0070301)	0.184492	0.433053	RIPK3;PRKCD
regulation of JUN kinase activity (GO:0043506)	0.184492	0.433053	DVL3;MAP3K11
regulation of muscle cell differentiation (GO:0051147)	0.184492	0.433053	SRF;SUPT6H
regulation of regulated secretory pathway (GO:1903305)	0.184492	0.433053	VPS18;UNC13D
regulation of T cell receptor signaling pathway (GO:0050856)	0.184492	0.433053	PRKD2;IKBKG
regulation of TORC1 signaling (GO:1903432)	0.184492	0.433053	CLEC16A;GPR137
response to estrogen (GO:0043627)	0.184492	0.433053	WBP2;EP300
intracellular pH reduction (GO:0051452)	0.184492	0.433053	TCIRG1;ATP6V0A1
negative regulation of Ras protein signal transduction (GO:0046580)	0.184492	0.433053	KCTD13;MFN2
peptidyl-tyrosine dephosphorylation (GO:0035335)	0.184492	0.433053	PTPN6;DUSP18
positive regulation of lipid biosynthetic process (GO:0046889)	0.184492	0.433053	NR1H2;AKT1
protein localization to cilium (GO:0061512)	0.184492	0.433053	EHD1;CSNK1D
neuron projection development (GO:0031175)	0.186194	0.436625	EHD1;GBA;ULK1;MARK2;GAS7;MAP4K4
regulation of gene silencing by miRNA (GO:0060964)	0.18969	0.440772	POLR2A;STAT3;EIF4G1
transcription elongation from RNA polymerase II promoter (GO:0006368)	0.18969	0.440772	POLR2A;PAF1;SUPT6H
vascular endothelial growth factor receptor signaling pathway (GO:0048010)	0.18969	0.440772	NCF4;CYBA;PRKD2
positive regulation of catabolic process (GO:0009896)	0.18969	0.440772	EGLN2;ATG7;SORL1
regulation of androgen receptor signaling pathway (GO:0060765)	0.192626	0.440772	SAFB2;EP300
axonal transport (GO:0098930)	0.192626	0.440772	DYNC1H1;DCTN1
regulation of cell cycle G1/S phase transition (GO:1902806)	0.192626	0.440772	PAF1;PTPN6
regulation of microtubule-based process (GO:0032886)	0.192626	0.440772	BICD2;MARK2
regulation of osteoclast differentiation (GO:0045670)	0.192626	0.440772	GPR137;LILRB3
endoderm formation (GO:0001706)	0.192626	0.440772	ITGB2;ITGA5
regulation of protein import into nucleus (GO:0042306)	0.192626	0.440772	PRKCD;HCLS1
establishment of protein localization to plasma membrane (GO:0061951)	0.192626	0.440772	GGA3;GORASP1
negative regulation of toll-like receptor signaling pathway (GO:0034122)	0.192626	0.440772	GPR108;CD14
positive regulation of myeloid leukocyte differentiation (GO:0002763)	0.192626	0.440772	ACIN1;HCLS1
regulation of myeloid cell differentiation (GO:0045637)	0.195394	0.440772	CREBBP;EP300;PAF1
regulation of tyrosine phosphorylation of STAT protein (GO:0042509)	0.195394	0.440772	STAT3;HCLS1;TNFRSF1A
positive regulation of cell growth (GO:0030307)	0.195526	0.440772	SEMA4D;RPS6KA1;AKT1;EIF4G1
regulation of actin cytoskeleton reorganization (GO:2000249)	0.200805	0.440772	HCK;HCLS1
regulation of intracellular pH (GO:0051453)	0.200805	0.440772	CLN3;SLC9A1
regulation of intracellular steroid hormone receptor signaling pathway (GO:0033143)	0.200805	0.440772	SAFB2;EP300
regulation of microtubule cytoskeleton organization (GO:0070507)	0.200805	0.440772	BICD2;MARK2
regulation of protein autophosphorylation (GO:0031952)	0.200805	0.440772	NLRP12;MVP
regulation of vascular associated smooth muscle cell proliferation (GO:1904705)	0.200805	0.440772	FOXJ2;MFN2
phagosome maturation (GO:0090382)	0.200805	0.440772	TCIRG1;ATP6V0A1
DNA-templated transcription, elongation (GO:0006354)	0.201139	0.440772	POLR2A;PAF1;SUPT6H
positive regulation of MAP kinase activity (GO:0043406)	0.201139	0.440772	DVL3;ADAM8;MAP3K11
positive regulation of protein polymerization (GO:0032273)	0.201139	0.440772	HCK;DCTN1;CDC42EP4
protein poly-ADP-ribosylation (GO:0070212)	0.202759	0.440772	PARP10
adherens junction assembly (GO:0034333)	0.202759	0.440772	VCL
receptor recycling (GO:0001881)	0.202759	0.440772	SORL1
regulation of actin filament-based movement (GO:1903115)	0.202759	0.440772	MYBPC3
regulation of carbohydrate biosynthetic process (GO:0043255)	0.202759	0.440772	ZNF692
regulation of cell-cell adhesion involved in gastrulation (GO:0070587)	0.202759	0.440772	MYADM
regulation of cell-cell adhesion mediated by integrin (GO:0033632)	0.202759	0.440772	FERMT3
cellular response to acidic pH (GO:0071468)	0.202759	0.440772	SLC9A1
cellular response to dopamine (GO:1903351)	0.202759	0.440772	SULT1A3
cellular response to interleukin-4 (GO:0071353)	0.202759	0.440772	STAT6
regulation of granulocyte differentiation (GO:0030852)	0.202759	0.440772	HCLS1
cellular response to oxidised low-density lipoprotein particle stimulus (GO:0140052)	0.202759	0.440772	AKT1
cellular response to oxygen levels (GO:0071453)	0.202759	0.440772	ATP6AP1
regulation of microtubule nucleation (GO:0010968)	0.202759	0.440772	DCTN1
regulation of organ growth (GO:0046620)	0.202759	0.440772	WWC3
regulation of phospholipid metabolic process (GO:1903725)	0.202759	0.440772	MTMR3
ectoderm development (GO:0007398)	0.202759	0.440772	ITGAM
endodermal cell fate commitment (GO:0001711)	0.202759	0.440772	PAF1
endothelial tube morphogenesis (GO:0061154)	0.202759	0.440772	PRKD2
ESCRT complex disassembly (GO:1904896)	0.202759	0.440772	CHMP1A
ESCRT III complex disassembly (GO:1904903)	0.202759	0.440772	CHMP1A
fatty acid beta-oxidation using acyl-CoA dehydrogenase (GO:0033539)	0.202759	0.440772	ACADVL
regulation of store-operated calcium entry (GO:2001256)	0.202759	0.440772	STIM1
fructose 6-phosphate metabolic process (GO:0006002)	0.202759	0.440772	HK3
regulation of tau-protein kinase activity (GO:1902947)	0.202759	0.440772	SORL1
regulation of type B pancreatic cell development (GO:2000074)	0.202759	0.440772	AKT1
glycosphingolipid catabolic process (GO:0046479)	0.202759	0.440772	GLA
granulocyte activation (GO:0036230)	0.202759	0.440772	PRKCD
granulocyte migration (GO:0097530)	0.202759	0.440772	ITGB2
response to dopamine (GO:1903350)	0.202759	0.440772	SULT1A3
histone H2B ubiquitination (GO:0033523)	0.202759	0.440772	PAF1
leptin-mediated signaling pathway (GO:0033210)	0.202759	0.440772	STAT3
microtubule anchoring at centrosome (GO:0034454)	0.202759	0.440772	DCTN1
monocyte activation (GO:0042117)	0.202759	0.440772	DYSF
negative regulation of cellular protein catabolic process (GO:1903363)	0.202759	0.440772	CDK5RAP3
negative regulation of cholesterol storage (GO:0010887)	0.202759	0.440772	NR1H2
negative regulation of extracellular matrix organization (GO:1903054)	0.202759	0.440772	TNFRSF1A
negative regulation of heterotypic cell-cell adhesion (GO:0034115)	0.202759	0.440772	MYADM
negative regulation of inclusion body assembly (GO:0090084)	0.202759	0.440772	SORL1
negative regulation of interferon-beta production (GO:0032688)	0.202759	0.440772	RELB
negative regulation of transmembrane transport (GO:0034763)	0.202759	0.440772	AKT1
neuron projection maintenance (GO:1990535)	0.202759	0.440772	DCTN1
nuclear-transcribed mRNA catabolic process, exonucleolytic, 3'-5' (GO:0034427)	0.202759	0.440772	SKIV2L
phagosome-lysosome fusion (GO:0090385)	0.202759	0.440772	CLN3
pinocytosis (GO:0006907)	0.202759	0.440772	DOCK2
positive regulation by symbiont of entry into host (GO:0075294)	0.202759	0.440772	TRIM11
positive regulation of cell activation (GO:0050867)	0.202759	0.440772	RPS6KA1
positive regulation of monocyte differentiation (GO:0045657)	0.202759	0.440772	ACIN1
positive regulation of mRNA 3'-end processing (GO:0031442)	0.202759	0.440772	PAF1
positive regulation of protein sumoylation (GO:0033235)	0.202759	0.440772	PIAS4
positive regulation of skeletal muscle tissue development (GO:0048643)	0.202759	0.440772	FLOT1
positive regulation of T cell apoptotic process (GO:0070234)	0.202759	0.440772	ADAM8
positive regulation of viral entry into host cell (GO:0046598)	0.202759	0.440772	TRIM11
primary alcohol catabolic process (GO:0034310)	0.202759	0.440772	SULT1A3
positive regulation of GTPase activity (GO:0043547)	0.205447	0.446213	TBC1D20;SEMA4D;RHOG;DVL3;GMIP;SIPA1;MAP4K4
cellular response to light stimulus (GO:0071482)	0.206924	0.44781	CREBBP;PRKCD;EP300
regulation of plasma membrane bounded cell projection assembly (GO:0120032)	0.206924	0.44781	TBC1D20;FSCN1;WAS
establishment of protein localization to membrane (GO:0090150)	0.206924	0.44781	GORASP1;VPS37C;VPS37B
sterol metabolic process (GO:0016125)	0.206924	0.44781	RXRA;GBA;SCAP
response to estradiol (GO:0032355)	0.209024	0.450398	STAT5B;STAT3
negative regulation of innate immune response (GO:0045824)	0.209024	0.450398	GRN;TRIM21
negative regulation of proteasomal protein catabolic process (GO:1901799)	0.209024	0.450398	F8A1;RYBP
positive regulation of cellular metabolic process (GO:0031325)	0.209404	0.450398	FASN;NR1H2;AKT1;EIF4G1
regulation of translation (GO:0006417)	0.21034	0.450398	UPF1;RPS6KA1;PLXNB2;FOXO3;ZNF385A;EIF4G1
regulation of G1/S transition of mitotic cell cycle (GO:2000045)	0.212746	0.450398	AKT1;PTPN6;EIF4G1
Fc-gamma receptor signaling pathway involved in phagocytosis (GO:0038096)	0.212746	0.450398	HCK;PRKCD;WAS
response to metal ion (GO:0010038)	0.212746	0.450398	AHCYL1;MTF1;ANXA11
negative regulation of neuron apoptotic process (GO:0043524)	0.212746	0.450398	CLN3;GRN;ADAM8
chromatin organization (GO:0006325)	0.213777	0.450398	SMARCC2;SETDB1;PADI4;LRWD1;SUPT6H
small GTPase mediated signal transduction (GO:0007264)	0.214092	0.450398	SETDB1;TNK2;ARHGAP1;NUCB1
regulation of transcription by RNA polymerase II (GO:0006357)	0.216699	0.450398	ZNF692;CALCOCO1;GMEB2;FHOD1;ENO1;MED15;MED12;RPS6KA1;WWC3;EP300;IKBKG;ATXN7L3;PIAS4;SMARCC2;ZNF282;PTOV1;TNFRSF1A;CTDSP1;ELF4;MTF1;ZNF319;HCLS1;PRKD2;ARHGEF2;SQSTM1;NFAT5;CASZ1;AKNA;WBP2;SRF;WAS;FOXO3;SLC9A1;RELB;SBNO2;MNT;RXRA;SAFB2;DVL3;STAT6;STAT5A;STAT5B;CREBBP;JUND;POU2F1;SEMA4D;NR1H2;STAT3;FOXJ2;ARID3A;ARID3B;GATAD2B;GATAD2A;SP1;PAF1
regulation of nitric-oxide synthase activity (GO:0050999)	0.217276	0.450398	AKT1;GLA
regulation of protein targeting to mitochondrion (GO:1903214)	0.217276	0.450398	RNF31;RAC2
regulation of protein tyrosine kinase activity (GO:0061097)	0.217276	0.450398	SH3BP5L;MVP
negative regulation of secretion by cell (GO:1903531)	0.217276	0.450398	RHBDF2;TNFRSF1A
protein acylation (GO:0043543)	0.217276	0.450398	CREBBP;EP300
negative regulation of DNA-binding transcription factor activity (GO:0043433)	0.217802	0.450398	PARP10;NLRP12;RBCK1;TRIM21;CDK5RAP3
nitrogen compound transport (GO:0071705)	0.217802	0.450398	SLC44A2;CHMP1A;TOM1;MYH9;SLC15A3
cell morphogenesis involved in differentiation (GO:0000904)	0.218603	0.450398	PARVG;ACTN1;FERMT3
Fc-gamma receptor signaling pathway (GO:0038094)	0.218603	0.450398	HCK;PRKCD;WAS
positive regulation of secretion by cell (GO:1903532)	0.218603	0.450398	ATP6AP1;ADAM8;UNC13D
protein localization to phagophore assembly site (GO:0034497)	0.220626	0.450398	MFN2
purine nucleoside bisphosphate biosynthetic process (GO:0034033)	0.220626	0.450398	COASY
angiogenesis involved in wound healing (GO:0060055)	0.220626	0.450398	SRF
regulation of cardiac muscle cell apoptotic process (GO:0010665)	0.220626	0.450398	PPP1R10
calcineurin-NFAT signaling cascade (GO:0033173)	0.220626	0.450398	NFAT5
cell proliferation in forebrain (GO:0021846)	0.220626	0.450398	AKNA
cell-cell junction maintenance (GO:0045217)	0.220626	0.450398	MYADM
cellular response to UV-A (GO:0071492)	0.220626	0.450398	TIMP1
chromatin-mediated maintenance of transcription (GO:0048096)	0.220626	0.450398	SERTAD1
coenzyme A biosynthetic process (GO:0015937)	0.220626	0.450398	COASY
regulation of melanin biosynthetic process (GO:0048021)	0.220626	0.450398	CTNS
cyclooxygenase pathway (GO:0019371)	0.220626	0.450398	TBXAS1
regulation of microtubule-based movement (GO:0060632)	0.220626	0.450398	LAMP1
erythrocyte development (GO:0048821)	0.220626	0.450398	G6PD
regulation of T cell apoptotic process (GO:0070232)	0.220626	0.450398	RIPK3
regulation of toll-like receptor 2 signaling pathway (GO:0034135)	0.220626	0.450398	CYBA
ribonucleoside bisphosphate biosynthetic process (GO:0034030)	0.220626	0.450398	COASY
insulin-like growth factor receptor signaling pathway (GO:0048009)	0.220626	0.450398	AKT1
interleukin-35-mediated signaling pathway (GO:0070757)	0.220626	0.450398	STAT3
lipoprotein biosynthetic process (GO:0042158)	0.220626	0.450398	ATG7
T cell chemotaxis (GO:0010818)	0.220626	0.450398	PIK3CD
tetrahydrobiopterin metabolic process (GO:0046146)	0.220626	0.450398	AKT1
mitochondrial transcription (GO:0006390)	0.220626	0.450398	FOXO3
monocyte differentiation (GO:0030224)	0.220626	0.450398	MYH9
negative regulation of bone remodeling (GO:0046851)	0.220626	0.450398	GPR137
negative regulation of homotypic cell-cell adhesion (GO:0034111)	0.220626	0.450398	PRKCD
negative regulation of intracellular estrogen receptor signaling pathway (GO:0033147)	0.220626	0.450398	VPS18
negative regulation of lymphocyte migration (GO:2000402)	0.220626	0.450398	AKT1
negative regulation of platelet-derived growth factor receptor signaling pathway (GO:0010642)	0.220626	0.450398	HGS
negative regulation of receptor signaling pathway via STAT (GO:1904893)	0.220626	0.450398	HGS
negative regulation of sprouting angiogenesis (GO:1903671)	0.220626	0.450398	EPN1
peptidyl-proline hydroxylation (GO:0019511)	0.220626	0.450398	EGLN2
positive regulation of alcohol biosynthetic process (GO:1902932)	0.220626	0.450398	SCAP
positive regulation of cellular extravasation (GO:0002693)	0.220626	0.450398	ADAM8
positive regulation of cytoplasmic transport (GO:1903651)	0.220626	0.450398	SORL1
positive regulation of DNA methylation-dependent heterochromatin assembly (GO:0090309)	0.220626	0.450398	SETDB1
positive regulation of leukocyte apoptotic process (GO:2000108)	0.220626	0.450398	PIK3CD
positive regulation of myelination (GO:0031643)	0.220626	0.450398	ITGAX
positive regulation of non-canonical Wnt signaling pathway (GO:2000052)	0.220626	0.450398	CSNK1D
positive regulation of posttranscriptional gene silencing (GO:0060148)	0.220626	0.450398	STAT3
positive regulation of transcription elongation from RNA polymerase II promoter (GO:0032968)	0.220626	0.450398	SUPT6H
positive regulation of triglyceride biosynthetic process (GO:0010867)	0.220626	0.450398	NR1H2
positive regulation of vacuole organization (GO:0044090)	0.220626	0.450398	GRN
positive regulation of viral release from host cell (GO:1902188)	0.220626	0.450398	VPS37B
protein kinase C signaling (GO:0070528)	0.220626	0.450398	FLOT1
regulation of hydrolase activity (GO:0051336)	0.224493	0.457132	ARHGAP9;PLXNB2;CDK5RAP3
negative regulation of cell adhesion (GO:0007162)	0.224493	0.457132	SEMA4D;PLXNB2;SIPA1
positive regulation of synaptic transmission (GO:0050806)	0.224493	0.457132	FLOT1;KCTD13;SQSTM1
regulation of nitric oxide biosynthetic process (GO:0045428)	0.225556	0.457752	AKT1;GLA
sulfur compound catabolic process (GO:0044273)	0.225556	0.457752	GLB1;GNS
negative regulation of cell-substrate adhesion (GO:0010812)	0.225556	0.457752	ACTN4;MAP4K4
negative regulation of I-kappaB kinase/NF-kappaB signaling (GO:0043124)	0.225556	0.457752	NLRP12;NLRX1
DNA damage response, signal transduction by p53 class mediator (GO:0030330)	0.230414	0.460352	EP300;ARID3A;ZNF385A
regulation of stress fiber assembly (GO:0051492)	0.230414	0.460352	FHOD1;WAS;SLC9A1
Fc receptor mediated stimulatory signaling pathway (GO:0002431)	0.230414	0.460352	HCK;PRKCD;WAS
sphingolipid biosynthetic process (GO:0030148)	0.230414	0.460352	ALDH3B1;GBA;PRKD2
negative regulation of protein binding (GO:0032091)	0.230414	0.460352	PRKCD;AKT1;SORL1
regulation of cell development (GO:0060284)	0.233859	0.460352	GRN;AKT1
carbohydrate catabolic process (GO:0016052)	0.233859	0.460352	HK3;ENO1
regulation of filopodium assembly (GO:0051489)	0.233859	0.460352	PRKCD;FSCN1
regulation of protein dephosphorylation (GO:0035304)	0.233859	0.460352	GBA;PRKCD
endosome organization (GO:0007032)	0.233859	0.460352	VPS18;SQSTM1
heart contraction (GO:0060047)	0.233859	0.460352	MYBPC3;GAA
response to growth factor (GO:0070848)	0.233859	0.460352	STAT5B;AKT1
hexose metabolic process (GO:0019318)	0.233859	0.460352	GAA;GALK1
T cell differentiation (GO:0030217)	0.233859	0.460352	RIPK3;PIK3CD
positive regulation of TOR signaling (GO:0032008)	0.233859	0.460352	CLEC16A;GPR137
antigen receptor-mediated signaling pathway (GO:0050851)	0.235512	0.460352	RNF31;WAS;PIK3CD;PRKD2;RBCK1;IKBKG
regulation of transcription from RNA polymerase II promoter in response to hypoxia (GO:0061418)	0.236363	0.460352	CREBBP;EGLN2;EP300
protein mono-ADP-ribosylation (GO:0140289)	0.238093	0.460352	PARP10
purine nucleoside monophosphate biosynthetic process (GO:0009127)	0.238093	0.460352	IMPDH1
regulation of actin filament depolymerization (GO:0030834)	0.238093	0.460352	WDR1
regulation of actin nucleation (GO:0051125)	0.238093	0.460352	ARF1
regulation of amyloid precursor protein catabolic process (GO:1902991)	0.238093	0.460352	FLOT2
regulation of axon regeneration (GO:0048679)	0.238093	0.460352	GRN
autophagy of peroxisome (GO:0030242)	0.238093	0.460352	SQSTM1
C-terminal protein amino acid modification (GO:0018410)	0.238093	0.460352	ATG7
carboxylic acid catabolic process (GO:0046395)	0.238093	0.460352	BCKDK
cardiocyte differentiation (GO:0035051)	0.238093	0.460352	AKAP13
regulation of dendritic cell differentiation (GO:2001198)	0.238093	0.460352	HLA-B
cellular response to growth hormone stimulus (GO:0071378)	0.238093	0.460352	STAT3
regulation of feeding behavior (GO:0060259)	0.238093	0.460352	STAT3
regulation of glycogen metabolic process (GO:0070873)	0.238093	0.460352	AKT1
cellular response to nitrogen levels (GO:0043562)	0.238093	0.460352	ATG7
cellular response to nitrogen starvation (GO:0006995)	0.238093	0.460352	ATG7
regulation of hemopoiesis (GO:1903706)	0.238093	0.460352	CREBBP
regulation of leukocyte cell-cell adhesion (GO:1903037)	0.238093	0.460352	AKT1
regulation of plasminogen activation (GO:0010755)	0.238093	0.460352	ENO1
epithelial cell-cell adhesion (GO:0090136)	0.238093	0.460352	VCL
regulation of pseudopodium assembly (GO:0031272)	0.238093	0.460352	CDC42EP4
regulation of RNA export from nucleus (GO:0046831)	0.238093	0.460352	SUPT6H
ethanol oxidation (GO:0006069)	0.238093	0.460352	ACSS2
eye photoreceptor cell differentiation (GO:0001754)	0.238093	0.460352	STAT3
intrinsic apoptotic signaling pathway in response to oxidative stress (GO:0008631)	0.238093	0.460352	PRKCD
megakaryocyte differentiation (GO:0030219)	0.238093	0.460352	ZNF385A
toll-like receptor 3 signaling pathway (GO:0034138)	0.238093	0.460352	UNC93B1
tricarboxylic acid metabolic process (GO:0072350)	0.238093	0.460352	IDH3G
microtubule anchoring (GO:0034453)	0.238093	0.460352	BICD2
mitochondrial genome maintenance (GO:0000002)	0.238093	0.460352	TOP3A
mRNA transcription (GO:0009299)	0.238093	0.460352	SUPT6H
negative regulation of fatty acid biosynthetic process (GO:0045717)	0.238093	0.460352	ACADVL
negative regulation of leukocyte apoptotic process (GO:2000107)	0.238093	0.460352	HCLS1
negative regulation of production of miRNAs involved in gene silencing by miRNA (GO:1903799)	0.238093	0.460352	STAT3
negative regulation of receptor internalization (GO:0002091)	0.238093	0.460352	ANKRD13D
P-body assembly (GO:0033962)	0.238093	0.460352	DYNC1H1
phagolysosome assembly (GO:0001845)	0.238093	0.460352	CLN3
positive regulation of actin filament depolymerization (GO:0030836)	0.238093	0.460352	WDR1
positive regulation of protein maturation (GO:1903319)	0.238093	0.460352	ADAM8
positive regulation of pseudopodium assembly (GO:0031274)	0.238093	0.460352	CDC42EP4
positive regulation of ubiquitin protein ligase activity (GO:1904668)	0.238093	0.460352	GORASP1
protein auto-ADP-ribosylation (GO:0070213)	0.238093	0.460352	PARP10
ATP-dependent chromatin remodeling (GO:0043044)	0.242179	0.465357	SMARCC2;GATAD2B
regulation of double-strand break repair (GO:2000779)	0.242179	0.465357	WAS;OTUB1
regulation of extrinsic apoptotic signaling pathway via death domain receptors (GO:1902041)	0.242179	0.465357	CFLAR;ARHGEF2
phosphatidylinositol phosphate biosynthetic process (GO:0046854)	0.242179	0.465357	PIK3CD;PI4KB
cellular response to hormone stimulus (GO:0032870)	0.242338	0.465357	STAT5B;WBP2;STAT3
regulation of RNA splicing (GO:0043484)	0.242338	0.465357	POLR2A;RBM23;CLK2
positive regulation of growth (GO:0045927)	0.242338	0.465357	RPS6KA1;AKT1;EIF4G1
regulation of G2/M transition of mitotic cell cycle (GO:0010389)	0.242418	0.465357	DYNC1H1;ACTR1A;DCTN1;NDE1;CSNK1D
positive regulation of hydrolase activity (GO:0051345)	0.242418	0.465357	TBC1D20;RIPK3;SEMA4D;DVL3;MAP4K4
regulation of mitotic cell cycle phase transition (GO:1901990)	0.246575	0.467522	DYNC1H1;ACTR1A;DCTN1;NDE1;CSNK1D;PTPN6
brain development (GO:0007420)	0.246592	0.467522	PITPNM1;TUBGCP2;PLXNB2;CTNS;CDK5RAP3
nuclear-transcribed mRNA catabolic process, nonsense-mediated decay (GO:0000184)	0.247651	0.467522	UPF1;DHX34;SKIV2L;EIF4G1
positive regulation of metabolic process (GO:0009893)	0.247651	0.467522	DYNC1H1;FASN;MFN2;STAT6
regulation of organelle assembly (GO:1902115)	0.248338	0.467522	HCK;MTMR3;TBC1D20
phosphatidylcholine metabolic process (GO:0046470)	0.248338	0.467522	ABHD4;SLC44A2;NR1H2
regulation of cell-substrate adhesion (GO:0010810)	0.250511	0.467522	RAC2;MYADM
regulation of cytokine production involved in inflammatory response (GO:1900015)	0.250511	0.467522	STAT3;IL17RA
cellular response to glucose starvation (GO:0042149)	0.250511	0.467522	MTMR3;FOXO3
glutathione metabolic process (GO:0006749)	0.250511	0.467522	G6PD;CTNS
signal release from synapse (GO:0099643)	0.250511	0.467522	DNAJC5;STXBP2
natural killer cell activation (GO:0030101)	0.250511	0.467522	ELF4;PIK3CD
positive regulation of axonogenesis (GO:0050772)	0.250511	0.467522	SEMA4D;PLXNB2
response to lipid (GO:0033993)	0.252538	0.467522	STAT5B;RXRA;STAT3;FOXO3
pteridine-containing compound metabolic process (GO:0042558)	0.25517	0.467522	AKT1
cellular component maintenance (GO:0043954)	0.25517	0.467522	SUPT6H
chromatin organization involved in regulation of transcription (GO:0034401)	0.25517	0.467522	SERTAD1
detection of calcium ion (GO:0005513)	0.25517	0.467522	STIM1
endochondral bone morphogenesis (GO:0060350)	0.25517	0.467522	INPPL1
regulation of protein exit from endoplasmic reticulum (GO:0070861)	0.25517	0.467522	SORL1
entry into host (GO:0044409)	0.25517	0.467522	CBL
regulation of response to stress (GO:0080134)	0.25517	0.467522	EIF4G1
establishment of protein localization to chromosome (GO:0070199)	0.25517	0.467522	LRWD1
regulation of short-term neuronal synaptic plasticity (GO:0048172)	0.25517	0.467522	CLN3
regulation of T cell differentiation in thymus (GO:0033081)	0.25517	0.467522	ADAM8
response to interleukin-6 (GO:0070741)	0.25517	0.467522	SBNO2
semaphorin-plexin signaling pathway involved in neuron projection guidance (GO:1902285)	0.25517	0.467522	PLXNB2
sodium ion export across plasma membrane (GO:0036376)	0.25517	0.467522	SLC9A1
sphingoid biosynthetic process (GO:0046520)	0.25517	0.467522	GBA
sphingosine biosynthetic process (GO:0046512)	0.25517	0.467522	GBA
toll-like receptor 9 signaling pathway (GO:0034162)	0.25517	0.467522	UNC93B1
negative regulation of adenylate cyclase activity (GO:0007194)	0.25517	0.467522	GNAI2
negative regulation of alcohol biosynthetic process (GO:1902931)	0.25517	0.467522	SCAP
negative regulation of cell morphogenesis involved in differentiation (GO:0010771)	0.25517	0.467522	ACTN4
negative regulation of epidermal growth factor-activated receptor activity (GO:0007175)	0.25517	0.467522	CBL
negative regulation of hippo signaling (GO:0035331)	0.25517	0.467522	WWC3
negative regulation of histone methylation (GO:0031061)	0.25517	0.467522	SUPT6H
negative regulation of intrinsic apoptotic signaling pathway in response to DNA damage by p53 class mediator (GO:1902166)	0.25517	0.467522	ZNF385A
negative regulation of locomotion (GO:0040013)	0.25517	0.467522	WAS
negative regulation of macrophage derived foam cell differentiation (GO:0010745)	0.25517	0.467522	NR1H2
negative regulation of mononuclear cell migration (GO:0071676)	0.25517	0.467522	AKT1
negative regulation of substrate adhesion-dependent cell spreading (GO:1900025)	0.25517	0.467522	ACTN4
negative regulation of vascular endothelial growth factor receptor signaling pathway (GO:0030948)	0.25517	0.467522	HGS
positive regulation of calcineurin-mediated signaling (GO:0106058)	0.25517	0.467522	SLC9A1
positive regulation of calcineurin-NFAT signaling cascade (GO:0070886)	0.25517	0.467522	SLC9A1
positive regulation of cellular carbohydrate metabolic process (GO:0010676)	0.25517	0.467522	AKT1
positive regulation of fatty acid biosynthetic process (GO:0045723)	0.25517	0.467522	NR1H2
positive regulation of heterochromatin assembly (GO:0031453)	0.25517	0.467522	SETDB1
positive regulation of histone deacetylation (GO:0031065)	0.25517	0.467522	PRKD2
positive regulation of insulin receptor signaling pathway (GO:0046628)	0.25517	0.467522	SORL1
positive regulation of mRNA metabolic process (GO:1903313)	0.25517	0.467522	UPF1
positive regulation of neuron migration (GO:2001224)	0.25517	0.467522	ARHGEF2
positive regulation of protein exit from endoplasmic reticulum (GO:0070863)	0.25517	0.467522	SORL1
positive regulation of purine nucleotide biosynthetic process (GO:1900373)	0.25517	0.467522	ENO1
positive regulation of reactive oxygen species biosynthetic process (GO:1903428)	0.25517	0.467522	CYBA
positive regulation of ruffle assembly (GO:1900029)	0.25517	0.467522	PLEKHM1
positive regulation of sodium ion transport (GO:0010765)	0.25517	0.467522	AHCYL1
positive regulation of transporter activity (GO:0032411)	0.25517	0.467522	RXRA
positive regulation of vascular endothelial cell proliferation (GO:1905564)	0.25517	0.467522	SP1
protein localization to mitochondrion (GO:0070585)	0.25517	0.467522	AKT1
lymphocyte chemotaxis (GO:0048247)	0.258852	0.472852	PIK3CD;ADAM8
neurotransmitter secretion (GO:0007269)	0.258852	0.472852	DNAJC5;STXBP2
positive regulation of biosynthetic process (GO:0009891)	0.258852	0.472852	AKT1;CYBA
regulation of nucleic acid-templated transcription (GO:1903506)	0.258863	0.472852	CREBBP;SBNO2;CASZ1;RYBP;POLR2A;ZNF282;SP1;STAT3;WWC3;HCLS1;EP300;ACTN4
regulation of neuron differentiation (GO:0045664)	0.260404	0.474946	CASZ1;ARHGEF2;CDK5RAP3
positive regulation of ubiquitin-dependent protein catabolic process (GO:2000060)	0.260404	0.474946	ZYG11B;CSNK1D;CDK5RAP3
positive regulation of apoptotic process (GO:0043065)	0.260971	0.475622	AKAP13;GRN;RYBP;DAPK2;ARHGEF2;FOXO3;ATG7;SQSTM1;MAP3K11
negative regulation of extrinsic apoptotic signaling pathway (GO:2001237)	0.266465	0.478984	AKT1;ARHGEF2;CFLAR
regulation of insulin receptor signaling pathway (GO:0046626)	0.267195	0.478984	PRKCD;SORL1
chromosome condensation (GO:0030261)	0.267195	0.478984	CHMP1A;ACIN1
mitotic G2/M transition checkpoint (GO:0044818)	0.267195	0.478984	INTS3;CDK5RAP3
positive regulation of cell projection organization (GO:0031346)	0.267316	0.478984	EP300;DVL3;PLXNB2;MARK2
regulation of cell population proliferation (GO:0042127)	0.268084	0.478984	STAT5A;STAT5B;JUND;STAT3;RHOG;TCIRG1;GNAI2;HCK;MNT;SERTAD1;TMEM115;HGS;ITGAX;AKT1;HCLS1;STAT6;PTPN6;TIMP1;ARHGEF2;TP53I11
cellular response to tumor necrosis factor (GO:0071356)	0.269128	0.478984	GBA;AKT1;ACTN4;ARHGEF2;FOXO3;TNFRSF1A
amyloid precursor protein catabolic process (GO:0042987)	0.271865	0.478984	CLN3
antiviral innate immune response (GO:0140374)	0.271865	0.478984	NLRP1
regulation of cell projection organization (GO:0031344)	0.271865	0.478984	SEMA4D
cellular copper ion homeostasis (GO:0006878)	0.271865	0.478984	ARF1
regulation of DNA methylation-dependent heterochromatin assembly (GO:0090308)	0.271865	0.478984	SETDB1
regulation of fatty acid beta-oxidation (GO:0031998)	0.271865	0.478984	AKT1
cellular response to low-density lipoprotein particle stimulus (GO:0071404)	0.271865	0.478984	ITGB2
regulation of histone methylation (GO:0031060)	0.271865	0.478984	PAF1
regulation of integrin-mediated signaling pathway (GO:2001044)	0.271865	0.478984	TIMP1
regulation of intrinsic apoptotic signaling pathway in response to DNA damage by p53 class mediator (GO:1902165)	0.271865	0.478984	ZNF385A
regulation of lamellipodium organization (GO:1902743)	0.271865	0.478984	WAS
coenzyme A metabolic process (GO:0015936)	0.271865	0.478984	COASY
detection of bacterium (GO:0016045)	0.271865	0.478984	HLA-B
regulation of protein kinase C signaling (GO:0090036)	0.271865	0.478984	MYADM
regulation of response to endoplasmic reticulum stress (GO:1905897)	0.271865	0.478984	NR1H2
regulation of trophoblast cell migration (GO:1901163)	0.271865	0.478984	TIMP1
heterochromatin organization (GO:0070828)	0.271865	0.478984	SETDB1
histone H3-K4 trimethylation (GO:0080182)	0.271865	0.478984	SETD1B
ribonucleoside monophosphate biosynthetic process (GO:0009156)	0.271865	0.478984	IMPDH1
sodium-independent organic anion transport (GO:0043252)	0.271865	0.478984	SLCO3A1
striated muscle cell development (GO:0055002)	0.271865	0.478984	FLII
T cell differentiation in thymus (GO:0033077)	0.271865	0.478984	RIPK3
thymus development (GO:0048538)	0.271865	0.478984	RIPK3
microvillus organization (GO:0032528)	0.271865	0.478984	MAP4K4
vascular endothelial growth factor signaling pathway (GO:0038084)	0.271865	0.478984	PIK3CD
myeloid dendritic cell activation (GO:0001773)	0.271865	0.478984	DOCK2
NAD biosynthesis via nicotinamide riboside salvage pathway (GO:0034356)	0.271865	0.478984	PARP10
negative regulation of cyclase activity (GO:0031280)	0.271865	0.478984	GNAI2
negative regulation of neuroinflammatory response (GO:0150079)	0.271865	0.478984	GRN
negative regulation of pri-miRNA transcription by RNA polymerase II (GO:1902894)	0.271865	0.478984	SRF
nuclear membrane disassembly (GO:0051081)	0.271865	0.478984	DCTN1
positive regulation of cellular response to insulin stimulus (GO:1900078)	0.271865	0.478984	SORL1
positive regulation of cyclase activity (GO:0031281)	0.271865	0.478984	STIM1
positive regulation of glucose metabolic process (GO:0010907)	0.271865	0.478984	AKT1
positive regulation of glycogen biosynthetic process (GO:0045725)	0.271865	0.478984	AKT1
positive regulation of long-term synaptic potentiation (GO:1900273)	0.271865	0.478984	SQSTM1
positive regulation of protein-containing complex disassembly (GO:0043243)	0.271865	0.478984	GBA
pre-miRNA processing (GO:0031054)	0.271865	0.478984	ADAR
regulation of cellular response to stress (GO:0080135)	0.272277	0.478984	CLN3;CREBBP;EP300;EIF4G1
activation of cysteine-type endopeptidase activity involved in apoptotic process (GO:0006919)	0.272543	0.478984	NLRP12;NLRP1;CFLAR
regulation of interleukin-8 production (GO:0032677)	0.272543	0.478984	STAT3;PRKD2;CD14
negative regulation of protein modification process (GO:0031400)	0.272543	0.478984	G6PD;MYADM;CDK5RAP3
vesicle organization (GO:0016050)	0.275538	0.482841	VPS18;SQSTM1
positive regulation of nucleocytoplasmic transport (GO:0046824)	0.275538	0.482841	PRKCD;HCLS1
positive regulation of organelle assembly (GO:1902117)	0.275538	0.482841	DYNC1H1;FSCN1
posttranscriptional regulation of gene expression (GO:0010608)	0.275538	0.482841	FOXO3;ZNF385A
cell-cell junction organization (GO:0045216)	0.278635	0.484934	FSCN1;MYADM;TLN1
cellular response to starvation (GO:0009267)	0.280601	0.484934	MTMR3;CLEC16A;TCIRG1;FOXO3;ATG7
regulation of protein localization to nucleus (GO:1900180)	0.283875	0.484934	AKT1;CDK5RAP3
epidermal growth factor receptor signaling pathway (GO:0007173)	0.283875	0.484934	AKT1;CBL
regulation of interleukin-1 beta production (GO:0032651)	0.28474	0.484934	NLRP12;STAT3;NLRP1
epidermis development (GO:0008544)	0.28474	0.484934	WAS;FLOT2;PLOD1
response to lipopolysaccharide (GO:0032496)	0.284919	0.484934	UPF1;SBNO2;TRIM41;PAF1;CD14
regulation of clathrin-dependent endocytosis (GO:2000369)	0.288187	0.484934	TNK2
regulation of cytoplasmic translation (GO:2000765)	0.288187	0.484934	ZNF385A
regulation of endothelial cell chemotaxis (GO:2001026)	0.288187	0.484934	PRKD2
cellular response to arsenic-containing substance (GO:0071243)	0.288187	0.484934	MKNK2
cellular response to estrogen stimulus (GO:0071391)	0.288187	0.484934	WBP2
cellular response to exogenous dsRNA (GO:0071360)	0.288187	0.484934	FLOT1
regulation of extracellular matrix disassembly (GO:0010715)	0.288187	0.484934	FSCN1
cellular sodium ion homeostasis (GO:0006883)	0.288187	0.484934	SLC9A1
contractile actin filament bundle assembly (GO:0030038)	0.288187	0.484934	KCTD13
regulation of microglial cell activation (GO:1903978)	0.288187	0.484934	GRN
regulation of neuron projection arborization (GO:0150011)	0.288187	0.484934	DVL3
regulation of non-canonical Wnt signaling pathway (GO:2000050)	0.288187	0.484934	CSNK1D
electron transport chain (GO:0022900)	0.288187	0.484934	POR
establishment of apical/basal cell polarity (GO:0035089)	0.288187	0.484934	FSCN1
regulation of sequestering of triglyceride (GO:0010889)	0.288187	0.484934	PNPLA2
regulation of synaptic transmission, GABAergic (GO:0032228)	0.288187	0.484934	CLN3
regulation of triglyceride biosynthetic process (GO:0010866)	0.288187	0.484934	NR1H2
response to acidic pH (GO:0010447)	0.288187	0.484934	SLC9A1
GTP metabolic process (GO:0046039)	0.288187	0.484934	IMPDH1
response to muscle stretch (GO:0035994)	0.288187	0.484934	SLC9A1
histone mRNA catabolic process (GO:0071044)	0.288187	0.484934	UPF1
steroid hormone mediated signaling pathway (GO:0043401)	0.288187	0.484934	CALCOCO1
stress fiber assembly (GO:0043149)	0.288187	0.484934	KCTD13
mammary gland epithelium development (GO:0061180)	0.288187	0.484934	AKT1
microvillus assembly (GO:0030033)	0.288187	0.484934	MAP4K4
mitochondrial RNA metabolic process (GO:0000959)	0.288187	0.484934	FOXO3
modulation by host of viral genome replication (GO:0044827)	0.288187	0.484934	TBC1D20
vitamin D metabolic process (GO:0042359)	0.288187	0.484934	PIAS4
negative regulation of leukocyte activation (GO:0002695)	0.288187	0.484934	GRN
negative regulation of single stranded viral RNA replication via double stranded DNA intermediate (GO:0045869)	0.288187	0.484934	SETDB1
nitric oxide biosynthetic process (GO:0006809)	0.288187	0.484934	AKT1
nucleosome positioning (GO:0016584)	0.288187	0.484934	PAF1
peptidyl-arginine modification (GO:0018195)	0.288187	0.484934	PADI4
positive regulation of acute inflammatory response (GO:0002675)	0.288187	0.484934	ADAM8
positive regulation of cell killing (GO:0031343)	0.288187	0.484934	CYBA
positive regulation of chromosome organization (GO:2001252)	0.288187	0.484934	PPP1R10
positive regulation of DNA damage response, signal transduction by p53 class mediator (GO:0043517)	0.288187	0.484934	ZNF385A
positive regulation of double-strand break repair via homologous recombination (GO:1905168)	0.288187	0.484934	WAS
positive regulation of endothelial cell chemotaxis (GO:2001028)	0.288187	0.484934	PRKD2
positive regulation of exosomal secretion (GO:1903543)	0.288187	0.484934	HGS
positive regulation of glycogen metabolic process (GO:0070875)	0.288187	0.484934	AKT1
positive regulation of heterotypic cell-cell adhesion (GO:0034116)	0.288187	0.484934	FLOT1
positive regulation of lyase activity (GO:0051349)	0.288187	0.484934	STIM1
positive regulation of membrane protein ectodomain proteolysis (GO:0051044)	0.288187	0.484934	ADAM8
positive regulation of natural killer cell activation (GO:0032816)	0.288187	0.484934	LAMP1
positive regulation of osteoclast differentiation (GO:0045672)	0.288187	0.484934	ATP6AP1
positive regulation of sprouting angiogenesis (GO:1903672)	0.288187	0.484934	ITGA5
prostanoid biosynthetic process (GO:0046457)	0.288187	0.484934	TBXAS1
protein hydroxylation (GO:0018126)	0.288187	0.484934	PLOD1
protein localization to chromosome, telomeric region (GO:0070198)	0.288187	0.484934	TPP1
purine ribonucleotide biosynthetic process (GO:0009152)	0.292203	0.489752	IMPDH1;COASY
regulation of mitochondrion organization (GO:0010821)	0.292203	0.489752	EP300;SQSTM1
regulation of protein metabolic process (GO:0051246)	0.292203	0.489752	HGS;GBA
establishment of protein localization to mitochondrion (GO:0072655)	0.292203	0.489752	AKT1;MFN2
substrate adhesion-dependent cell spreading (GO:0034446)	0.292203	0.489752	PARVG;FERMT3
regulation of mRNA catabolic process (GO:0061013)	0.292268	0.489752	UPF1;PRKCD;AKT1;EIF4G1
positive regulation of protein kinase B signaling (GO:0051897)	0.293591	0.491628	RAC2;RHOG;PIK3CD;HCLS1;ADAM8
regulation of anatomical structure morphogenesis (GO:0022603)	0.297297	0.496884	RNH1;SEMA4D;CFL1;MARK2
cellular response to mechanical stimulus (GO:0071260)	0.300518	0.496884	TNFRSF1A;SLC9A1
regulation of interferon-beta production (GO:0032648)	0.300518	0.496884	FLOT1;RELB
regulation of smooth muscle cell proliferation (GO:0048660)	0.300518	0.496884	AKT1;MFN2
response to hydrogen peroxide (GO:0042542)	0.300518	0.496884	RIPK3;PRKCD
RNA catabolic process (GO:0006401)	0.300518	0.496884	RNH1;SKIV2L
negative regulation of cell projection organization (GO:0031345)	0.300518	0.496884	GAK;GORASP1
positive regulation of actin filament polymerization (GO:0030838)	0.300518	0.496884	HCK;CDC42EP4
3'-UTR-mediated mRNA destabilization (GO:0061158)	0.304144	0.496884	UPF1
purine ribonucleoside monophosphate biosynthetic process (GO:0009168)	0.304144	0.496884	IMPDH1
regulation of amyloid-beta clearance (GO:1900221)	0.304144	0.496884	SRF
regulation of ATP biosynthetic process (GO:2001169)	0.304144	0.496884	ENO1
regulation of cellular carbohydrate metabolic process (GO:0010675)	0.304144	0.496884	BCKDK
regulation of ERBB signaling pathway (GO:1901184)	0.304144	0.496884	RHBDF2
regulation of fatty acid oxidation (GO:0046320)	0.304144	0.496884	ACADVL
ceramide catabolic process (GO:0046514)	0.304144	0.496884	GLA
regulation of interleukin-1 production (GO:0032652)	0.304144	0.496884	NLRP12
regulation of isotype switching (GO:0045191)	0.304144	0.496884	SUPT6H
regulation of monocyte differentiation (GO:0045655)	0.304144	0.496884	ACIN1
regulation of neurotransmitter transport (GO:0051588)	0.304144	0.496884	FLOT1
Golgi to endosome transport (GO:0006895)	0.304144	0.496884	CORO7
retrograde axonal transport (GO:0008090)	0.304144	0.496884	DYNC1H1
sphingolipid catabolic process (GO:0030149)	0.304144	0.496884	GLA
male meiosis I (GO:0007141)	0.304144	0.496884	FOXJ2
negative regulation of anoikis (GO:2000811)	0.304144	0.496884	ITGA5
negative regulation of immune effector process (GO:0002698)	0.304144	0.496884	GRN
negative regulation of lyase activity (GO:0051350)	0.304144	0.496884	GNAI2
negative regulation of macrophage activation (GO:0043031)	0.304144	0.496884	GRN
negative regulation of natural killer cell mediated cytotoxicity (GO:0045953)	0.304144	0.496884	HLA-B
negative regulation of platelet activation (GO:0010544)	0.304144	0.496884	PRKCD
negative regulation of receptor signaling pathway via JAK-STAT (GO:0046426)	0.304144	0.496884	HGS
negative regulation of release of cytochrome c from mitochondria (GO:0090201)	0.304144	0.496884	AKT1
neutrophil activation (GO:0042119)	0.304144	0.496884	PRKCD
nitric oxide metabolic process (GO:0046209)	0.304144	0.496884	AKT1
positive regulation of small molecule metabolic process (GO:0062013)	0.304144	0.496884	AKT1
protein localization to microtubule organizing center (GO:1905508)	0.304144	0.496884	CSNK1D
regulation of cellular component movement (GO:0051270)	0.308817	0.503837	ACTN1;ACTN4
neuron migration (GO:0001764)	0.308817	0.503837	TUBGCP2;MARK2
regulation of transcription from RNA polymerase II promoter in response to stress (GO:0043618)	0.309253	0.503868	CREBBP;EGLN2;EP300
negative regulation of angiogenesis (GO:0016525)	0.309253	0.503868	HGS;FOXJ2;EPN1
positive regulation of programmed cell death (GO:0043068)	0.311964	0.507941	AKAP13;RYBP;DAPK2;ARHGEF2;FOXO3;ATG7;SQSTM1;MAP3K11
retrograde transport, endosome to Golgi (GO:0042147)	0.315396	0.510278	DCTN1;VPS52;ANKFY1
negative regulation of binding (GO:0051100)	0.315396	0.510278	PRKCD;AKT1;SORL1
positive regulation of neuron projection development (GO:0010976)	0.315396	0.510278	EP300;PLXNB2;MARK2
regulation of protein modification process (GO:0031399)	0.317095	0.510278	PLXNB2;ATG7
regulation of substrate adhesion-dependent cell spreading (GO:1900024)	0.317095	0.510278	MYADM;ACTN4
mitotic metaphase plate congression (GO:0007080)	0.317095	0.510278	CHMP1A;EML3
negative regulation of protein ubiquitination (GO:0031397)	0.317095	0.510278	AKT1;SQSTM1
negative regulation of transport (GO:0051051)	0.317095	0.510278	NR1H2;DYSF
positive regulation of fat cell differentiation (GO:0045600)	0.317095	0.510278	AKT1;ZNF385A
regulation of protein kinase B signaling (GO:0051896)	0.319521	0.510278	RAC2;RHOG;AKT1;HCLS1;PIK3CD;ADAM8
acyl-CoA biosynthetic process (GO:0071616)	0.319743	0.510278	FASN
adenylate cyclase-activating adrenergic receptor signaling pathway (GO:0071880)	0.319743	0.510278	AKAP13
regulation of Arp2/3 complex-mediated actin nucleation (GO:0034315)	0.319743	0.510278	ARF1
regulation of cell killing (GO:0031341)	0.319743	0.510278	CYBA
regulation of cholesterol biosynthetic process (GO:0045540)	0.319743	0.510278	SCAP
copper ion homeostasis (GO:0055070)	0.319743	0.510278	ARF1
regulation of metal ion transport (GO:0010959)	0.319743	0.510278	STIM1
diol biosynthetic process (GO:0034312)	0.319743	0.510278	GBA
histone H2A monoubiquitination (GO:0035518)	0.319743	0.510278	RYBP
histone H2A ubiquitination (GO:0033522)	0.319743	0.510278	RYBP
sulfation (GO:0051923)	0.319743	0.510278	SULT1A3
midbody abscission (GO:0061952)	0.319743	0.510278	CHMP1A
modified amino acid transport (GO:0072337)	0.319743	0.510278	CTNS
negative regulation of fatty acid metabolic process (GO:0045922)	0.319743	0.510278	ACADVL
negative regulation of intrinsic apoptotic signaling pathway by p53 class mediator (GO:1902254)	0.319743	0.510278	ZNF385A
negative regulation of peptidyl-threonine phosphorylation (GO:0010801)	0.319743	0.510278	EIF4G1
negative regulation of phagocytosis (GO:0050765)	0.319743	0.510278	DYSF
positive regulation of cyclin-dependent protein serine/threonine kinase activity (GO:0045737)	0.319743	0.510278	AKT1
positive regulation of muscle hypertrophy (GO:0014742)	0.319743	0.510278	SLC9A1
positive regulation of regulated secretory pathway (GO:1903307)	0.319743	0.510278	UNC13D
regulation of cysteine-type endopeptidase activity involved in apoptotic process (GO:0043281)	0.321541	0.512808	NLRP12;RPS6KA1;AKT1
regulation of exocytosis (GO:0017157)	0.325351	0.515195	ATP6AP1;UNC13D
sprouting angiogenesis (GO:0002040)	0.325351	0.515195	SRF;AKT1
myeloid cell differentiation (GO:0030099)	0.325351	0.515195	HCLS1;ACIN1
negative regulation of protein metabolic process (GO:0051248)	0.325351	0.515195	FLOT2;BANP
plasma membrane bounded cell projection morphogenesis (GO:0120039)	0.325351	0.515195	GAS7;MAP4K4
mitotic cell cycle phase transition (GO:0044772)	0.32741	0.515195	DYNC1H1;ACTR1A;CCNI;DCTN1;NDE1;CSNK1D
cellular response to insulin stimulus (GO:0032869)	0.327661	0.515195	ATP6AP1;AKT1;TCIRG1;ATP6V0A1
muscle contraction (GO:0006936)	0.327661	0.515195	MYBPC3;DYSF;TLN1;VCL
positive regulation of macromolecule biosynthetic process (GO:0010557)	0.327661	0.515195	NLRP12;AKT1;PLXNB2;PRKD2
regulation of primary metabolic process (GO:0080090)	0.332744	0.515195	CREBBP;RXRA;SP1;FASN
Golgi organization (GO:0007030)	0.332744	0.515195	GAK;TBC1D20;GORASP1;CSNK1D
cellular macromolecule catabolic process (GO:0044265)	0.33358	0.515195	DENND3;SKIV2L
negative regulation of cysteine-type endopeptidase activity (GO:2000117)	0.33358	0.515195	RPS6KA1;AKT1
positive regulation of phagocytosis (GO:0050766)	0.33358	0.515195	CYBA;DOCK2
pulmonary valve development (GO:0003177)	0.334994	0.515195	TNFRSF1A
amyloid precursor protein metabolic process (GO:0042982)	0.334994	0.515195	CLN3
regulation of adaptive immune response (GO:0002819)	0.334994	0.515195	RIPK3
base conversion or substitution editing (GO:0016553)	0.334994	0.515195	ADAR
regulation of catabolic process (GO:0009894)	0.334994	0.515195	HGS
regulation of cellular protein catabolic process (GO:1903362)	0.334994	0.515195	CDK5RAP3
cellular response to dsRNA (GO:0071359)	0.334994	0.515195	FLOT1
cellular response to pH (GO:0071467)	0.334994	0.515195	SLC9A1
chromatin disassembly (GO:0031498)	0.334994	0.515195	SMARCC2
regulation of mRNA polyadenylation (GO:1900363)	0.334994	0.515195	ZC3H3
DNA conformation change (GO:0071103)	0.334994	0.515195	TOP3A
regulation of oxidative stress-induced intrinsic apoptotic signaling pathway (GO:1902175)	0.334994	0.515195	AKT1
regulation of platelet aggregation (GO:0090330)	0.334994	0.515195	PRKCD
embryonic digit morphogenesis (GO:0042733)	0.334994	0.515195	CREBBP
regulation of presynapse assembly (GO:1905606)	0.334994	0.515195	EIF4G1
regulation of presynapse organization (GO:0099174)	0.334994	0.515195	EIF4G1
regulation of protein sumoylation (GO:0033233)	0.334994	0.515195	PIAS4
regulation of single stranded viral RNA replication via double stranded DNA intermediate (GO:0045091)	0.334994	0.515195	SETDB1
regulation of vascular endothelial cell proliferation (GO:1905562)	0.334994	0.515195	SP1
response to interferon-alpha (GO:0035455)	0.334994	0.515195	ADAR
hyaluronan catabolic process (GO:0030214)	0.334994	0.515195	SLC9A1
rRNA catabolic process (GO:0016075)	0.334994	0.515195	DEDD2
intracellular estrogen receptor signaling pathway (GO:0030520)	0.334994	0.515195	EGLN2
sodium ion import across plasma membrane (GO:0098719)	0.334994	0.515195	SLC9A1
leukocyte tethering or rolling (GO:0050901)	0.334994	0.515195	SELL
T cell migration (GO:0072678)	0.334994	0.515195	PIK3CD
microtubule depolymerization (GO:0007019)	0.334994	0.515195	KATNB1
mitochondrial fusion (GO:0008053)	0.334994	0.515195	MFN2
negative regulation of fibroblast proliferation (GO:0048147)	0.334994	0.515195	PARP10
negative regulation of leukocyte cell-cell adhesion (GO:1903038)	0.334994	0.515195	AKT1
negative regulation of Rho protein signal transduction (GO:0035024)	0.334994	0.515195	KCTD13
nucleosome disassembly (GO:0006337)	0.334994	0.515195	SMARCC2
positive regulation of amyloid-beta formation (GO:1902004)	0.334994	0.515195	SP1
positive regulation of cardiac muscle hypertrophy (GO:0010613)	0.334994	0.515195	SLC9A1
positive regulation of cell cycle phase transition (GO:1901989)	0.334994	0.515195	PAF1
positive regulation of CREB transcription factor activity (GO:0032793)	0.334994	0.515195	PRKD2
positive regulation of extracellular matrix organization (GO:1903055)	0.334994	0.515195	FSCN1
positive regulation of fatty acid metabolic process (GO:0045923)	0.334994	0.515195	NR1H2
positive regulation of mRNA splicing, via spliceosome (GO:0048026)	0.334994	0.515195	SF3B4
positive regulation of nervous system process (GO:0031646)	0.334994	0.515195	ITGAX
positive regulation of nitric-oxide synthase activity (GO:0051000)	0.334994	0.515195	AKT1
protein localization to centrosome (GO:0071539)	0.334994	0.515195	CSNK1D
cellular response to hypoxia (GO:0071456)	0.33783	0.519225	CREBBP;EGLN2;EP300;ADAM8
organelle organization (GO:0006996)	0.341685	0.523961	GAK;VPS18;TBC1D20;MAST3;MICAL1;GORASP1;CFL1;CHMP1A;GBA;CSNK1D;SIPA1
regulation of proteolysis (GO:0030162)	0.34178	0.523961	CLN3;AKT1
striated muscle contraction (GO:0006941)	0.34178	0.523961	MYBPC3;GAA
negative regulation of viral genome replication (GO:0045071)	0.34178	0.523961	PARP10;SETDB1
regulation of cell cycle (GO:0051726)	0.345329	0.524486	JUND;CHMP1A;STAT3;MFN2;EP300;TRIM21;CDK5RAP3;SIPA1
negative regulation of multicellular organismal process (GO:0051241)	0.347236	0.524486	GRN;NLRP12;NR1H2;SRF;WWC3;TIMP1
RNA metabolic process (GO:0016070)	0.348011	0.524486	POLR2A;SKIV2L;ADAR;DEDD2
actin filament capping (GO:0051693)	0.349903	0.524486	FLII
purine ribonucleoside bisphosphate metabolic process (GO:0034035)	0.349903	0.524486	SULT1A3
pyroptosis (GO:0070269)	0.349903	0.524486	NLRP1
barbed-end actin filament capping (GO:0051016)	0.349903	0.524486	FLII
regulation of cell-cell adhesion mediated by cadherin (GO:2000047)	0.349903	0.524486	FLOT1
regulation of exosomal secretion (GO:1903541)	0.349903	0.524486	HGS
cytoplasmic translational initiation (GO:0002183)	0.349903	0.524486	EIF4G1
diol metabolic process (GO:0034311)	0.349903	0.524486	AKT1
DNA alkylation (GO:0006305)	0.349903	0.524486	GATAD2A
DNA methylation or demethylation (GO:0044728)	0.349903	0.524486	GATAD2A
dopamine metabolic process (GO:0042417)	0.349903	0.524486	SULT1A3
excitatory postsynaptic potential (GO:0060079)	0.349903	0.524486	AKT1
regulation of synaptic vesicle exocytosis (GO:2000300)	0.349903	0.524486	VPS18
response to fatty acid (GO:0070542)	0.349903	0.524486	FOXO3
histone deubiquitination (GO:0016578)	0.349903	0.524486	ATXN7L3
leukocyte adhesion to vascular endothelial cell (GO:0061756)	0.349903	0.524486	SELL
sphingosine metabolic process (GO:0006670)	0.349903	0.524486	GBA
striated muscle cell differentiation (GO:0051146)	0.349903	0.524486	AKAP13
maintenance of protein localization in organelle (GO:0072595)	0.349903	0.524486	AKT1
negative regulation of nervous system development (GO:0051961)	0.349903	0.524486	SORL1
negative regulation of oxidative stress-induced intrinsic apoptotic signaling pathway (GO:1902176)	0.349903	0.524486	AKT1
NLS-bearing protein import into nucleus (GO:0006607)	0.349903	0.524486	KPNA6
nuclear membrane organization (GO:0071763)	0.349903	0.524486	DCTN1
peptidyl-lysine dimethylation (GO:0018027)	0.349903	0.524486	SETD1B
positive regulation of cellular protein catabolic process (GO:1903364)	0.349903	0.524486	GBA
positive regulation of focal adhesion assembly (GO:0051894)	0.349903	0.524486	MAP4K4
positive regulation of oxidoreductase activity (GO:0051353)	0.349903	0.524486	POR
prostaglandin biosynthetic process (GO:0001516)	0.349903	0.524486	TBXAS1
pyruvate metabolic process (GO:0006090)	0.349947	0.524486	HK3;ENO1
regulation of cardiac conduction (GO:1903779)	0.349947	0.524486	AHCYL1;STIM1
regulation of gene silencing by RNA (GO:0060966)	0.349947	0.524486	POLR2A;EIF4G1
regulation of posttranscriptional gene silencing (GO:0060147)	0.349947	0.524486	POLR2A;EIF4G1
negative regulation of cysteine-type endopeptidase activity involved in apoptotic process (GO:0043154)	0.349947	0.524486	RPS6KA1;AKT1
negative regulation of cellular protein metabolic process (GO:0032269)	0.352246	0.527604	CLN3;AKT1;CDK5RAP3
extracellular structure organization (GO:0043062)	0.355199	0.531697	ITGAM;ITGB2;ITGAX;ICAM3;ITGA5;ITGAL
regulation of cellular macromolecule biosynthetic process (GO:2000112)	0.357822	0.535014	CREBBP;SBNO2;CASZ1;RYBP;POLR2A;ZNF282;SP1;STAT3;WWC3;HCLS1;EP300;FOXO3
peptidyl-tyrosine modification (GO:0018212)	0.35808	0.535014	HCK;PTPN6
positive regulation of establishment of protein localization to mitochondrion (GO:1903749)	0.35808	0.535014	RNF31;RAC2
regulation of cell growth (GO:0001558)	0.359185	0.535294	EGLN2;RPS6KA1;AKT1;ENO1;SIPA1;EIF4G1
external encapsulating structure organization (GO:0045229)	0.359185	0.535294	ITGAM;ITGB2;ITGAX;ICAM3;ITGA5;ITGAL
positive regulation of developmental process (GO:0051094)	0.364147	0.535294	SRF;CFL1;RPS6KA1;DVL3;SORL1
adaptive immune response based on somatic recombination of immune receptors built from immunoglobulin superfamily domains (GO:0002460)	0.364479	0.535294	STAT3
protein-DNA complex disassembly (GO:0032986)	0.364479	0.535294	SMARCC2
adrenergic receptor signaling pathway (GO:0071875)	0.364479	0.535294	AKAP13
purine ribonucleoside monophosphate metabolic process (GO:0009167)	0.364479	0.535294	IMPDH1
regulation of acute inflammatory response (GO:0002673)	0.364479	0.535294	ADAM8
branched-chain amino acid catabolic process (GO:0009083)	0.364479	0.535294	BCKDK
branched-chain amino acid metabolic process (GO:0009081)	0.364479	0.535294	BCKDK
calcium-independent cell-cell adhesion via plasma membrane cell-adhesion molecules (GO:0016338)	0.364479	0.535294	CLDN9
regulation of fibroblast growth factor receptor signaling pathway (GO:0040036)	0.364479	0.535294	PRKD2
regulation of hippo signaling (GO:0035330)	0.364479	0.535294	WWC3
regulation of protein localization to cell periphery (GO:1904375)	0.364479	0.535294	CLN3
regulation of smooth muscle cell migration (GO:0014910)	0.364479	0.535294	SORL1
regulation of smooth muscle contraction (GO:0006940)	0.364479	0.535294	SRF
eye morphogenesis (GO:0048592)	0.364479	0.535294	STAT3
fatty acid transport (GO:0015908)	0.364479	0.535294	SLC27A3
hepaticobiliary system development (GO:0061008)	0.364479	0.535294	CDK5RAP3
inositol phosphate-mediated signaling (GO:0048016)	0.364479	0.535294	NFAT5
mesoderm development (GO:0007498)	0.364479	0.535294	HCK
mitotic cytokinetic process (GO:1902410)	0.364479	0.535294	CHMP1A
myeloid cell development (GO:0061515)	0.364479	0.535294	ZNF385A
organic cation transport (GO:0015695)	0.364479	0.535294	SLC44A2
positive regulation of cyclin-dependent protein kinase activity (GO:1904031)	0.364479	0.535294	AKT1
positive regulation of embryonic development (GO:0040019)	0.364479	0.535294	CFL1
positive regulation of natural killer cell mediated cytotoxicity (GO:0045954)	0.364479	0.535294	LAMP1
positive regulation of nitrogen compound metabolic process (GO:0051173)	0.364479	0.535294	GBA
carboxylic acid transport (GO:0046942)	0.366176	0.53648	CLN3;SLC16A5
cellular response to peptide (GO:1901653)	0.366176	0.53648	TRIM41;ARHGEF2
positive regulation of cell junction assembly (GO:1901890)	0.366176	0.53648	FLOT1;MAP4K4
positive regulation of proteolysis (GO:0045862)	0.366176	0.53648	GBA;ADAM8
positive regulation of multicellular organismal process (GO:0051240)	0.368742	0.539911	DYNC1H1;CFL1;FLOT1;ITGAX;MFN2;PIK3CD;STAT6;ENO1;SORL1
protein maturation (GO:0051604)	0.370601	0.541975	CLN3;SORL1;LMF2
positive regulation of cold-induced thermogenesis (GO:0120162)	0.370601	0.541975	DYNC1H1;MFN2;STAT6
membrane lipid biosynthetic process (GO:0046467)	0.374232	0.543972	ALDH3B1;PRKD2
negative regulation of neuron projection development (GO:0010977)	0.374232	0.543972	GAK;GDI1
positive regulation of mitotic cell cycle phase transition (GO:1901992)	0.374232	0.543972	AKT1;EIF4G1
positive regulation of protein binding (GO:0032092)	0.374232	0.543972	FLOT1;TRIM21
transcription, DNA-templated (GO:0006351)	0.375156	0.543972	MNT;GMEB2;POLR2A;PAF1;FOXO3;SUPT6H
positive regulation of cellular biosynthetic process (GO:0031328)	0.377484	0.543972	SP1;NR1H2;AKT1;PLXNB2;PRKD2
regulation of anoikis (GO:2000209)	0.378729	0.543972	ITGA5
regulation of cardiac muscle contraction by calcium ion signaling (GO:0010882)	0.378729	0.543972	SLC9A1
regulation of cholesterol metabolic process (GO:0090181)	0.378729	0.543972	ACADVL
regulation of fibroblast migration (GO:0010762)	0.378729	0.543972	CLN3
regulation of lipoprotein lipase activity (GO:0051004)	0.378729	0.543972	NR1H2
focal adhesion assembly (GO:0048041)	0.378729	0.543972	ACTN1
regulation of ubiquitin protein ligase activity (GO:1904666)	0.378729	0.543972	GORASP1
heparan sulfate proteoglycan metabolic process (GO:0030201)	0.378729	0.543972	EXTL3
response to progesterone (GO:0032570)	0.378729	0.543972	WBP2
sensory perception of pain (GO:0019233)	0.378729	0.543972	OPRL1
intrinsic apoptotic signaling pathway in response to DNA damage by p53 class mediator (GO:0042771)	0.378729	0.543972	EP300
stress granule assembly (GO:0034063)	0.378729	0.543972	DYNC1H1
NAD biosynthetic process (GO:0009435)	0.378729	0.543972	PARP10
negative regulation of cell communication (GO:0010648)	0.378729	0.543972	NLRP12
negative regulation of reproductive process (GO:2000242)	0.378729	0.543972	TIMP1
negative regulation of small GTPase mediated signal transduction (GO:0051058)	0.378729	0.543972	MFN2
neuron apoptotic process (GO:0051402)	0.378729	0.543972	NLRP1
poly(A)+ mRNA export from nucleus (GO:0016973)	0.378729	0.543972	NXF1
positive regulation of immune system process (GO:0002684)	0.378729	0.543972	PIK3CD
positive regulation of lipid storage (GO:0010884)	0.378729	0.543972	EHD1
positive regulation of phosphatase activity (GO:0010922)	0.378729	0.543972	RIPK3
positive regulation of transcription from RNA polymerase II promoter involved in cellular response to chemical stimulus (GO:1901522)	0.378729	0.543972	EP300
positive regulation of transcription regulatory region DNA binding (GO:2000679)	0.378729	0.543972	EP300
protein localization to chromatin (GO:0071168)	0.378729	0.543972	LRWD1
transcription initiation from RNA polymerase II promoter (GO:0006367)	0.383633	0.550687	CREBBP;RXRA;POLR2A;NR1H2
negative regulation of cytokine production (GO:0001818)	0.386373	0.554291	NLRP12;NLRX1;UBA7;GBA;PTPN6
adenylate cyclase-inhibiting G protein-coupled receptor signaling pathway (GO:0007193)	0.390216	0.557347	OPRL1;GNAI2
cellular protein catabolic process (GO:0044257)	0.390216	0.557347	DENND3;TCIRG1
response to organic cyclic compound (GO:0014070)	0.390216	0.557347	STAT5B;STAT3
protein deubiquitination (GO:0016579)	0.390522	0.557347	MBD6;HGS;USP32;EP300;IKBKG;ATXN7L3;OTUB1
negative regulation of cellular process (GO:0048523)	0.390681	0.557347	SEMA4D;NR1H2;ACTN1;DYSF;ENO1;MNT;TMEM115;HGS;CHMP1A;PLXNB2;MYH9;PTPN6;TP53I11;SIPA1
regulation of centrosome cycle (GO:0046605)	0.39266	0.557347	CHMP1A
regulation of chromosome organization (GO:0033044)	0.39266	0.557347	UPF1
regulation of DNA recombination at telomere (GO:0072695)	0.39266	0.557347	POLR2A
cellular response to osmotic stress (GO:0071470)	0.39266	0.557347	ARHGEF2
fatty-acyl-CoA metabolic process (GO:0035337)	0.39266	0.557347	FASN
negative regulation of DNA recombination at telomere (GO:0048239)	0.39266	0.557347	POLR2A
negative regulation of lipid biosynthetic process (GO:0051055)	0.39266	0.557347	ACADVL
negative regulation of myeloid cell differentiation (GO:0045638)	0.39266	0.557347	PAF1
peptidyl-threonine dephosphorylation (GO:0035970)	0.39266	0.557347	DUSP18
positive regulation of amyloid precursor protein catabolic process (GO:1902993)	0.39266	0.557347	SP1
positive regulation of calcium ion transmembrane transporter activity (GO:1901021)	0.39266	0.557347	SLC9A1
positive regulation of peptidase activity (GO:0010952)	0.39266	0.557347	GRN
positive regulation of signal transduction by p53 class mediator (GO:1901798)	0.39266	0.557347	CDK5RAP3
epithelial cell differentiation (GO:0030855)	0.394915	0.560218	ACADVL;AKT1;TPP1
positive regulation of gene expression (GO:0010628)	0.395869	0.560924	CALCOCO1;POLR2A;SP1;WBP2;HGS;STAT3;ITGAX;FLOT1;AKT1;PLXNB2;PIK3CD;EP300
protein ubiquitination (GO:0016567)	0.395878	0.560924	RNF31;VPS18;TRIM41;DTX2;CBL;TRPC4AP;KCTD13;PAF1;TRIM26;RBCK1;UNKL;TRIM21;TRIM11
regulation of DNA-templated transcription, initiation (GO:2000142)	0.398139	0.563136	MED12;MED15
negative regulation of response to stimulus (GO:0048585)	0.398139	0.563136	NLRP12;NR1H2
pattern recognition receptor signaling pathway (GO:0002221)	0.398139	0.563136	UNC93B1;CD14
neuron development (GO:0048666)	0.398843	0.563801	EHD1;SRF;GBA;ULK1
regulation of proteasomal ubiquitin-dependent protein catabolic process (GO:0032434)	0.400957	0.566125	ZYG11B;RYBP;CSNK1D
gene expression (GO:0010467)	0.403766	0.566125	UPF1;NXF1;POLR2A;ADAR;RRBP1;SORL1;LMF2;DEDD2;EIF4G1
glucose metabolic process (GO:0006006)	0.406015	0.566125	GAA;ENO1
acylglycerol biosynthetic process (GO:0046463)	0.40628	0.566125	PNPLA2
regulation of cysteine-type endopeptidase activity (GO:2000116)	0.40628	0.566125	NLRP12
regulation of interferon-gamma-mediated signaling pathway (GO:0060334)	0.40628	0.566125	NR1H2
cytoskeleton-dependent intracellular transport (GO:0030705)	0.40628	0.566125	F8A1
regulation of mononuclear cell migration (GO:0071675)	0.40628	0.566125	STK10
diacylglycerol metabolic process (GO:0046339)	0.40628	0.566125	PNPLA2
DNA methylation (GO:0006306)	0.40628	0.566125	GATAD2A
ERK1 and ERK2 cascade (GO:0070371)	0.40628	0.566125	SULT1A3
regulation of steroid metabolic process (GO:0019218)	0.40628	0.566125	ACADVL
regulation of supramolecular fiber organization (GO:1902903)	0.40628	0.566125	AKAP13
regulation of toll-like receptor 4 signaling pathway (GO:0034143)	0.40628	0.566125	FLOT1
hyaluronan metabolic process (GO:0030212)	0.40628	0.566125	SLC9A1
membrane protein ectodomain proteolysis (GO:0006509)	0.40628	0.566125	MYH9
triglyceride catabolic process (GO:0019433)	0.40628	0.566125	PNPLA2
negative regulation of extrinsic apoptotic signaling pathway in absence of ligand (GO:2001240)	0.40628	0.566125	AKT1
negative regulation of GTPase activity (GO:0034260)	0.40628	0.566125	GMIP
negative regulation of intracellular protein transport (GO:0090317)	0.40628	0.566125	GDI1
negative regulation of signal transduction in absence of ligand (GO:1901099)	0.40628	0.566125	AKT1
positive regulation of epithelial cell apoptotic process (GO:1904037)	0.40628	0.566125	PIAS4
positive regulation of histone acetylation (GO:0035066)	0.40628	0.566125	WBP2
positive regulation of natural killer cell mediated immunity (GO:0002717)	0.40628	0.566125	LAMP1
cilium assembly (GO:0060271)	0.406352	0.566125	EHD1;DYNC1H1;ACTR1A;TTLL3;EXOC7;DCTN1;NDE1;CSNK1D
chromatin remodeling (GO:0006338)	0.406982	0.566676	SMARCC2;PADI4;GATAD2B
actin cytoskeleton reorganization (GO:0031532)	0.41384	0.575228	PARVG;MYH9
neuropeptide signaling pathway (GO:0007218)	0.41384	0.575228	OPRL1;SORL1
positive regulation of DNA metabolic process (GO:0051054)	0.41384	0.575228	PPP1R10;PRKD2
activation of GTPase activity (GO:0090630)	0.418977	0.5779	RHOG;GMIP;SIPA1
regulation of JNK cascade (GO:0046328)	0.418977	0.5779	MAP4K2;MAP3K11;MAP4K4
axon extension (GO:0048675)	0.419594	0.5779	ULK1
regulation of cardiac muscle hypertrophy (GO:0010611)	0.419594	0.5779	SLC9A1
cardiac muscle cell differentiation (GO:0055007)	0.419594	0.5779	AKAP13
regulation of ruffle assembly (GO:1900027)	0.419594	0.5779	PLEKHM1
heterochromatin assembly (GO:0031507)	0.419594	0.5779	ZNFX1
wound healing, spreading of cells (GO:0044319)	0.419594	0.5779	ITGA5
negative regulation of NIK/NF-kappaB signaling (GO:1901223)	0.419594	0.5779	NLRP12
negative regulation of stress fiber assembly (GO:0051497)	0.419594	0.5779	WAS
negative regulation of synaptic transmission (GO:0050805)	0.419594	0.5779	ARF1
neuromuscular junction development (GO:0007528)	0.419594	0.5779	DCTN1
nucleotide-binding domain, leucine rich repeat containing receptor signaling pathway (GO:0035872)	0.419594	0.5779	IKBKG
peptidyl-glutamic acid modification (GO:0018200)	0.419594	0.5779	TTLL3
protein K48-linked deubiquitination (GO:0071108)	0.419594	0.5779	OTUB1
protein kinase B signaling (GO:0043491)	0.419594	0.5779	AKT1
regulation of extrinsic apoptotic signaling pathway (GO:2001236)	0.421614	0.579359	CFLAR;DEDD2
lipid homeostasis (GO:0055088)	0.421614	0.579359	ABHD4;PNPLA2
negative regulation of cell cycle process (GO:0010948)	0.421614	0.579359	RYBP;PPP1R10
protein catabolic process (GO:0030163)	0.421614	0.579359	DENND3;TPP1
peptidyl-lysine modification (GO:0018205)	0.424945	0.583604	PIAS4;EP300;PLOD1
chemical homeostasis (GO:0048878)	0.429335	0.587115	ABHD4;PNPLA2
response to calcium ion (GO:0051592)	0.430891	0.587115	AHCYL1;STIM1;ANXA11
3'-phosphoadenosine 5'-phosphosulfate metabolic process (GO:0050427)	0.432611	0.587115	SULT1A3
protein quality control for misfolded or incompletely synthesized proteins (GO:0006515)	0.432611	0.587115	ZYG11B
regulation of cholesterol transport (GO:0032374)	0.432611	0.587115	NR1H2
cellular polysaccharide biosynthetic process (GO:0033692)	0.432611	0.587115	NDST2
chemical synaptic transmission, postsynaptic (GO:0099565)	0.432611	0.587115	AKT1
endosome transport via multivesicular body sorting pathway (GO:0032509)	0.432611	0.587115	CHMP1A
energy derivation by oxidation of organic compounds (GO:0015980)	0.432611	0.587115	ACADVL
regulation of proteolysis involved in cellular protein catabolic process (GO:1903050)	0.432611	0.587115	GBA
fat-soluble vitamin metabolic process (GO:0006775)	0.432611	0.587115	PIAS4
RNA splicing, via transesterification reactions (GO:0000375)	0.432611	0.587115	SF3B4
sodium ion homeostasis (GO:0055078)	0.432611	0.587115	SLC9A1
ventricular cardiac muscle tissue development (GO:0003229)	0.432611	0.587115	MYBPC3
negative regulation of endocytosis (GO:0045806)	0.432611	0.587115	NR1H2
negative regulation of response to endoplasmic reticulum stress (GO:1903573)	0.432611	0.587115	NR1H2
negative regulation of signaling (GO:0023057)	0.432611	0.587115	NLRP12
organophosphate ester transport (GO:0015748)	0.432611	0.587115	PITPNM1
phosphatidylinositol dephosphorylation (GO:0046856)	0.432611	0.587115	MTMR3
positive regulation of DNA-templated transcription, elongation (GO:0032786)	0.432611	0.587115	SUPT6H
positive regulation of lipid metabolic process (GO:0045834)	0.432611	0.587115	AKT1
regulation of protein localization (GO:0032880)	0.437	0.592073	DVL3;TRIM21
negative regulation of G2/M transition of mitotic cell cycle (GO:0010972)	0.437	0.592073	INTS3;CDK5RAP3
positive regulation of cell cycle (GO:0045787)	0.437	0.592073	AKT1;TRIM21
negative regulation of macromolecule metabolic process (GO:0010605)	0.439417	0.594028	PARP10;ANKRD13D;SETDB1;MYADM;FLOT2
regulation of protein ubiquitination (GO:0031396)	0.442716	0.594028	AKT1;SQSTM1;CDK5RAP3
regulation of viral genome replication (GO:0045069)	0.44461	0.594028	PARP10;ADAR
proteoglycan metabolic process (GO:0006029)	0.445336	0.594028	CANT1
regulation of glycogen biosynthetic process (GO:0005979)	0.445336	0.594028	AKT1
chaperone cofactor-dependent protein refolding (GO:0051085)	0.445336	0.594028	GAK
clathrin-dependent endocytosis (GO:0072583)	0.445336	0.594028	GAK
regulation of myelination (GO:0031641)	0.445336	0.594028	ITGAX
endothelial cell development (GO:0001885)	0.445336	0.594028	MYADM
regulation of synapse organization (GO:0050807)	0.445336	0.594028	CLN3
histone methylation (GO:0016571)	0.445336	0.594028	CREBBP
lamellipodium assembly (GO:0030032)	0.445336	0.594028	VCL
meiosis I (GO:0007127)	0.445336	0.594028	FOXJ2
TOR signaling (GO:0031929)	0.445336	0.594028	AKT1
negative regulation of cell development (GO:0010721)	0.445336	0.594028	SORL1
negative regulation of intrinsic apoptotic signaling pathway in response to DNA damage (GO:1902230)	0.445336	0.594028	ZNF385A
negative regulation of protein localization to membrane (GO:1905476)	0.445336	0.594028	GDI1
negative regulation of protein transport (GO:0051224)	0.445336	0.594028	RHBDF2
negative regulation of proteolysis involved in cellular protein catabolic process (GO:1903051)	0.445336	0.594028	F8A1
negative regulation of receptor-mediated endocytosis (GO:0048261)	0.445336	0.594028	ANKRD13D
negative regulation of signaling receptor activity (GO:2000272)	0.445336	0.594028	CBL
phosphatidylethanolamine acyl-chain remodeling (GO:0036152)	0.445336	0.594028	ABHD4
positive regulation of filopodium assembly (GO:0051491)	0.445336	0.594028	FSCN1
positive regulation of glucose import (GO:0046326)	0.445336	0.594028	AKT1
positive regulation of histone methylation (GO:0031062)	0.445336	0.594028	PAF1
positive regulation of interleukin-2 production (GO:0032743)	0.445336	0.594028	PRKD2
positive regulation of T cell mediated cytotoxicity (GO:0001916)	0.445336	0.594028	HLA-B
positive regulation of viral transcription (GO:0050434)	0.445336	0.594028	POLR2A
response to tumor necrosis factor (GO:0034612)	0.448592	0.59804	GBA;AKT1;ARHGEF2
canonical Wnt signaling pathway (GO:0060070)	0.452162	0.602466	FRAT1;DVL3
positive regulation of protein kinase activity (GO:0045860)	0.453919	0.602956	RIPK3;PRKCD;MARK2;MAP4K4
negative regulation of intracellular signal transduction (GO:1902532)	0.456889	0.602956	NLRP12;NLRX1;WWC3;MYADM;AKT1
regulation of cell junction assembly (GO:1901888)	0.457777	0.602956	FLOT1
regulation of epidermal growth factor-activated receptor activity (GO:0007176)	0.457777	0.602956	CBL
cellular response to cadmium ion (GO:0071276)	0.457777	0.602956	AKT1
cytoplasmic pattern recognition receptor signaling pathway (GO:0002753)	0.457777	0.602956	IKBKG
dendritic spine organization (GO:0097061)	0.457777	0.602956	ARF1
regulation of transcription elongation from RNA polymerase II promoter (GO:0034243)	0.457777	0.602956	SUPT6H
regulation of vasculature development (GO:1901342)	0.457777	0.602956	RNH1
stress-activated protein kinase signaling cascade (GO:0031098)	0.457777	0.602956	IKBKG
melanosome organization (GO:0032438)	0.457777	0.602956	AP1M1
microtubule polymerization or depolymerization (GO:0031109)	0.457777	0.602956	KATNB1
mitotic chromosome condensation (GO:0007076)	0.457777	0.602956	CHMP1A
monovalent inorganic cation homeostasis (GO:0055067)	0.457777	0.602956	SLC9A1
negative regulation of actin filament bundle assembly (GO:0032232)	0.457777	0.602956	WAS
negative regulation of insulin receptor signaling pathway (GO:0046627)	0.457777	0.602956	PRKCD
negative regulation of plasma membrane bounded cell projection assembly (GO:0120033)	0.457777	0.602956	PRKCD
positive regulation of cellular component movement (GO:0051272)	0.457777	0.602956	ACTN4
positive regulation of mitotic cell cycle (GO:0045931)	0.457777	0.602956	PPP1R10
positive regulation of nitric oxide biosynthetic process (GO:0045429)	0.457777	0.602956	AKT1
protein export from nucleus (GO:0006611)	0.457777	0.602956	XPO6
cell chemotaxis (GO:0060326)	0.459655	0.604111	PRKCD;RHOG
cellular response to decreased oxygen levels (GO:0036294)	0.459655	0.604111	EGLN2;ADAM8
peptidyl-tyrosine phosphorylation (GO:0018108)	0.459655	0.604111	HCK;PTPN6
positive regulation of protein transport (GO:0051222)	0.459655	0.604111	CLN3;ADAM8
regulation of gene expression (GO:0010468)	0.46023	0.604537	CALCOCO1;CASZ1;PIK3CD;SBNO2;POLR2A;ITGAX;WWC3;AKT1;EP300;FLOT2;TRIM26;TRIM21;CREBBP;SETDB1;ZNF282;STAT3;CLK2;TAPBP;PARP10;RYBP;SP1;HGS;MYADM;HCLS1;TRIM11
negative regulation of transcription by RNA polymerase II (GO:0000122)	0.465717	0.607697	CREBBP;ZNF692;SEMA4D;ZNF282;NR1H2;SRF;STAT3;ENO1;FOXO3;GATAD2B;GATAD2A;MNT;RXRA;WWC3;PAF1;EP300
neutrophil chemotaxis (GO:0030593)	0.467088	0.607697	ITGB2;PIK3CD
regulation of B cell activation (GO:0050864)	0.469939	0.607697	SUPT6H
regulation of calcineurin-NFAT signaling cascade (GO:0070884)	0.469939	0.607697	SLC9A1
bile acid and bile salt transport (GO:0015721)	0.469939	0.607697	RXRA
carbohydrate derivative biosynthetic process (GO:1901137)	0.469939	0.607697	G6PD
cellular response to epidermal growth factor stimulus (GO:0071364)	0.469939	0.607697	STAT5B
regulation of extrinsic apoptotic signaling pathway in absence of ligand (GO:2001239)	0.469939	0.607697	AKT1
regulation of immunoglobulin production (GO:0002637)	0.469939	0.607697	SUPT6H
regulation of plasma membrane bounded cell projection organization (GO:0120035)	0.469939	0.607697	AKT1
regulation of postsynapse organization (GO:0099175)	0.469939	0.607697	CFL1
regulation of protein transport (GO:0051223)	0.469939	0.607697	RHBDF2
regulation of reactive oxygen species biosynthetic process (GO:1903426)	0.469939	0.607697	CYBA
response to ketone (GO:1901654)	0.469939	0.607697	WBP2
histone mRNA metabolic process (GO:0008334)	0.469939	0.607697	UPF1
sarcomere organization (GO:0045214)	0.469939	0.607697	WDR1
L-amino acid transport (GO:0015807)	0.469939	0.607697	CTNS
macromolecule catabolic process (GO:0009057)	0.469939	0.607697	TPP1
T cell activation involved in immune response (GO:0002286)	0.469939	0.607697	ITGAL
negative regulation of cellular response to insulin stimulus (GO:1900077)	0.469939	0.607697	PRKCD
negative regulation of oxidative stress-induced cell death (GO:1903202)	0.469939	0.607697	AKT1
negative regulation of phosphatase activity (GO:0010923)	0.469939	0.607697	SEMA4D
neutral amino acid transport (GO:0015804)	0.469939	0.607697	CTNS
nucleotide-binding oligomerization domain containing signaling pathway (GO:0070423)	0.469939	0.607697	IKBKG
positive regulation of cell communication (GO:0010647)	0.469939	0.607697	KCTD13
positive regulation of cytosolic calcium ion concentration involved in phospholipase C-activating G protein-coupled signaling pathway (GO:0051482)	0.469939	0.607697	OPRL1
positive regulation of microtubule polymerization (GO:0031116)	0.469939	0.607697	DCTN1
positive regulation of nitric oxide metabolic process (GO:1904407)	0.469939	0.607697	AKT1
positive regulation of response to wounding (GO:1903036)	0.469939	0.607697	GRN
negative regulation of cell motility (GO:2000146)	0.471839	0.609501	WAS;FOXO3;VCL
positive regulation of cellular component organization (GO:0051130)	0.471839	0.609501	DCTN1;GBA;FLOT1
cellular response to growth factor stimulus (GO:0071363)	0.473555	0.611251	EHD1;STAT5B;AKT1;PRKD2
cholesterol homeostasis (GO:0042632)	0.474461	0.611251	EHD1;NR1H2
gland development (GO:0048732)	0.474461	0.611251	RIPK3;CDK5RAP3
histone acetylation (GO:0016573)	0.474461	0.611251	CREBBP;EP300
positive regulation of cellular protein localization (GO:1903829)	0.474461	0.611251	AKT1;CDK5RAP3
extrinsic apoptotic signaling pathway (GO:0097191)	0.481771	0.614835	TNFRSF1A;DEDD2
response to ionizing radiation (GO:0010212)	0.481771	0.614835	INTS3;CLK2
sterol homeostasis (GO:0055092)	0.481771	0.614835	EHD1;NR1H2
regulation of DNA biosynthetic process (GO:2000278)	0.481829	0.614835	PRKD2
regulation of double-strand break repair via nonhomologous end joining (GO:2001032)	0.481829	0.614835	WAS
regulation of neuronal synaptic plasticity (GO:0048168)	0.481829	0.614835	CLN3
establishment of endothelial barrier (GO:0061028)	0.481829	0.614835	MYADM
glial cell differentiation (GO:0010001)	0.481829	0.614835	STAT3
response to cadmium ion (GO:0046686)	0.481829	0.614835	AKT1
hydrogen peroxide metabolic process (GO:0042743)	0.481829	0.614835	CYBA
lamellipodium organization (GO:0097581)	0.481829	0.614835	VCL
MyD88-dependent toll-like receptor signaling pathway (GO:0002755)	0.481829	0.614835	CD14
negative regulation of mRNA catabolic process (GO:1902373)	0.481829	0.614835	DHX34
positive regulation of extrinsic apoptotic signaling pathway (GO:2001238)	0.481829	0.614835	DEDD2
positive regulation of leukocyte migration (GO:0002687)	0.481829	0.614835	ADAM8
positive regulation of viral genome replication (GO:0045070)	0.481829	0.614835	ADAR
production of miRNAs involved in gene silencing by miRNA (GO:0035196)	0.481829	0.614835	ADAR
protein ADP-ribosylation (GO:0006471)	0.481829	0.614835	PARP10
ion transport (GO:0006811)	0.483295	0.616054	CTNS;SLC15A3;SLC9A1
tumor necrosis factor-mediated signaling pathway (GO:0033209)	0.483295	0.616054	ACTN4;FOXO3;TNFRSF1A
chromatin assembly (GO:0031497)	0.489018	0.619512	PAF1;PADI4
granulocyte chemotaxis (GO:0071621)	0.489018	0.619512	ITGB2;PIK3CD
transcription-coupled nucleotide-excision repair (GO:0006283)	0.489018	0.619512	POLR2A;EP300
ubiquitin-dependent ERAD pathway (GO:0030433)	0.489018	0.619512	RHBDD2;TMUB2
neurotransmitter transport (GO:0006836)	0.489018	0.619512	DNAJC5;STXBP2
positive regulation of JNK cascade (GO:0046330)	0.489018	0.619512	MAP4K2;MAP3K11
positive regulation of macromolecule metabolic process (GO:0010604)	0.492526	0.619512	CALCOCO1;SETDB1;HGS;SP1;GBA;STAT3;ITGAX;AKT1;PIK3CD
protein N-linked glycosylation via asparagine (GO:0018279)	0.493453	0.619512	MGAT1
regulation of long-term synaptic potentiation (GO:1900271)	0.493453	0.619512	SQSTM1
regulation of natural killer cell mediated cytotoxicity (GO:0042269)	0.493453	0.619512	LAMP1
regulation of protein localization to membrane (GO:1905475)	0.493453	0.619512	CLN3
regulation of striated muscle contraction (GO:0006942)	0.493453	0.619512	MYBPC3
fatty-acyl-CoA biosynthetic process (GO:0046949)	0.493453	0.619512	FASN
regulation of type I interferon-mediated signaling pathway (GO:0060338)	0.493453	0.619512	PTPN6
Golgi to plasma membrane protein transport (GO:0043001)	0.493453	0.619512	GGA3
histone H3-K4 methylation (GO:0051568)	0.493453	0.619512	SETD1B
snRNA 3'-end processing (GO:0034472)	0.493453	0.619512	INTS1
synaptic vesicle cycle (GO:0099504)	0.493453	0.619512	DNAJC5
maintenance of blood-brain barrier (GO:0035633)	0.493453	0.619512	VCL
morphogenesis of an epithelium (GO:0002009)	0.493453	0.619512	VCL
ncRNA catabolic process (GO:0034661)	0.493453	0.619512	DEDD2
negative regulation of interleukin-1 production (GO:0032692)	0.493453	0.619512	NLRP12
negative regulation of Notch signaling pathway (GO:0045746)	0.493453	0.619512	AKT1
peptidyl-lysine trimethylation (GO:0018023)	0.493453	0.619512	SETD1B
phosphatidylcholine acyl-chain remodeling (GO:0036151)	0.493453	0.619512	NR1H2
positive regulation of DNA recombination (GO:0045911)	0.493453	0.619512	WAS
positive regulation of endopeptidase activity (GO:0010950)	0.493453	0.619512	STAT3
positive regulation of small GTPase mediated signal transduction (GO:0051057)	0.493453	0.619512	STK19
primary neural tube formation (GO:0014020)	0.493453	0.619512	PLXNB2
positive regulation of cell population proliferation (GO:0008284)	0.495498	0.621756	HCK;GRN;SERTAD1;ITGAX;RHOG;AKT1;HCLS1;PTPN6;TIMP1;TCIRG1;GNAI2
NIK/NF-kappaB signaling (GO:0038061)	0.496202	0.622315	AKT1;RELB
positive regulation of signal transduction (GO:0009967)	0.49763	0.623782	CREBBP;STAT3;EP300;PRKD2;ITGA5;SORL1
positive regulation of cysteine-type endopeptidase activity involved in apoptotic process (GO:0043280)	0.500254	0.626746	NLRP12;NLRP1;CFLAR
positive regulation of phosphorylation (GO:0042327)	0.501472	0.627898	SLCO3A1;SEMA4D;FLOT1;AKT1;DVL3;CSNK1D
fibroblast growth factor receptor signaling pathway (GO:0008543)	0.50332	0.627898	POLR2A;CBL
'de novo' posttranslational protein folding (GO:0051084)	0.504817	0.627898	GAK
activation of protein kinase B activity (GO:0032148)	0.504817	0.627898	AKT1
regulation of macrophage derived foam cell differentiation (GO:0010743)	0.504817	0.627898	NR1H2
tube closure (GO:0060606)	0.504817	0.627898	PLXNB2
negative regulation of osteoblast differentiation (GO:0045668)	0.504817	0.627898	SEMA4D
negative regulation of proteasomal ubiquitin-dependent protein catabolic process (GO:0032435)	0.504817	0.627898	RYBP
negative regulation of response to biotic stimulus (GO:0002832)	0.504817	0.627898	TRIM21
peptidyl-asparagine modification (GO:0018196)	0.504817	0.627898	MGAT1
phosphatidylethanolamine metabolic process (GO:0046337)	0.504817	0.627898	ABHD4
positive regulation of Rho protein signal transduction (GO:0035025)	0.504817	0.627898	AKAP13
positive regulation of ubiquitin-protein transferase activity (GO:0051443)	0.504817	0.627898	GORASP1
prostaglandin metabolic process (GO:0006693)	0.504817	0.627898	TBXAS1
RNA transport (GO:0050658)	0.510374	0.634197	NXF1;FLOT1
7-methylguanosine mRNA capping (GO:0006370)	0.515926	0.634197	POLR2A
7-methylguanosine RNA capping (GO:0009452)	0.515926	0.634197	POLR2A
activation of phospholipase C activity (GO:0007202)	0.515926	0.634197	PLCB2
regulation of cell morphogenesis (GO:0022604)	0.515926	0.634197	CFL1
regulation of cellular biosynthetic process (GO:0031326)	0.515926	0.634197	CTNS
regulation of centrosome duplication (GO:0010824)	0.515926	0.634197	CHMP1A
cardiac muscle tissue morphogenesis (GO:0055008)	0.515926	0.634197	MYBPC3
regulation of dendritic spine morphogenesis (GO:0061001)	0.515926	0.634197	CFL1
gene silencing by miRNA (GO:0035195)	0.515926	0.634197	ADAR
GPI anchor biosynthetic process (GO:0006506)	0.515926	0.634197	PIGT
RNA biosynthetic process (GO:0032774)	0.515926	0.634197	POLR2A
intra-Golgi vesicle-mediated transport (GO:0006891)	0.515926	0.634197	COPA
skeletal muscle organ development (GO:0060538)	0.515926	0.634197	CFLAR
liver development (GO:0001889)	0.515926	0.634197	CDK5RAP3
metal ion export (GO:0070839)	0.515926	0.634197	SLC9A1
mitochondrial membrane organization (GO:0007006)	0.515926	0.634197	MFN2
negative regulation of cell-matrix adhesion (GO:0001953)	0.515926	0.634197	MAP4K4
negative regulation of double-strand break repair (GO:2000780)	0.515926	0.634197	OTUB1
negative regulation of intracellular steroid hormone receptor signaling pathway (GO:0033144)	0.515926	0.634197	VPS18
positive regulation of glucose transmembrane transport (GO:0010828)	0.515926	0.634197	AKT1
positive regulation of interleukin-10 production (GO:0032733)	0.515926	0.634197	STAT3
positive regulation of telomere maintenance (GO:0032206)	0.515926	0.634197	PPP1R10
epithelium development (GO:0060429)	0.516925	0.634992	ACADVL;TPP1;VCL
neutrophil migration (GO:1990266)	0.517362	0.634992	ITGB2;PIK3CD
positive regulation of protein modification by small protein conjugation or removal (GO:1903322)	0.517362	0.634992	PIAS4;CDK5RAP3
positive regulation of cell differentiation (GO:0045597)	0.520527	0.638552	ATP6AP1;SRF;RPS6KA1;AKT1;ARHGEF2;ZNF385A
DNA-templated transcription, initiation (GO:0006352)	0.521391	0.639287	CREBBP;RXRA;POLR2A;NR1H2
negative regulation of apoptotic signaling pathway (GO:2001234)	0.524283	0.641988	AKT1;CFLAR
negative regulation of blood vessel morphogenesis (GO:2000181)	0.524283	0.641988	HGS;FOXJ2
regulation of neurotransmitter secretion (GO:0046928)	0.526787	0.641988	VPS18
exonucleolytic catabolism of deadenylated mRNA (GO:0043928)	0.526787	0.641988	SKIV2L
mitotic G2 DNA damage checkpoint signaling (GO:0007095)	0.526787	0.641988	CDK5RAP3
muscle cell development (GO:0055001)	0.526787	0.641988	DYSF
negative regulation of smooth muscle cell proliferation (GO:0048662)	0.526787	0.641988	MFN2
neuron projection extension (GO:1990138)	0.526787	0.641988	ULK1
phosphatidylcholine biosynthetic process (GO:0006656)	0.526787	0.641988	SLC44A2
positive regulation of ATP metabolic process (GO:1903580)	0.526787	0.641988	ENO1
positive regulation of histone modification (GO:0031058)	0.526787	0.641988	PAF1
primary alcohol metabolic process (GO:0034308)	0.526787	0.641988	GDPD3
defense response to symbiont (GO:0140546)	0.527873	0.642987	RIPK3;NLRP1;ATG7
regulation of cellular response to heat (GO:1900034)	0.531137	0.645984	CREBBP;EP300
mRNA 3'-end processing (GO:0031124)	0.531137	0.645984	AHCYL1;PAF1
positive regulation of proteasomal ubiquitin-dependent protein catabolic process (GO:0032436)	0.531137	0.645984	ZYG11B;CSNK1D
regulation of activated T cell proliferation (GO:0046006)	0.537404	0.648032	RIPK3
autophagosome maturation (GO:0097352)	0.537404	0.648032	CLN3
axoneme assembly (GO:0035082)	0.537404	0.648032	TTLL3
B cell receptor signaling pathway (GO:0050853)	0.537404	0.648032	PIK3CD
regulation of cell adhesion mediated by integrin (GO:0033628)	0.537404	0.648032	FERMT3
cell-substrate junction assembly (GO:0007044)	0.537404	0.648032	ACTN1
cellular response to vascular endothelial growth factor stimulus (GO:0035924)	0.537404	0.648032	PRKD2
regulation of myoblast differentiation (GO:0045661)	0.537404	0.648032	FLOT2
epithelial tube morphogenesis (GO:0060562)	0.537404	0.648032	PRKD2
response to steroid hormone (GO:0048545)	0.537404	0.648032	WBP2
secondary alcohol biosynthetic process (GO:1902653)	0.537404	0.648032	G6PD
striated muscle tissue development (GO:0014706)	0.537404	0.648032	CFLAR
ventricular cardiac muscle tissue morphogenesis (GO:0055010)	0.537404	0.648032	MYBPC3
negative regulation of mitochondrion organization (GO:0010823)	0.537404	0.648032	AKT1
[truncated: 415 more rows]

## Sheet: Disgenenet
Term	P-value	Adjusted P-value	Genes
Primary immune deficiency disorder	3.0361e-09	1.40571e-05	NFAT5;CSF3R;ITGB2;MKL1;STXBP2;STAT3;WAS;PIK3CD;CYBA;TYK2;UNC13D;NXF1;IKBKG;MAP4K4
Arthritis	2.32781e-06	0.00538889	NFAT5;GRN;COPA;SERPINA1;ITGAM;TUBGCP2;ITGB2;WAS;PIK3CD;ENO1;FOXO3;ITGAL;FCGRT;TIMP2;AKT1;STAT6;TIMP1;NLRP1;TRIM21;SEMA4A;JUND;EGLN2;SEMA4D;STAT3;RHBDF2;HLA-B;UNC13D;TNFRSF1A;OSCAR;SELL;GLB1;GORASP1;PADI4;GLA
Autoimmune Diseases	6.54157e-06	0.0100958	NFAT5;GRN;COPA;SERPINA1;CSF3R;ITGAM;FLII;NCF4;ITGB2;WAS;CLEC16A;PIK3CD;ADAR;ENO1;FOXO3;ITGAL;NXF1;FCGRT;ANPEP;ITGAX;RAC2;AKT1;DHX16;STAT6;TIMP1;KIF21B;CD14;NLRP1;TRIM21;MARK2;SRRM2;STAT5A;STAT5B;CREBBP;SEMA4D;PRKCD;STAT3;HLA-B;TALDO1;MYO9B;TYK2;TNFRSF1A;STIM1;SELL;MYH9;PTPN6;PADI4
Systemic Scleroderma	1.14295e-05	0.0132296	GRN;SERPINA1;ITGAM;FLII;SRF;ITGB2;PIK3CD;STK19;ITGAL;CBL;BICD2;TIMP2;AKT1;DHX16;TIMP1;CD14;NLRP1;SRRM2;JUND;SEMA4D;PRKCD;STAT3;MKL1;HLA-B;CYBA;TNFRSF1A;SP1;GLB1;GORASP1;ITGA5
Neoplasm Metastasis	2.9717e-05	0.0247072	RNH1;CSF3R;INPPL1;ENO1;PLOD1;LAMP1;ANPEP;CFL1;RPS6KA1;AKT1;EP300;SBF1;CDK5RAP3;PIAS4;SRRM2;G6PD;DAPK2;APLP2;PRKCD;HLA-B;PTOV1;CSNK1D;ACTN4;STIM1;RAB37;CRISPLD2;FSCN1;ADAM8;ULK1;PADI4;TLN1;SQSTM1;VCL;CASZ1;MTMR3;TUBGCP2;FLII;UBR4;FOXO3;SLC9A1;DVL3;CD14;MARK2;BANP;STAT5A;STAT5B;JUND;SETDB1;IQSEC1;RHBDD2;TNK2;NBEAL2;IGF2R;SELL;SP1;FASN;TBXAS1;TPP1;MAP3K11;FERMT3;ARF1;SERPINA1;ITGAM;ITGB2;ARHGAP1;PIK…
Difficulty running	3.71274e-05	0.0247072	DYNC1H1;STIM1;DYSF;BICD2;PNPLA2
Hepatomegaly	3.9357e-05	0.0247072	ACADVL;SERPINA1;ATP6AP1;DAPK2;GAA;NR1H2;PRKCD;GBA;NCF4;RHBDF2;TALDO1;CTNS;CYBA;TCIRG1;PHKA2;GNS;GLB1;MARS;MFN2;SKIV2L;FERMT3;PNPLA2
Hepatosplenomegaly	4.27707e-05	0.0247072	CSF3R;GBA;STXBP2;TIMP2;TALDO1;TIMP1;UNC13D;FERMT3
Leukemia, Myelocytic, Acute	5.28273e-05	0.0247072	CSF3R;ITGAM;ITGB2;PIK3CD;ITGAL;AKAP13;HK3;FCGRT;ANPEP;TIMP2;ITGAX;RAC2;AKT1;DHX16;EP300;IKBKG;TIMP1;SRRM2;G6PD;RIPK3;DAPK2;PRKCD;TOP3A;MKL1;CYBA;TNFRSF1A;HCK;CTDSP1;ELF4;GORASP1;FSCN1;HCLS1;MYH9;ULK1;ITGA5;ARHGEF2;SQSTM1;GAS7;GRN;MVP;WAS;FOXO3;CBL;SLC9A1;RXRA;CD14;ATG7;STAT5A;STAT5B;CREBBP;JUND;POU2F1;INTS1;SETDB1;STAT3;NBEAL2;CFLAR;SORL1;SELL;SHKBP1;TPP1;PTPN6;SIGLEC5
Bacterial Infections	5.50012e-05	0.0247072	ITGAM;STAT3;ITGB2;MKL1;HLA-B;PIK3CD;CFLAR;FOXO3;ITGAL;NXF1;NLRP12;GORASP1;RAC2;AKT1;RBCK1;CD14;IKBKG;FERMT3
Congenital neutropenia	5.86996e-05	0.0247072	STAT5A;STAT5B;CSF3R;WAS;RAC2;AKT1;TCIRG1
Severe congenital neutropenia	7.82763e-05	0.0271142	STAT5A;STAT5B;CSF3R;WAS;RAC2;AKT1;TCIRG1
Inflammatory dermatosis	8.06898e-05	0.0271142	STAT5A;STAT5B;GRN;ITGAM;ITGB2;TYK2;TNFRSF1A;STK10;ITGAX;STAT6;PTPN6;IKBKG;TRIM21
Myeloid Leukemia, Chronic	8.25251e-05	0.0271142	SERPINA1;CSF3R;ITGB2;WAS;INPPL1;PIK3CD;ADAR;FOXO3;CBL;SLC9A1;AKAP13;FRAT1;ANPEP;TIMP2;RAC2;AKT1;EP300;TIMP1;CD14;NLRP1;ATG7;PIAS4;STAT5A;STAT5B;CREBBP;G6PD;POU2F1;ATP6AP1;STAT3;HLA-B;SELL;CTDSP1;GORASP1;TPP1;PTPN6;SQSTM1;SIPA1;FERMT3
Inflammatory Bowel Diseases	8.7843e-05	0.0271142	GRN;MTMR3;CSF3R;MAST3;NCF4;ITGB2;WAS;ICAM3;ENO1;ITGAL;SLC9A1;GNAI2;SBNO2;TIMP2;ITGAX;RAC2;DHX16;STAT6;IKBKG;TIMP1;KIF21B;CD14;NLRP1;STAT5A;EGLN2;POU2F1;RIPK3;STAT3;HLA-B;MYO9B;PILRA;TYK2;TNFRSF1A;IMPDH1;GLB1;FASN;ULK1;PADI4;ARHGEF2
Lupus Erythematosus, Systemic	9.5656e-05	0.0274203	GRN;MTMR3;ITGAM;FLII;ITGB2;CLEC16A;PIK3CD;ICAM3;STK19;ADAR;ENO1;FOXO3;ITGAL;CBL;RXRA;FCGRT;ITGAX;AKT1;DHX16;EP300;TIMP1;CD14;NLRP1;TRIM21;SRRM2;CREBBP;JUND;PRKCD;STAT3;MKL1;HLA-B;MYO9B;ARID3A;TYK2;DEF6;TNFRSF1A;SELL;SP1;GORASP1;HCLS1;PTPN6;SKIV2L;ARHGEF2;RBM23;EIF4G1
Dermatitis	0.000102018	0.0274203	STAT5A;STAT5B;GRN;ITGAM;ITGB2;HLA-B;PIK3CD;TYK2;TNFRSF1A;STK10;ITGAX;STAT6;IKBKG;TRIM21
Congenital leukocyte adherence deficiency	0.000106602	0.0274203	ITGAM;ITGB2;ITGAL;FERMT3
Frontal bossing	0.00011348	0.0276534	RERE;CREBBP;FLII;STAT3;INPPL1;CTNS;TCIRG1;CBL;GNS;MED12;POR;GLB1;EP300;DVL3;IKBKG
Ankylosing spondylitis	0.000124602	0.0288454	MYBPC3;SERPINA1;STAT3;HLA-B;CLEC16A;TYK2;ITGAL;TAPBP;TNFRSF1A;NXF1;SBNO2;STIM1;GORASP1;HCLS1;EP300;STAT6;KIF21B;CD14;TIMP1;SQSTM1
Amyloidosis	0.000136871	0.0301768	GRN;SERPINA1;ITGAM;MVP;ITGB2;DYSF;PIK3CD;GGA3;RXRA;LAMP1;FCGRT;TIAF1;EFHD2;ITGAX;TIMP1;CD14;NLRP1;MARK2;RIPK3;DAPK2;NR1H2;GAA;APLP2;STAT3;CFLAR;TYK2;SORL1;IGF2R;TNFRSF1A;POR;NLRP12;SP1;DNAJC5;HCLS1;PADI4;SQSTM1
Splenomegaly	0.000152475	0.0320891	ATP6AP1;GAA;PRKCD;GBA;TALDO1;PIK3CD;CTNS;NBEAL2;CYBA;TCIRG1;GNS;TNFRSF1A;GLB1;AKT1;NLRP1;FERMT3
Virus Diseases	0.000170533	0.0333527	ITGAM;UBA7;MVP;ITGB2;WAS;PIK3CD;ADAR;FOXO3;NXF1;RXRA;ANPEP;RPS6KA1;ITGAX;AKT1;DHX16;IKBKG;CD14;TRIM21;MARK2;CREBBP;G6PD;JUND;RIPK3;STAT3;HLA-B;TALDO1;TYK2;IGF2R;IL17RA;TAPBP;STIM1;GLB1;FASN;GORASP1;PNPLA6;SQSTM1;EIF4G1
Immune System Diseases	0.000175088	0.0333527	STAT5B;SRF;STXBP2;STAT3;NCF4;RHBDF2;WAS;CLEC16A;PIK3CD;STK19;TYK2;STIM1;TIMP2;AKT1;RBCK1;NLRP1
Periodontitis, Juvenile	0.000186053	0.0333527	ITGAM;SERPINA1;ITGB2;TIMP2;HLA-B;AKT1;CYBA;CD14;ITGAL
Crohn Disease	0.000187294	0.0333527	MTMR3;SERPINA1;ITGAM;NCF4;ITGB2;CLEC16A;FOXO3;ITGAL;CLN3;SBNO2;LAMP1;VPS52;ITGAX;RAC2;EP300;STAT6;TIMP1;KIF21B;CD14;NLRP1;STAT5A;STAT5B;JUND;RIPK3;NR1H2;STAT3;HLA-B;MYO9B;TYK2;TNFRSF1A;IL17RA;SLCO3A1;ATG16L2;SELL;GLB1;GORASP1;ULK1;ARHGEF2
Acute Promyelocytic Leukemia	0.000197264	0.0338271	STAT5A;RERE;STAT5B;ITGAM;UBA7;DAPK2;STAT3;ITGB2;PIK3CD;ARID3A;FOXO3;ITGAL;HCK;HK3;RXRA;LAMP1;ANPEP;ITGAX;AKT1;PADI4;TIMP1;CD14;ATG7;PNPLA2
Arthrogryposis	0.000210356	0.0338992	DYNC1H1;GRN;ACADVL;GAA;GBA;STAT3;DYSF;PLOD1;BICD2;MED12;POR;STIM1;VPS8;MFN2;RBCK1;VPS39;RBM10;PNPLA2
Chorioretinal dystrophy	0.000212327	0.0338992	CREBBP;EP300;PNPLA6
Lymphoma, T-Cell, Cutaneous	0.000272865	0.0421121	STAT5A;STAT5B;ITGAM;STAT3;ITGB2;PTOV1;PIK3CD;CFLAR;FOXO3;CBL;CKAP4;SELL;CTDSP1;AKT1;STAT6;PTPN6
IMMUNE SUPPRESSION	0.000303581	0.0453413	ITGAM;SERPINA1;STAT3;PIK3CD;PTPN6;CD14;PGD;TRIM21;SIGLEC5
Myeloproliferative disease	0.000323549	0.0467709	STAT5A;STAT5B;CREBBP;G6PD;CSF3R;STAT3;PIK3CD;TYK2;FOXO3;ITGAL;CBL;AKT1;HCLS1;EP300;ULK1;PTPN6
Dyspnea	0.000333356	0.0467709	MYBPC3;STAT5B;CREBBP;SERPINA1;PIGT;DCTN1;GAA;GBA;WAS;MARS;EP300;SQSTM1;VCL
Ceroid Lipofuscinosis, Neuronal, Parry Type	0.000365393	0.049758	CLN3;DNAJC5;TPP1
Lysosomal Storage Diseases	0.000386698	0.0511547	CLN3;GRN;GLB1;GAA;GBA;CTNS;TPP1;GLA
Leukemia, Large Granular Lymphocytic	0.000414903	0.0520616	STAT5A;STAT5B;STAT3;FSCN1;AKT1;HCLS1;TNFRSF1A
Alzheimer's Disease	0.000416043	0.0520616	ACADVL;SERPINA1;ITGAM;PPP1R10;DYSF;INPPL1;PIK3CD;ENO1;MED12;LAMP1;TIMP2;EFHD2;ITGAX;FLOT1;AKT1;DHX16;EP300;TIMP1;SRRM2;DAPK2;APLP2;HLA-B;CSNK1D;TYK2;TRPC4AP;COASY;TNFRSF1A;OSCAR;HGS;DNAJC5;GORASP1;HCLS1;PADI4;DOCK2;SQSTM1;GRN;CASZ1;SRF;MVP;GBA;UBR4;WAS;CLEC16A;FOXO3;LMF2;NXF1;SBNO2;GGA3;RXRA;TIAF1;MFN2;CD14;NLRP1;MARK2;CREBBP;JUND;POU2F1;NR1H2;STAT3;SORL1;IGF2R;CLK2;SP1;GLB1;FASN;TPP1;APBA3
Congenital malformation syndrome	0.000494847	0.0602932	MED12;CREBBP;PIGT;EP300;MYH9
Leukocyte Adhesion Deficiency, Type III	0.000574916	0.0654139	ITGB2;ITGAL;FERMT3
Abnormality of the cervical spine	0.000574916	0.0654139	SF3B4;CREBBP;EP300
Recurrent upper respiratory tract infection	0.000579259	0.0654139	CREBBP;GLB1;EP300;CD14;GNS
Colitis	0.000620468	0.0683992	GRN;NLRX1;ITGAM;WAS;PIK3CD;FOXO3;SLC9A1;GNAI2;ANPEP;ITGAX;STAT6;IKBKG;TIMP1;NLRP1;STAT5A;STAT5B;EGLN2;RIPK3;STAT3;MKL1;PILRA;TNFRSF1A;NLRP12;SELL;GLB1;GORASP1;SKIV2L
Lupus Erythematosus, Discoid	0.00064616	0.0695749	CREBBP;GRN;ITGAM;FLII;PRKCD;STAT3;ITGB2;MKL1;CYBA;ARID3A;ENO1;TYK2;ITGAL;CBL;CD14;TRIM21;MARK2
Rheumatoid Arthritis	0.000686912	0.0722819	SERPINA1;PPP1R10;NCF4;ITGB2;PIK3CD;ICAM3;STK19;ENO1;ITGAL;FCGRT;ANPEP;TIMP2;ITGAX;RAC2;AKT1;DHX16;TRIM26;TIMP1;TRIM21;REXO1;ACTN1;VPS37C;HLA-B;TYK2;TNFRSF1A;IL17RA;OSCAR;TAPBP;GORASP1;FSCN1;HCLS1;ADAM8;PADI4;ARHGEF2;NFAT5;GRN;UBA7;SRF;CLEC16A;FOXO3;NXF1;VPS52;STAT6;CD14;NLRP1;MARK2;STAT5A;SEMA4A;STAT5B;JUND;POU2F1;SEMA4D;STAT3;MYO9B;CFLAR;SELL;SP1;GLB1;PTPN6;SKIV2L;MAP3K11;PNPLA2
Scleroderma	0.000735962	0.073891	SRRM2;SP1;GLB1;FLII;GORASP1;PRKCD;MKL1;HLA-B;PIK3CD;TIMP1;ITGA5;TNFRSF1A
Intermittent fever	0.000737058	0.073891	NLRP12;STIM1;STXBP2;TNFRSF1A
Hypoplasia of scrotum	0.00077993	0.073891	MED12;POR;TBC1D20;PLOD1;PNPLA6
Leukocytosis	0.00077993	0.073891	CSF3R;ITGB2;RAC2;TNFRSF1A;FERMT3
Acute leukemia	0.000782	0.073891	SRRM2;STAT5A;STAT5B;CREBBP;CSF3R;FLII;STAT3;HLA-B;PIK3CD;CBL;SORL1;UNC13D;TNFRSF1A;ACTR1A;ANPEP;TIMP2;AKT1;HCLS1;MYH9;PTPN6;IKBKG;CD14;NLRP1
Aortic Aneurysm, Abdominal	0.000832449	0.0755102	STAT5A;STAT5B;CREBBP;JUND;SERPINA1;RIPK3;GAA;STAT3;HLA-B;SELL;FCGRT;TIMP2;EP300;PADI4;CD14;TIMP1
Myelofibrosis due to another disorder	0.000848063	0.0755102	STAT5A;STAT5B;STAT3
Prominent fingertip pads	0.000848063	0.0755102	MED12;CREBBP;EP300
Chronic otitis media	0.000880334	0.0762126	FLII;PRKCD;STAT3;WAS;MYH9;SEC24C;TAPBP
Diabetes Mellitus, Insulin-Dependent	0.000905163	0.0762126	SERPINA1;ITGAM;MVP;ITGB2;INPPL1;CLEC16A;STK19;CBL;RELB;NXF1;FCGRT;ANPEP;ITGAX;FLOT1;DHX16;TIMP1;CD14;NLRP1;STAT5A;STAT5B;CREBBP;G6PD;STAT3;HLA-B;ANXA11;CYBA;ARID3A;ACTN4;TYK2;IGF2R;TNFRSF1A;APBB1IP;SELL;GLB1;FSCN1;PRKD2;SKIV2L
Sepsis	0.000916906	0.0762126	CREBBP;G6PD;JUND;ITGAM;STAT3;ITGB2;HLA-B;PIK3CD;ADAR;TCIRG1;ITGAL;TNFRSF1A;RELB;LAMP1;SELL;CRISPLD2;FASN;GORASP1;TIMP2;TIMP1;CD14;NLRP1;ATP6V0A1;PNPLA2
Lymphoma	0.000921794	0.0762126	GRN;CASZ1;SERPINA1;CSF3R;ITGAM;FLII;MVP;ITGB2;STXBP2;GBA;WAS;PIK3CD;ICAM3;RRBP1;FOXO3;ITGAL;CBL;NXF1;LAMP1;FCGRT;ANPEP;TIMP2;RAC2;AKT1;EP300;STAT6;TIMP1;CD14;MAP4K4;SRRM2;STAT5A;STAT5B;DYNC1H1;CREBBP;JUND;PRKCD;STAT3;CFLAR;TYK2;FMNL1;ELF4;GLB1;MTF1;GORASP1;PTPN6;SQSTM1;EIF4G1
Bronchiectasis	0.0009403	0.0763788	NXF1;SERPINA1;FCGRT;PRKCD;STAT3;HLA-B;PIK3CD;TRIM21;TAPBP
Range of joint movement increased	0.00104013	0.0824719	MED12;CREBBP;STAT3;EP300;PLOD1;CBL
Lymphopenia	0.00105094	0.0824719	STAT5A;STAT5B;IMPDH1;PRKCD;STAT3;RAC2;WAS;TRIM21;ATG7;MAP4K4
response to anticoagulant	0.00109848	0.0833768	BCKDK;ITGAM;ITGAL;PRR14
Chronic venous insufficiency	0.00109848	0.0833768	ITGB2;TIMP2;TIMP1;ITGAL
Turner Syndrome, Male	0.00115109	0.0848668	STAT5A;STAT5B;STAT3;ARHGEF2;CBL;MARK2
Malignant neoplasm of breast	0.00116403	0.0848668	RNH1;INPPL1;ENO1;PLOD1;FRAT1;ANPEP;CFL1;RPS6KA1;AKT1;EP300;TRIM21;VPS39;SRRM2;G6PD;DAPK2;ACTN1;PRKCD;HLA-B;PTOV1;CSNK1D;CYBA;ACTN4;POR;STIM1;CRISPLD2;HGS;FSCN1;ADAM8;ULK1;PADI4;RBCK1;TLN1;SQSTM1;CASZ1;MTMR3;FLII;UBR4;CFP;FOXO3;SLC9A1;MICAL1;DVL3;CD14;NLRP1;ATG7;RBM10;AP1M1;BANP;STAT5A;STAT5B;CREBBP;JUND;POU2F1;IQSEC1;RHBDD2;TNK2;IGF2R;CLK2;SP1;FASN;TBXAS1;CRIPAK;SKIV2L;MAP3K11;FERMT3;EIF4G1;ARF1;…
Tuberculosis, Central Nervous System	0.00119143	0.0848668	GORASP1;TIMP2;TIMP1
Liver Dysplastic Nodule	0.00119143	0.0848668	STAT5A;STAT5B;ACTN4
Platelet Count measurement	0.0012929	0.0881736	SERPINA1;ACTN1;ITPK1;HLA-B;GPR137;MFN2;MYO9B;PLOD1;TYK2;CBL;SIPA1;TNFRSF1A
Cardiomyopathies	0.00129995	0.0881736	MYBPC3;RERE;G6PD;ACADVL;SRF;GAA;STAT3;DYSF;PIK3CD;TYK2;EHD1;STIM1;POLR2A;GLB1;ANPEP;TIMP2;ITGAX;AKT1;MFN2;RBCK1;TIMP1;VCL
Classical Hodgkin's Lymphoma	0.00132826	0.0881736	STAT5A;STAT5B;ARF1;JUND;RYBP;STXBP2;STAT3;FSCN1;PIK3CD;STAT6;RELB
Brucellosis	0.0013311	0.0881736	SELL;GORASP1;HLA-B;GLA;TNFRSF1A
Hematopoietic Neoplasms	0.00135188	0.0881736	STAT5A;STAT5B;CREBBP;FMNL1;EGLN2;STAT3;WAS;AKT1;EP300;PIK3CD;ITGA5;FOXO3
Immunologic Deficiency Syndromes	0.00135212	0.0881736	NFAT5;ITGAM;MVP;ITGB2;WAS;CLEC16A;PIK3CD;ITGAL;ACTR1A;RAC2;AKT1;IKBKG;VPS39;G6PD;PRKCD;STAT3;MKL1;TYK2;STIM1;SELL;GLB1;FASN;ACIN1;SKIV2L;DOCK2;SEC24C;FERMT3
Mycosis Fungoides	0.00137959	0.0887156	ITGAM;SELL;ANPEP;ITGB2;STAT3;HLA-B;ICAM3;AKT1;PIK3CD;CKAP4
Concave bridge of nose	0.00143595	0.0898439	RERE;PIGT;CANT1;FLII;GBA;INPPL1;TALDO1;PLOD1;CBL;GNS;MED12;POR;AKT1;DVL3;EXTL3
Depressed nasal root/bridge	0.00143595	0.0898439	RERE;PIGT;CANT1;FLII;GBA;INPPL1;TALDO1;PLOD1;CBL;GNS;MED12;POR;AKT1;DVL3;EXTL3
Lupus Erythematosus	0.00146328	0.0903332	CREBBP;GRN;ITGAM;FLII;PRKCD;STAT3;ITGB2;MKL1;ARID3A;ENO1;TYK2;ITGAL;CBL;CD14;TRIM21;MARK2
Neurodegenerative Disorders	0.00150282	0.0903716	GRN;SERPINA1;CANT1;DCTN1;GBA;CLEC16A;PIK3CD;FOXO3;CLN3;AKT1;MFN2;ATG7;SRRM2;SEMA4A;DYNC1H1;CREBBP;JUND;NR1H2;GAA;STAT3;COASY;TNFRSF1A;GLB1;DNAJC5;TPP1;PADI4;PNPLA6;DOCK2;SQSTM1;MAP3K11
Leukemia, T-Cell	0.00153283	0.0903716	STAT5A;STAT5B;JUND;EGLN2;ZNF282;MVP;STAT3;ITGB2;TALDO1;PIK3CD;ITGAL;SELL;FCGRT;GORASP1;MYADM;AKT1;PTPN6;EIF4G1
Breast Carcinoma	0.00153972	0.0903716	RNH1;INPPL1;ENO1;FRAT1;ANPEP;CFL1;RPS6KA1;AKT1;EP300;TRIM21;VPS39;SRRM2;G6PD;DAPK2;ACTN1;PRKCD;HLA-B;PTOV1;CSNK1D;CYBA;ACTN4;POR;STIM1;CRISPLD2;HGS;FSCN1;ADAM8;ULK1;PADI4;RBCK1;TLN1;SQSTM1;CASZ1;MTMR3;FLII;FOXO3;SLC9A1;CD14;NLRP1;ATG7;RBM10;MARK2;BANP;STAT5A;STAT5B;CREBBP;JUND;POU2F1;INTS1;IQSEC1;RHBDD2;TNK2;IGF2R;CLK2;SP1;FASN;TBXAS1;CRIPAK;MAP3K11;FERMT3;EIF4G1;ARF1;PIGT;SERPINA1;ITGAM;USP32;IT…
Depressed nasal bridge	0.00154198	0.0903716	RERE;PIGT;CANT1;FLII;GBA;INPPL1;TALDO1;PLOD1;CBL;GNS;MED12;POR;AKT1;DVL3;EXTL3
Juvenile Myelomonocytic Leukemia	0.00162157	0.0938485	STAT5A;STAT5B;STAT3;RAC2;AKT1;PIK3CD;MYH9;PTPN6;CBL
MYELODYSPLASTIC SYNDROME	0.00165145	0.0943977	CSF3R;FLII;SRF;MVP;WAS;PIK3CD;CBL;AKAP13;ANPEP;CFL1;TIMP2;AKT1;EP300;IKBKG;TIMP1;CD14;PIAS4;CREBBP;G6PD;INTS1;NR1H2;STAT3;NBEAL2;CFLAR;TNFRSF1A;GORASP1;PTPN6;SIPA1
Multiple Myeloma	0.00173617	0.0980302	GRN;RNH1;MVP;ITGB2;GBA;INPPL1;PIK3CD;ICAM3;ENO1;ITGAL;ACTR1A;RAB40C;CFL1;TIMP2;TOM1;ITGAX;AKT1;EP300;TIMP1;CD14;STAT5A;STAT5B;CREBBP;G6PD;JUND;DAPK2;STAT3;CFLAR;TNFRSF1A;TAPBP;HCK;RYBP;SELL;SP1;CTDSP1;ELF4;GLB1;GORASP1;FSCN1;TPP1;PTPN6;PADI4;ITGA5;SQSTM1;FERMT3;EIF4G1
Pneumonitis	0.00176872	0.0986647	SEMA4A;CREBBP;JUND;PTAFR;STAT3;ITGB2;FOXO3;IGF2R;TNFRSF1A;SELL;ITGAX;ADAM8;CD14;TIMP1;ARHGEF2;ITGA5;ATG7
Myalgia	0.00183662	0.100745	NLRP12;STIM1;HLA-B;RBCK1;GLA;SEC24C;TNFRSF1A;PNPLA2
Behavioral variant of frontotemporal dementia	0.00184953	0.100745	GRN;DCTN1;GBA;SQSTM1
Chronic granulomatous disease	0.0019543	0.104634	AKAP13;G6PD;SERPINA1;ITGB2;NCF4;CYBA;CD14
Lupus Vulgaris	0.00196613	0.104634	CREBBP;GRN;ITGAM;FLII;STAT3;ITGB2;MKL1;ARID3A;ENO1;TYK2;ITGAL;CBL;CD14;TRIM21;MARK2
Leukocyte adhesion deficiency type 1	0.00201881	0.106217	SP1;ITGB2;PIK3CD;AKT1;ITGAL;FERMT3
melanoma	0.00204367	0.106317	RNH1;ITGAM;WDR1;ITGB2;PIK3CD;ADAR;ENO1;ITGAL;LAMP1;PSD4;ANPEP;TIMP2;ITGAX;RAC2;AKT1;DHX16;EP300;FLOT2;TIMP1;SBF1;SRRM2;G6PD;RIPK3;DAPK2;PRKCD;TOP3A;MKL1;HLA-B;ACTN4;TNFRSF1A;TAPBP;STIM1;GORASP1;FSCN1;HCLS1;ITGA5;ARHGEF2;VCL;GAS7;CASZ1;SRF;UBR4;FOXO3;SLC9A1;CLN3;NXF1;MNT;RXRA;MICAL1;STAT6;NLRP1;ATG7;MARK2;BANP;STAT5B;CREBBP;PPP1R14B;JUND;POU2F1;SEMA4D;SETDB1;NR1H2;STAT3;CFLAR;IGF2R;EHD1;RYBP;SELL;…
Increased IgE level	0.0021126	0.106554	STAT3;WAS;TYK2
Microcalcification	0.00212691	0.106554	RIPK3;ITGB2;TIMP2;PTPN6;TIMP1
Septicemia	0.00214227	0.106554	CREBBP;G6PD;JUND;ITGAM;STAT3;ITGB2;HLA-B;PIK3CD;ADAR;ITGAL;TNFRSF1A;RELB;LAMP1;CRISPLD2;FASN;GORASP1;TIMP1;CD14;NLRP1;FERMT3;PNPLA2
Adult T-Cell Lymphoma/Leukemia	0.00216266	0.106554	STAT5A;STAT5B;CREBBP;JUND;REXO1;ZNF282;MVP;STAT3;ITGB2;HLA-B;PIK3CD;CFLAR;ITGAL;TNFRSF1A;SELL;FCGRT;GLB1;GORASP1;FSCN1;ITGAX;AKT1;PTPN6
X-linked retinitis pigmentosa	0.0021633	0.106554	DYSF;CTNS;TIMP1;ARHGEF2
Sunken eyes	0.00221464	0.107935	RERE;CREBBP;STIM1;TBC1D20;FLII;STAT3;EP300;GATAD2B
Common Variable Immunodeficiency	0.00228757	0.110328	NLRP12;ITGAM;SERPINA1;FCGRT;PRKCD;HLA-B;CLEC16A;ITGAX;PIK3CD;CD14
Enophthalmos	0.00235337	0.111185	RERE;CREBBP;STIM1;TBC1D20;FLII;STAT3;EP300;GATAD2B
Enterovirus Infections	0.00235337	0.111185	G6PD;ARF1;UNC93B1;SRF;MVP;DHX16;PI4KB;SQSTM1
Chronic myeloproliferative disorder	0.00239405	0.111964	STAT5A;STAT5B;CREBBP;CSF3R;FLII;STAT3;PIK3CD;RRBP1;TYK2;CBL;AKT1;EP300;PTPN6
Chronic Obstructive Airway Disease	0.00247016	0.114368	NLRX1;SERPINA1;ITGAM;SRF;PTAFR;NCF4;ITGB2;WAS;PIK3CD;FOXO3;ITGAL;TIMP2;DVL3;STAT6;TIMP1;CD14;MARK2;CREBBP;EGLN2;STAT3;ANXA11;CYBA;TNFRSF1A;HCK;SELL;ADAM8;ITGA5
Van der Woude syndrome	0.00259393	0.11891	ITGAM;GORASP1;FSCN1;PTPN6;IKBKG;PLCB2;TNFRSF1A
Benign symmetrical lipomatosis	0.002701	0.119101	PIK3CD;MFN2;PNPLA6
Diffuse panbronchiolitis	0.002701	0.119101	ITGB2;HLA-B;ITGAL
Inappropriate behavior	0.002701	0.119101	GRN;DCTN1;SQSTM1
Patellar Dislocation	0.002701	0.119101	CREBBP;CANT1;EP300
White Blood Cell Count procedure	0.00281078	0.11999	RERE;CSF3R;RAB37;FAM53B;STK19;SSH2;ITGAL;IL17RA
Microstomia	0.00281078	0.11999	RERE;MED12;CREBBP;CANT1;TBC1D20;GBA;AKT1;EP300
Lichen Planus, Oral	0.00282483	0.11999	ITGAM;STIM1;ITGB2;CD14;ITGAL;CKAP4
Chronic ear infection	0.00282483	0.11999	FLII;PRKCD;STAT3;WAS;SEC24C;TAPBP
Apathy	0.00289725	0.121712	GRN;DCTN1;GBA;SQSTM1
Tumoral calcinosis	0.00291793	0.121712	RIPK3;ITGB2;TIMP2;PTPN6;TIMP1
Asthma	0.00299457	0.123793	SERPINA1;ITGAM;PTAFR;ITGB2;CLEC16A;OPRL1;PIK3CD;RRBP1;FOXO3;ITGAL;AKAP13;FCGRT;CFL1;ITGAX;STAT6;TIMP1;CD14;ATG7;SULT1A3;MARK2;SRRM2;STAT5A;SEMA4A;STAT5B;CREBBP;JUND;POU2F1;STAT3;HLA-B;TALDO1;CYBA;PGD;CKAP4;IL17RA;TAPBP;SELL;SP1;CRISPLD2;GORASP1;TBXAS1;ADAM8;PTPN6;ARHGEF2;TLN1;SQSTM1
Hepatic methionine adenosyltransferase deficiency	0.00330811	0.131543	RIPK3;STAT3;PIK3CD;AKT1;TIMP1;SQSTM1
Open mouth (finding)	0.00330811	0.131543	MED12;PIGT;FLII;GBA;AKT1;BICD2
Tumor Expansion	0.00332112	0.131543	ITGAM;TIMP2;AKT1;FOXO3
Depressed philtrum	0.00332112	0.131543	MED12;PIGT;TALDO1;CBL
Parkinsonian Disorders	0.00332831	0.131543	SRRM2;CLN3;GRN;DCTN1;ANPEP;PRKCD;GBA;HLA-B;SORL1;COASY;PNPLA2;EIF4G1
Lymphoma, Extranodal NK-T-Cell	0.0033809	0.131543	ITGAM;CFLAR;CD14
Vacuolar myopathy	0.0033809	0.131543	CLN3;SQSTM1;ATG7
Lung diseases	0.00349242	0.132713	STAT5B;COPA;JUND;SERPINA1;PRKCD;STAT3;ITGAL;LILRB3;IGF2R;TNFRSF1A;OSCAR;NXF1;STIM1;CRISPLD2;MARS;DVL3;GLA;MARK2
Hyperglycemia	0.00349651	0.132713	NFAT5;DYNC1H1;COPA;JUND;SERPINA1;DAPK2;PRKCD;STAT3;HLA-B;PIK3CD;CYBA;FOXO3;CBL;SLC9A1;SP1;FASN;GORASP1;AKT1;ULK1;TIMP1;ATG7
Multiple Sclerosis	0.00349697	0.132713	SERPINA1;ITGAM;SLC44A2;PTAFR;ITGB2;DYSF;CLEC16A;STK19;ITGAL;NXF1;SBNO2;FCGRT;TIMP2;ITGAX;MFN2;DHX16;STAT6;MGAT1;TIMP1;KIF21B;CD14;SEMA4A;STAT3;TOP3A;HLA-B;TALDO1;MYO9B;TYK2;SORL1;UNC13D;TNFRSF1A;EHD1;SP1;GORASP1;PRKD2;PTPN6;SKIV2L;PADI4;ARHGEF2
Thrombasthenia	0.00355109	0.132874	STIM1;ITGB2;WAS;TLN1;FERMT3
Shigella Infections	0.00357162	0.132874	GORASP1;SETD1B;MYO9B;IKBKG;SQSTM1;VCL
Amyotrophic Lateral Sclerosis, Sporadic	0.0035873	0.132874	SRRM2;CREBBP;GRN;JUND;RXRA;GDI1;DCTN1;CD14;SQSTM1
Nephritis	0.00362375	0.133158	ITGAM;FLII;ITGB2;HLA-B;MYH9;NLRP1;IKBKG;ITGAL;TRIM21;OTUB1
Influenza	0.00373278	0.134815	SRRM2;GRN;NLRX1;JUND;ITGAM;RIPK3;SETDB1;HLA-B;WAS;PIK3CD;ADAR;GATAD2B;CKAP4;TNFRSF1A;IL17RA;LAMP1;SELL;GLB1;KPNA6;PADI4;ATG7;GLA;MARK2;EIF4G1
Autoinflammatory disorder	0.0037853	0.134815	NLRP12;HLA-B;NLRP1;TNFRSF1A
Deep philtrum	0.0037853	0.134815	MED12;PIGT;TALDO1;CBL
Macrothrombocytopenia	0.0037853	0.134815	WDR1;ACTN1;MYH9;NBEAL2
Reiter Syndrome	0.00415646	0.144846	NXF1;SERPINA1;HLA-B
Chronic ulcer	0.00415646	0.144846	ITGAM;TIMP2;TIMP1
Diabetic Nephropathy	0.00416081	0.144846	SRRM2;STAT5A;NFAT5;STAT5B;G6PD;DAPK2;STAT3;MKL1;INPPL1;PIK3CD;TALDO1;CYBA;ACTN4;SELL;GORASP1;TIMP2;AKT1;MYH9;PTPN6;TIMP1;SQSTM1;MARK2;PNPLA2
Pulmonary Fibrosis	0.0042371	0.145378	CREBBP;SERPINA1;DAPK2;PRKCD;STAT3;MKL1;HLA-B;PIK3CD;ARID3A;FOXO3;GLB1;RAC2;AKT1;MFN2;STAT6;TIMP1;NLRP1;ATG7;MARK2
leukemia	0.0042389	0.145378	RERE;RNH1;CSF3R;ITGAM;ITGB2;PIK3CD;ADAR;ITGAL;MED15;AKAP13;ACTR1A;LAMP1;FCGRT;ANPEP;TIMP2;TOM1;RAC2;AKT1;EP300;IKBKG;TRIM21;PIAS4;SRRM2;G6PD;RIPK3;ATP6AP1;PRKCD;MKL1;VPS37C;HLA-B;TALDO1;CYBA;TYK2;GORASP1;PADI4;ARHGEF2;DOCK2;GAS7;NFAT5;FLII;MVP;PTAFR;FOXO3;CBL;SLC9A1;RXRA;CD14;STAT5A;STAT5B;CREBBP;JUND;NR1H2;INTS3;STAT3;ARID3A;CFLAR;FMNL1;SELL;SP1;GLB1;PTPN6
Hypergammaglobulinemia	0.00429152	0.14581	STAT5A;STAT5B;GBA;TRIM21
Chronic Lymphocytic Leukemia	0.00431445	0.14581	RNH1;CSF3R;ITGAM;ITGB2;PIK3CD;ICAM3;FOXO3;ITGAL;CBL;RELB;MED12;LAMP1;ANPEP;ITGAX;AKT1;STAT6;CD14;MARK2;STAT5A;STAT5B;G6PD;JUND;SMARCC2;RIPK3;SEMA4D;STAT3;CFLAR;FMNL1;SELL;GLB1;GORASP1;HCLS1;PRKD2;TPP1;PTPN6;ARHGEF2;MAP3K11;FERMT3;EIF4G1
Liver Cirrhosis, Experimental	0.00435409	0.146083	ARHGAP9;GRN;UNC93B1;SLC44A2;MVP;PTAFR;ITGB2;DYSF;INPPL1;CFP;ITGAL;BICD2;GNAI2;STK10;TIMP2;RAC2;SH3BGRL3;TIMP1;SLC15A3;TMEM184B;ACTN1;PRKCD;CYBA;IGF2R;APBB1IP;HCK;FMNL1;MYADM;MYO1F;SIGLEC5
Thrombocytopenia	0.00455416	0.149689	CSF3R;POU2F1;WDR1;ACTN1;FLII;GBA;ITGB2;WAS;TALDO1;NBEAL2;STIM1;FCGRT;TBXAS1;FLOT2;MYH9;TRIM21
Gait abnormality	0.00463294	0.149689	RERE;DYNC1H1;GLB1;FLII;GBA;HLA-B;MFN2;IKBKG;PNPLA6;PLOD1;SBF1
Airway Obstruction	0.00467739	0.149689	SERPINA1;ADAM8;TIMP1;CD14;GLA
HIV Infections	0.00475145	0.149689	NLRX1;SERPINA1;ITGAM;SRF;ITGB2;ICAM3;ADAR;ENO1;FOXO3;ITGAL;TIMP2;AKT1;TIMP1;CD14;SRRM2;G6PD;JUND;RNF24;STAT3;HLA-B;CFLAR;IGF2R;CKAP4;TNFRSF1A;STIM1;GLB1;PAF1;ULK1;ARHGEF2;MAP3K11
Hypertensive disease	0.0047755	0.149689	NFAT5;CASZ1;SERPINA1;ITGAM;SRF;ITGB2;ARHGAP1;INPPL1;PIK3CD;ENO1;PLOD1;SLC9A1;GNAI2;ANPEP;RAC2;AKT1;MFN2;EP300;TIMP1;ATG7;ATP6V0A1;STAT5A;G6PD;JUND;PRKCD;STAT3;HLA-B;AGTRAP;CYBA;ARID3A;ACTN4;SORL1;TNFRSF1A;IL17RA;APBB1IP;STIM1;SELL;SP1;HGS;TBXAS1;MYH9;SQSTM1;GLA;VCL
Acute Erythroblastic Leukemia	0.00478961	0.149689	STAT5A;STAT5B;G6PD;POU2F1;ELF4;GLB1;FLII;GORASP1;STAT3;INPPL1;CLEC16A;PIK3CD
Autoimmune Lymphoproliferative Syndrome	0.00484149	0.149689	PRKCD;STAT3;TIMP1;UNC13D
Invasive Skin Melanoma	0.00484149	0.149689	STIM1;SRF;AKT1;ACTN4
Lymphatic obstruction	0.00484149	0.149689	INPPL1;AKT1;IKBKG;GLA
Onset of lymphedema around puberty	0.00484149	0.149689	INPPL1;AKT1;IKBKG;GLA
Joint laxity	0.00489518	0.149689	MED12;CREBBP;CANT1;GLB1;EP300;PLOD1;CBL
Pulmonary Emphysema	0.00496019	0.149689	JUND;SERPINA1;ITGAM;STAT3;TIMP2;ITGAX;ITGA5;FOXO3;GLA;MARK2;IL17RA;TAPBP
Adult Neuronal Ceroid Lipofuscinosis	0.00503141	0.149689	CLN3;DNAJC5;TPP1
Disproportionate tall stature	0.00503141	0.149689	MED12;AKT1;PLOD1
Mammary Analogue Secretory Carcinoma	0.00503141	0.149689	STAT5A;STAT5B;CKAP4
Ulcerative Colitis	0.00503655	0.149689	SERPINA1;ITGAM;MAST3;CLEC16A;ENO1;FOXO3;ITGAL;SLC9A1;NXF1;SBNO2;MKNK2;TOM1;ITGAX;DHX16;STAT6;TIMP1;KIF21B;CD14;STAT5A;NR1H2;STAT3;HLA-B;MYO9B;CFLAR;TYK2;PGD;TNFRSF1A;SELL;GLB1;FASN;GORASP1;PADI4;GAS7
Single transverse palmar crease	0.00510343	0.149689	MED12;CREBBP;EP300;EXTL3;RBM10
Calcinosis	0.00510343	0.149689	RIPK3;ITGB2;TIMP2;PTPN6;TIMP1
Proximal muscle weakness	0.00512886	0.149689	STIM1;GAA;DYSF;MFN2;RBCK1;PNPLA2
Proximal neurogenic muscle weakness	0.00512886	0.149689	STIM1;GAA;DYSF;MFN2;RBCK1;PNPLA2
Acute Coronary Syndrome	0.0051405	0.149689	STAT5A;STAT5B;RNH1;ACSS2;STAT3;ENO1;SELL;FASN;TIMP2;AKT1;CD14;TIMP1;VCL
Encephalitis	0.00521657	0.150955	GRN;ITGAM;ELF4;UNC93B1;DNAJC5;STAT3;TCIRG1;TIMP1;ATP6V0A1
Genetic Diseases, Inborn	0.00538464	0.15485	MYBPC3;SF3B4;DYNC1H1;CREBBP;G6PD;SERPINA1;CANT1;GAA;STAT3;ADAR;CBL;PHKA2;GATAD2B;BICD2;TNFRSF1A;GLB1;CHMP1A;MFN2;TPP1;RBM10;PNPLA2
Lipomatosis	0.00543684	0.154948	PIK3CD;AKT1;MFN2;PNPLA6
Thrombocythemia, Essential	0.00545498	0.154948	STAT5A;STAT5B;G6PD;CSF3R;ITGAM;FLII;STAT3;TYK2;CBL
Ki-1+ Anaplastic Large Cell Lymphoma	0.00550121	0.154972	SERPINA1;ANPEP;STAT3;AKT1;PIK3CD;MYH9;PTPN6;TIMP1;CFLAR;FOXO3;CKAP4;TNFRSF1A
Epistaxis	0.00555625	0.154972	GBA;TBXAS1;WAS;MYH9;NBEAL2
Frequent nosebleeds	0.00555625	0.154972	GBA;TBXAS1;WAS;MYH9;NBEAL2
Cardiac fibrosis	0.00581868	0.16132	SRF;MKL1;STAT3;TIMP2;FOXO3;TNFRSF1A;IL17RA
T-lymphocyte deficiency	0.00600909	0.164411	STIM1;ITGB2;ITGAL
Tricuspid Valve Insufficiency	0.00600909	0.164411	NDE1;DVL3;TNFRSF1A
Decreased antibody level in blood	0.00603669	0.164411	ATP6AP1;PRKCD;STAT3;PIK3CD;EXTL3
Autosomal Dominant Parkinsonism	0.00607917	0.1646	DCTN1;GBA;PRKCD;EIF4G1
Myelofibrosis	0.00650287	0.169268	STAT5A;STAT5B;CSF3R;TBXAS1;STAT3;AKT1;NBEAL2
Hamman-Rich syndrome	0.0065062	0.169268	SERPINA1;DAPK2;STAT3;HLA-B;PIK3CD;STAT6;ARID3A;TIMP1;NLRP1;CFLAR;FOXO3;CKAP4
Acquired scoliosis	0.00654527	0.169268	SF3B4;CREBBP;SERPINA1;PIGT;CANT1;FLII;STAT3;DYSF;PLOD1;MED12;POR;TBC1D20;GLB1;AKT1;MFN2;EP300;IKBKG;SBF1
Dermatitis, Atopic	0.00668401	0.169268	STAT5A;SEMA4A;STAT5B;JUND;STAT3;HLA-B;WAS;CLEC16A;RELB;NXF1;FCGRT;SP1;GLB1;EFHD2;HCLS1;STAT6;PTPN6;TIMP1;CD14;NLRP1
Hemoglobin low	0.00671328	0.169268	STIM1;MARS;TBXAS1;GBA;HLA-B;TALDO1;ACTN4;TCIRG1;GLA;FERMT3
Epstein-Barr Virus Infections	0.00672358	0.169268	GORASP1;MVP;PRKCD;STAT3;ITGB2;HLA-B;PIK3CD;PTPN6;TIMP1;ITGAL;UNC13D;CKAP4
Biliary Cirrhosis, Secondary	0.00677003	0.169268	CLEC16A;ICAM3;TYK2;TNFRSF1A
Prolonged bleeding time	0.00677003	0.169268	TBXAS1;WAS;MYH9;NBEAL2
Recurrent Staphylococcus aureus infections	0.0070743	0.169268	STAT3;CYBA
Leukemia, Natural Killer Cell Large Granular Lymphocytic	0.0070743	0.169268	STAT5B;AKT1
Neutropenia, severe chronic	0.0070743	0.169268	CSF3R;STAT3
Valvular disease	0.0070743	0.169268	TIMP2;TIMP1
Vascular fragility	0.0070743	0.169268	ITGAM;FLII
Atrophy of the spinal cord	0.0070743	0.169268	MFN2;PNPLA6
Bifid uterus	0.0070743	0.169268	CREBBP;EP300
Curvilinear intracellular accumulation of autofluorescent lipopigment storage material	0.0070743	0.169268	CLN3;TPP1
Duplication of phalanx of hallux	0.0070743	0.169268	CREBBP;EP300
Erlenmeyer flask deformity of the femurs	0.0070743	0.169268	GBA;PLEKHM1
Hidradenoma Papilliferum	0.0070743	0.169268	AKT1;PIK3CD
Mixed phenotype acute leukemia B/myeloid	0.0070743	0.169268	ANPEP;ITGAX
Partial/complete duplication of the phalanges of the hallux	0.0070743	0.169268	CREBBP;EP300
Premature development of the breasts	0.0070743	0.169268	CREBBP;EP300
Pleocytosis	0.00709245	0.169268	CSF3R;ITGAM;ITGB2
Leiomyosarcoma of uterus	0.00751089	0.178336	MED12;GRN;AKT1;EP300
High-Grade Prostatic Intraepithelial Neoplasia	0.00759446	0.1794	RXRA;FASN;PTOV1;PIK3CD;CFLAR;MARK2
Sezary Syndrome	0.00767864	0.180468	STAT5A;STAT5B;CREBBP;SELL;RPS6KA1;STAT3;AKT1;PTPN6;TNFRSF1A
Amyotrophic Lateral Sclerosis	0.00772532	0.180648	GRN;DCTN1;ADAR;BICD2;KIAA0513;ANPEP;TIMP2;AKT1;MFN2;DHX16;TIMP1;CD14;SRRM2;STAT5A;UPF1;CREBBP;RIPK3;HLA-B;ANXA11;IGF2R;TNFRSF1A;GORASP1;HCLS1;PNPLA6;SQSTM1
Infection	0.00793938	0.183654	G6PD;SERPINA1;STAT3;ITGB2;HLA-B;ADAR;PILRA;IGF2R;TNFRSF1A;HCK;SELL;SP1;FASN;ANPEP;AKT1;STAT6;TIMP1;ITGA5;CD14;EIF4G1
Glomerulonephritis	0.00795785	0.183654	JUND;SERPINA1;SELL;FLII;PTAFR;STAT3;TBXAS1;MYH9;TIMP1;TRIM21;OTUB1
Stereotyped Behavior	0.00807605	0.183654	RERE;GRN;CREBBP;FLII;EP300;SQSTM1
Primary Myelofibrosis	0.00810379	0.183654	STAT5A;STAT5B;CSF3R;INTS3;ITGB2;STAT3;AKT1;NBEAL2;TYK2;CBL
Allergic disposition	0.00815089	0.183654	SEMA4D;GLB1;GBA;STAT3;ITGB2;ITGAX;PIK3CD;STAT6;ADAM8;CD14;NLRP1;ITGAL
Cytomegalovirus Infections	0.00816269	0.183654	JUND;PRKCD;STAT3;HLA-B;ADAR;FOXO3;MNT;SP1;ANPEP;GORASP1;SCAP;CD14;EIF4G1
Arthralgia	0.00823818	0.183654	NLRP12;PIGT;PRKCD;HLA-B;MFN2;TYK2;GLA;TNFRSF1A
Self Mutilation	0.0082841	0.183654	CREBBP;NDE1;EP300
THROMBOCYTOPENIA 1 (disorder)	0.0082841	0.183654	WAS;MYH9;TIMP1
Flared iliac wings	0.0082841	0.183654	CREBBP;GLB1;EP300
Malignant neoplasm of prostate	0.00830826	0.183654	RERE;ARF1;RNH1;SERPINA1;ITGAM;ARHGAP1;PIK3CD;ENO1;MED15;NDST2;MED12;AKAP13;ANPEP;CFL1;RPS6KA1;TIMP2;RAC2;AKT1;GPR137;EP300;FLOT2;TIMP1;PIAS4;SRRM2;UPF1;REXO1;RIPK3;PRKCD;MKL1;RHBDF2;HLA-B;PTOV1;TRPC4AP;UNC13D;COASY;CKAP4;TNFRSF1A;IL17RA;STIM1;CLDN9;GORASP1;FSCN1;ADAM8;ITGA5;ARHGEF2;TLN1;SQSTM1;VCL;RNF31;GRN;CASZ1;CANT1;UBA7;FLII;SRF;MVP;FOXO3;RELB;RXRA;POLR2A;VPS52;MFN2;STAT6;MGAT1;CD14;NLRP1;SLC…
Neoplasm Invasiveness	0.0084067	0.183654	ARF1;SP1;CFL1;ITPK1;MYH9;ENO1;TIMP1;ITGA5;TLN1;SORL1
Hydrops Fetalis	0.00847385	0.183654	CANT1;GLB1;GBA;TALDO1;CBL;GLA;UNC13D
Non-Small Cell Lung Carcinoma	0.00866461	0.183654	SERPINA1;ITGAM;ARHGAP1;PIK3CD;ENO1;BICD2;MED12;FRAT1;LAMP1;ANPEP;CFL1;RPS6KA1;TIMP2;FLOT1;AKT1;EP300;FLOT2;TIMP1;SRRM2;ATP6AP1;DAPK2;PRKCD;HLA-B;ACTN4;CKAP4;TAPBP;RAB37;GORASP1;FSCN1;MYH9;ULK1;ITGA5;ARHGEF2;RBM23;SQSTM1;GRN;SRF;MVP;PTAFR;FOXO3;CBL;SBNO2;RXRA;POLR2A;DVL3;STAT6;CD14;NLRP1;ATG7;STAT5A;STAT5B;CREBBP;JUND;EGLN2;POU2F1;SETDB1;NR1H2;TNK2;SEMA4B;STAT3;CFLAR;IGF2R;RYBP;SP1;MARS;PTPN6;SIPA1
Pneumonia	0.00881681	0.183654	SEMA4A;CREBBP;JUND;PRKCD;PTAFR;STAT3;ITGB2;PIK3CD;FOXO3;TNFRSF1A;NLRP12;SELL;ITGAX;ADAM8;PTPN6;TIMP1;ITGA5;CD14;ARHGEF2;ATG7
Atrophic	0.0088827	0.183654	GRN;STAT3;AKT1;MFN2;SLC9A1
Blood Platelet Disorders	0.0091483	0.183654	WAS;MYH9;NBEAL2;FERMT3
Hemorrhage	0.0091483	0.183654	SERPINA1;TIMP2;TIMP1;FERMT3
M5b Acute differentiated monocytic leukemia	0.00937387	0.183654	CREBBP;GORASP1;MYADM;TIMP2;EP300;CD14;MYO1F
Recurrent bacterial infection	0.00954637	0.183654	ATP6AP1;STIM1;WAS;IKBKG;FERMT3
Wide anterior fontanel	0.00954637	0.183654	MED12;POR;CREBBP;EP300;TALDO1
Heart valve disease	0.00954637	0.183654	RIPK3;GLB1;ITGB2;PTPN6;TIMP1
Increased susceptibility to bacterial infections	0.00954637	0.183654	ATP6AP1;STIM1;WAS;IKBKG;FERMT3
Prone to bacterial infection	0.00954637	0.183654	ATP6AP1;STIM1;WAS;IKBKG;FERMT3
Early onset periodontitis	0.00958627	0.183654	ITGAM;ITGB2;ITGAL
Eczema Herpeticum	0.00958627	0.183654	SP1;STAT6;CD14
Prune Belly Syndrome	0.00958627	0.183654	ITGAM;HLA-B;ITGAX
Cardiomegaly	0.00975616	0.183654	MYBPC3;GAA;GBA;STAT3;AKT1;MFN2;RBCK1;VCL;SLC9A1
TARP syndrome	0.00975787	0.183654	SRRM2;RBM10
Thick rib	0.00975787	0.183654	GLB1;GNS
Thoracic Outlet Syndrome	0.00975787	0.183654	GORASP1;FOXO3
Abnormal platelets	0.00975787	0.183654	STIM1;FERMT3
Vascular ring	0.00975787	0.183654	CREBBP;EP300
Vertical gaze palsy	0.00975787	0.183654	DCTN1;SQSTM1
Vertical supranuclear gaze palsy	0.00975787	0.183654	DCTN1;SQSTM1
Blood platelet disease	0.00975787	0.183654	STIM1;FERMT3
CHROMOSOME 8p11 MYELOPROLIFERATIVE SYNDROME	0.00975787	0.183654	STAT5A;STAT5B
Cornela disease	0.00975787	0.183654	CREBBP;EP300
Dianzani autoimmune lymphoproliferative syndrome	0.00975787	0.183654	TIMP1;UNC13D
Familial Motor Neuron Disease	0.00975787	0.183654	DCTN1;PNPLA6
Globe retraction and deviation on adduction	0.00975787	0.183654	CREBBP;EP300
Hyperplasia of foramen magnum	0.00975787	0.183654	CREBBP;EP300
Increased circumference of foramen magnum	0.00975787	0.183654	CREBBP;EP300
Increased diameter of foramen magnum	0.00975787	0.183654	CREBBP;EP300
Increased IgA level	0.00975787	0.183654	WAS;NLRP1
Large foramen magnum	0.00975787	0.183654	CREBBP;EP300
Limited eye motility from Duane anomaly	0.00975787	0.183654	CREBBP;EP300
MPS III C	0.00975787	0.183654	EXTL3;GNS
Herpes Simplex Infections	0.00997156	0.186916	SRRM2;SERPINA1;ITGAM;POU2F1;UNC93B1;STAT3;ITGB2;PIK3CD;ITGAL;NXF1;FCGRT;SP1;GLB1;FASN;PSD4;ANPEP;TIMP2;AKT1;IKBKG;EIF4G1
Chronic eosinophilic leukemia	0.0100475	0.187581	STAT5A;STAT5B;STAT3;RRBP1
Generalized myoclonic seizures	0.0102434	0.190469	GRN;GLB1;NDE1;GBA;STAT3
Psoriasis	0.0103454	0.191597	GRN;SERPINA1;ITGAM;SRF;ITGB2;CLEC16A;PIK3CD;ITGAL;MED15;NXF1;SBNO2;ITGAX;AKT1;TIMP1;CD14;NLRP1;TRIM21;PIAS4;JUND;STAT3;HLA-B;TYK2;CKAP4;TNFRSF1A;IL17RA;STIM1;PTPN6;ARHGEF2;STK40
Muscular Dystrophy, Duchenne	0.0107773	0.1988	G6PD;RAB40C;GORASP1;HLA-B;DYSF;TIMP2;ENO1;TIMP1;ITGA5;VCL
Waldenstrom Macroglobulinemia	0.0108523	0.198821	STAT5A;STAT5B;POU2F1;ITGAM;PRKCD;AKT1;PIK3CD
Herpes encephalitis	0.0110009	0.198821	UNC93B1;TYK2;IKBKG
Skin lesion	0.0110021	0.198821	NXF1;STAT6;TRIM21;TNFRSF1A
Broad hallux	0.0110021	0.198821	SF3B4;MED12;CREBBP;EP300
Neuronal Ceroid-Lipofuscinoses	0.0110021	0.198821	CLN3;GRN;DNAJC5;TPP1
Celiac Disease	0.0110969	0.198821	SERPINA1;PRKCD;STAT3;HLA-B;ANXA11;PIK3CD;MYO9B;TNFRSF1A;SELL;FCGRT;STAT6;CD14;TIMP1;NLRP1
Flexion contractures of joints	0.0111649	0.198821	MED12;POR;CREBBP;TBC1D20;GBA;EP300;MFN2;GNS
Mycoses	0.0111649	0.198821	LAMP1;ITGB2;STAT3;ITGAX;WAS;TCIRG1;IGF2R;IL17RA
Neurilemmoma	0.0111649	0.198821	STAT5A;STAT5B;HGS;TNK2;STAT3;AKT1;PIK3CD;HCLS1
androgen independent prostate cancer	0.0113598	0.200988	TNK2;STAT3;FSCN1;AKT1;PIK3CD;ENO1;CFLAR;FOXO3;IL17RA
Patent ductus arteriosus	0.0113734	0.200988	CREBBP;PIGT;ITGAM;ELF4;GLB1;FASN;STAT3;TALDO1;EP300;DVL3;PIK3CD;CD14
Skin Ulcer	0.0114362	0.20133	ITGB2;STAT3;HLA-B;IKBKG;TAPBP;IL17RA
Melanoma, B16	0.0116385	0.20258	RNH1;ITGAM;GLB1;STAT3;HLA-B;PIK3CD;ENO1;SQSTM1
Vasculitis	0.0116385	0.20258	NXF1;SERPINA1;ANPEP;ITGB2;HLA-B;ENO1;CBL;IL17RA
Flexion contracture	0.0116385	0.20258	MED12;POR;CREBBP;TBC1D20;GBA;EP300;MFN2;GNS
Noonan Syndrome	0.0117403	0.202602	STAT5A;STAT5B;STAT3;ARHGEF2;CBL
Increased tendency to bruise	0.0120793	0.202602	GBA;TBXAS1;WAS;MYH9;NBEAL2;PLOD1
Restrictive cardiomyopathy	0.0125296	0.202602	MYBPC3;PIGT;PRKCD
Laryngomalacia	0.0125296	0.202602	CREBBP;POR;EP300
Mucopolysaccharidosis Type IIIA	0.0125296	0.202602	ITGAM;GNS;EXTL3
Pancolitis	0.0125296	0.202602	ITGAM;MKNK2;MYO9B
Contracture	0.0126863	0.202602	MED12;POR;CREBBP;TBC1D20;GBA;EP300;MFN2;TIMP1;GNS
Malignant neoplasm of brain	0.0126863	0.202602	LAMP1;CRISPLD2;ITGB2;STAT3;AKT1;PIK3CD;DTX2;SLC27A3;EXTL3
Rounded columella	0.0128189	0.202602	CREBBP;EP300
Skin nodule	0.0128189	0.202602	ITGAM;ITGB2
Motor Neuron Disease, Upper	0.0128189	0.202602	DYNC1H1;PNPLA6
Tubular adenoma	0.0128189	0.202602	SERPINA1;TRIM21
Abnormality of the menstrual cycle	0.0128189	0.202602	POR;NBEAL2
Autosomal Recessive Chronic Granulomatous Disease	0.0128189	0.202602	G6PD;CYBA
Chromosome 1p36 Deletion Syndrome	0.0128189	0.202602	RERE;CASZ1
Collapsing glomerulopathy	0.0128189	0.202602	MYH9;ACTN4
Enzymopathy	0.0128189	0.202602	G6PD;GLB1
Increased mean platelet volume	0.0128189	0.202602	ACTN1;MYH9
Increased neuronal autofluorescent lipopigment	0.0128189	0.202602	CLN3;TPP1
Infant length	0.0128189	0.202602	ZNFX1;SKIV2L
Low hanging columella	0.0128189	0.202602	CREBBP;EP300
Menstrual abnormalities	0.0128189	0.202602	POR;NBEAL2
Neuronal lipopigments	0.0128189	0.202602	CLN3;TPP1
Perirectal abscess	0.0128189	0.202602	ITGB2;CYBA
Prominent columella	0.0128189	0.202602	CREBBP;EP300
Rectal abscess	0.0128189	0.202602	ITGB2;CYBA
Myopathy	0.0128213	0.202602	MYBPC3;G6PD;ACADVL;MTMR14;SRF;GAA;PRKCD;DYSF;CTNS;GATAD2B;STIM1;AKT1;PTPN6;RBCK1;IKBKG;SQSTM1;PNPLA2
Congenital anomaly of the kidney	0.013082	0.206019	CREBBP;POR;EP300;TALDO1
Diabetes Mellitus, Experimental	0.0136817	0.21085	PRKCD;TIMP2;CYBA;TIMP1;FOXO3;SLC9A1;TNFRSF1A
Streptozotocin Diabetes	0.0136817	0.21085	PRKCD;TIMP2;CYBA;TIMP1;FOXO3;SLC9A1;TNFRSF1A
Alloxan Diabetes	0.0136817	0.21085	PRKCD;TIMP2;CYBA;TIMP1;FOXO3;SLC9A1;TNFRSF1A
Paresis	0.0136817	0.21085	STIM1;MTMR14;GAA;DYSF;MFN2;RBCK1;PGD
Cholangitis, Sclerosing	0.0136818	0.21085	SBNO2;STAT3;CLEC16A;PRKD2;TYK2;ITGAL;TNFRSF1A;GAS7
Contracture of joint	0.0136818	0.21085	MED12;POR;CREBBP;TBC1D20;GBA;EP300;MFN2;GNS
Lupus Erythematosus, Subacute Cutaneous	0.0141738	0.21085	TYK2;ITGAL;TRIM21
Stage IV Bladder Cancer AJCC v6	0.0141738	0.21085	STAT3;PIK3CD;AKT1
Tumor Necrosis Factor Receptor 1-Associated Periodic Syndrome	0.0141738	0.21085	FSCN1;CD14;TNFRSF1A
Activated B-cell type diffuse large B-cell lymphoma	0.0141738	0.21085	GBA;STAT3;AKT1
Bloch Sulzberger syndrome	0.0141738	0.21085	G6PD;IKBKG;TNFRSF1A
Capillary malformation (disorder)	0.0141738	0.21085	STAT3;MYH9;IL17RA
Congenital dislocation of radial head	0.0141738	0.21085	CREBBP;EP300;EXTL3
Familial benign pemphigus	0.0141738	0.21085	SP1;HLA-B;CKAP4
Loss of speech	0.0141738	0.21085	GRN;ADAR;SQSTM1
Macule	0.0141738	0.21085	HLA-B;AKT1;ADAR
Petechiae	0.0141738	0.21085	GBA;WAS;FERMT3
Other ureteric obstruction	0.0142095	0.21085	CFL1;AKT1;RELB;TNFRSF1A
Osteopetrosis	0.014254	0.21085	ARF1;PLEKHM1;TCIRG1;IKBKG;FERMT3
leiomyosarcoma	0.0143054	0.210936	MED12;GRN;FASN;STAT3;AKT1;PIK3CD;FERMT3
Prostate carcinoma	0.01437	0.211216	RERE;ARF1;RNH1;SERPINA1;ITGAM;ARHGAP1;PIK3CD;ADAR;ENO1;MED15;MED12;AKAP13;ANPEP;CFL1;RPS6KA1;TIMP2;RAC2;AKT1;GPR137;EP300;FLOT2;TIMP1;PIAS4;SRRM2;UPF1;REXO1;RIPK3;ATP6AP1;PRKCD;MKL1;RHBDF2;HLA-B;PTOV1;TRPC4AP;COASY;CKAP4;TNFRSF1A;IL17RA;STIM1;GORASP1;FSCN1;ADAM8;ITGA5;ARHGEF2;TLN1;SQSTM1;VCL;GRN;CANT1;UBA7;FLII;SRF;MVP;FOXO3;RELB;RXRA;POLR2A;VPS52;MFN2;STAT6;MGAT1;CD14;NLRP1;SLC15A3;ATG7;MARK2;ST…
Prostatic Neoplasms	0.014604	0.213976	RNF31;GRN;CASZ1;SERPINA1;ITGAM;SRF;PIK3CD;ENO1;FOXO3;CBL;MED15;RELB;NDST2;MED12;AKAP13;RXRA;VPS52;TIMP2;AKT1;EP300;STAT6;TIMP1;CD14;SLC15A3;STAT5A;STAT5B;CREBBP;JUND;SETDB1;TNK2;INTS3;PRKCD;STAT3;PTOV1;CFLAR;TYK2;UNC13D;IGF2R;ZNFX1;CLDN9;SP1;GLB1;FASN;GORASP1;TBXAS1;TPP1;PTPN6;ITGA5
Hodgkin Disease	0.0146831	0.214456	STAT5A;STAT5B;DAPK2;STAT3;CLEC16A;PIK3CD;CFLAR;FOXO3;TNFRSF1A;NXF1;FMNL1;RYBP;RXRA;SELL;FCGRT;HGS;TIMP2;FSCN1;AKT1;HCLS1;STAT6;TIMP1
Anemia	0.0150588	0.219252	CASZ1;G6PD;INTS1;STAT3;GBA;HLA-B;TALDO1;TCIRG1;ACTN4;TNFRSF1A;STIM1;MARS;TBXAS1;FLOT2;PTPN6;ATG7;GLA;SIPA1;FERMT3
Keloid	0.0151486	0.219436	CREBBP;GLB1;STAT3;AKT1;EP300;PIK3CD;TIMP1;MARK2;CKAP4
Systemic Inflammatory Response Syndrome	0.0151662	0.219436	SERPINA1;RIPK3;SELL;PIK3CD;CD14
Anemia, Sickle Cell	0.0154204	0.222419	G6PD;JUND;SELL;GORASP1;ITGB2;AKT1;TALDO1;MYH9;ITGAL;TRIM21;TNFRSF1A
Endothelial dysfunction	0.0154992	0.222447	DYNC1H1;G6PD;ITGAM;SELL;DAPK2;GORASP1;ITGB2;AKT1;EXTL3;SQSTM1;GLA;PNPLA2
Pancytopenia	0.0156133	0.222447	G6PD;GLB1;GBA;STAT3;TALDO1;TPP1;TCIRG1
Gaucher Disease	0.0156796	0.222447	LAMP1;RIPK3;GLB1;GBA;CD14;GLA
Motor neuron atrophy	0.0156796	0.222447	GRN;DCTN1;PIK3CD;PNPLA6;SQSTM1;BICD2
Cervix carcinoma	0.0158465	0.222447	GRN;RNH1;SERPINA1;MVP;UBR4;PIK3CD;ICAM3;SLC9A1;NXF1;FRAT1;TIMP2;AKT1;MFN2;STAT6;TIMP1;SBF1;STAT5A;STAT5B;JUND;RIPK3;ATP6AP1;NR1H2;PRKCD;STAT3;HLA-B;CYBA;CFLAR;COASY;CKAP4;TAPBP;STIM1;SP1;GLB1;GORASP1;ITGA5;SIPA1
CONSTRICTING BANDS, CONGENITAL	0.0159344	0.222447	POR;ITGB2;TRIM21
Arachnodactyly	0.0161166	0.222447	MED12;POR;AKT1;PLOD1;SEC24C
Cleft palate with cleft lip	0.0161166	0.222447	ACSS2;TIMP2;MYH9;IKBKG;CKAP4
Fever	0.0162259	0.222447	NLRP12;GAA;NCF4;STAT3;HLA-B;WAS;CYBA;UNC13D;TNFRSF1A
Recurrent sinopulmonary infections	0.0162391	0.222447	STAT3;PIK3CD
Bare Lymphocyte Syndrome, Type I	0.0162391	0.222447	NXF1;TAPBP
MUSCULAR DYSTROPHY, LIMB-GIRDLE, TYPE 2B	0.0162391	0.222447	DCTN1;DYSF
Vacuolated lymphocytes	0.0162391	0.222447	CLN3;GLB1
WHIM syndrome	0.0162391	0.222447	ATP6AP1;RAC2
Cicatrization	0.0162391	0.222447	MFN2;IKBKG
Lung cancer stage I	0.0162391	0.222447	SP1;ENO1
Osteoporosis with pseudoglioma	0.0162391	0.222447	INPPL1;TCIRG1
Lymphadenopathy	0.0164798	0.224679	STIM1;PRKCD;PIK3CD;CYBA;TCIRG1;TNFRSF1A
Frontotemporal dementia	0.0165897	0.224679	SRRM2;GRN;FMNL1;LAMP1;DCTN1;ANPEP;SQSTM1;MAP4K4
Thyroiditis	0.0166447	0.224679	SELL;AKT1;NLRP1;TRIM21
Birthmark	0.0166447	0.224679	MED12;CREBBP;EP300;CBL
Muscular stiffness	0.0166447	0.224679	ACADVL;STIM1;GBA;TNFRSF1A
Prostatic Intraepithelial Neoplasias	0.0167852	0.225917	GRN;RXRA;FASN;GORASP1;PTOV1;AKT1;PIK3CD;STAT6;TIMP1
Primary biliary cirrhosis	0.0168958	0.226746	POU2F1;STAT3;ITGB2;CLEC16A;ICAM3;ANXA11;ARID3A;TYK2;FOXO3;ITGAL;TNFRSF1A;LAMP1;GLB1;SQSTM1
Mastocytosis, Systemic	0.0171058	0.228901	STAT5A;STAT5B;AKT1;PTPN6;CBL
Stereotypic Movement Disorder	0.0173077	0.23027	RERE;GRN;CREBBP;FLII;EP300;SQSTM1
Charcot-Marie-Tooth Disease	0.017388	0.23027	MYBPC3;DYNC1H1;DCTN1;GAA;GBA;BICD2;MARS;MFN2;ARHGEF2;PNPLA6;SBF1;GLA;VCL
Fibrosarcoma	0.017388	0.23027	JUND;RIPK3;RHBDF2;PIK3CD;TYK2;TNFRSF1A;SP1;GLB1;MTF1;GORASP1;TIMP2;HCLS1;ITGA5
Tuberculosis	0.0174429	0.23027	RIPK3;MVP;STAT3;HLA-B;PIK3CD;ICAM3;CFLAR;CFP;FOXO3;TNFRSF1A;NXF1;NLRP12;LAMP1;FASN;AKT1;MFN2;RBCK1;IKBKG;TIMP1;CD14;ARHGEF2;SQSTM1
cervical cancer	0.0177661	0.23027	MVP;UBR4;PIK3CD;ICAM3;SLC9A1;NXF1;FRAT1;TIMP2;AKT1;STAT6;SBF1;MARK2;STAT5A;STAT5B;POU2F1;RIPK3;ATP6AP1;NR1H2;PRKCD;STAT3;HLA-B;CYBA;CFLAR;COASY;TAPBP;STIM1;SP1;GLB1;GORASP1;ITGA5;SQSTM1;SIPA1
Lymphoma, Follicular, Grade 1	0.0178122	0.23027	CREBBP;ATP6AP1;SELL
T-Cell Large Granular Lymphocyte Leukemia	0.0178122	0.23027	STAT5B;STAT3;SBF1
Familial erythrocytosis	0.0178122	0.23027	STAT5A;STAT5B;EGLN2
Prolonged neonatal jaundice	0.0178122	0.23027	G6PD;ATP6AP1;GALK1
Nasopharyngeal carcinoma	0.0178315	0.23027	PIK3CD;ENO1;FOXO3;MED15;MNT;AKT1;FLOT2;SRRM2;STAT5A;STAT5B;CREBBP;NR1H2;STAT3;HLA-B;PTOV1;CFLAR;CKAP4;SP1;GLB1;FASN;GORASP1;FSCN1;PTPN6;ULK1;TLN1;EIF4G1;PNPLA2
Mammary Tumorigenesis	0.0179459	0.23027	STAT5A;INTS1;STAT3;WAS;AKT1;PIK3CD;FLOT2;ARHGEF2;FOXO3
Granulomatous Disease, Chronic, X-Linked	0.0179541	0.23027	G6PD;NCF4;CYBA;IKBKG
Cafe-au-Lait Spots	0.0179541	0.23027	MED12;CREBBP;EP300;CBL
Enteritis	0.0179541	0.23027	STAT5A;STAT5B;JUND;TIMP1
Peripheral axonal neuropathy	0.0179541	0.23027	MARS;MFN2;PNPLA6;COASY
Hepatitis C	0.0180949	0.231038	ARF1;SERPINA1;MVP;PIK3CD;ICAM3;ADAR;FOXO3;ITGAL;NXF1;LAMP1;AKT1;MFN2;DHX16;CD14;STAT5A;STAT5B;DYNC1H1;STAT3;HLA-B;CSNK1D;TNFRSF1A;TAPBP;TBC1D20;FASN;SQSTM1;MAP3K11;EIF4G1
Muscular Dystrophies, Limb-Girdle	0.0181637	0.231038	SRRM2;DCTN1;GAA;DYSF;CTNS;CFLAR
Edema	0.0181637	0.231038	INPPL1;STAT6;TIMP1;ACTN4;TNFRSF1A;SLC9A1
IGA Glomerulonephritis	0.0182979	0.232108	MTMR3;SELL;FCGRT;GORASP1;WAS;ITGAX;PIK3CD;MYH9;ACTN4;CD14;TIMP1
Myeloid Leukemia	0.018538	0.234511	SRRM2;STAT5A;STAT5B;JUND;CSF3R;ITGAM;RIPK3;STAT3;ITGB2;PIK3CD;ITGAL;MYADM;AKT1;HCLS1;PRKD2;PTPN6;TIMP1;CD14;NLRP1
Papillary thyroid carcinoma	0.018703	0.235954	SRRM2;DYNC1H1;RNH1;SERPINA1;WDR1;SRF;STAT3;ITGB2;HLA-B;PIK3CD;FOXO3;CKAP4;IL17RA;SELL;FASN;MTF1;GORASP1;AKT1;TIMP1;ATG7;GLA
Moyamoya disease 1	0.0193258	0.241671	TIMP2;PLOD1;TIMP1;CBL
Increased drug resistance	0.0198079	0.241671	MVP;PIK3CD;AKT1
Indian childhood cirrhosis	0.0198079	0.241671	HLA-B;CYBA;CKAP4
Triglycerides measurement	0.0198638	0.241671	MYBPC3;ITPK1;STK19;GMIP;SORL1;GATAD2A;SLC9A1;RXRA;GLB1;RPS6KA1;TBXAS1;PLCB2;VCL;GAS7
Spondyloepiphyseal dysplasia, congenita	0.020001	0.241671	CANT1;GLB1
Toe-walking gait	0.020001	0.241671	BICD2;COASY
Blunted affect	0.020001	0.241671	GRN;SQSTM1
Carnitine deficiency	0.020001	0.241671	ACADVL;CTNS
Decrease in jaw opening	0.020001	0.241671	SF3B4;GBA
EEG with continuous slow activity	0.020001	0.241671	GRN;SQSTM1
Gangrene	0.020001	0.241671	HLA-B;CD14
Laron Syndrome	0.020001	0.241671	STAT5A;STAT5B
Limited jaw mobility	0.020001	0.241671	SF3B4;GBA
Limited jaw opening	0.020001	0.241671	SF3B4;GBA
Microscopic hematuria	0.020001	0.241671	CTNS;MYH9
Acute Megakaryocytic Leukemias	0.0200436	0.241671	G6PD;ITGAM;ANPEP;SRF;MKL1;AKT1;ITGAL
Hyperammonemia	0.0200436	0.241671	CLN3;ACADVL;GLB1;GAA;GBA;TPP1;GLA
Arteriosclerosis	0.0201607	0.242386	NFAT5;GRN;SERPINA1;ITGAM;WDR1;PTAFR;ITGB2;PIK3CD;SLC9A1;ANPEP;ITGAX;AKT1;SCAP;STAT6;TIMP1;CD14;POU2F1;RIPK3;SEMA4D;STAT3;PTOV1;CYBA;SORL1;TNFRSF1A;OSCAR;SP1;HGS;TBXAS1;MYH9;ADAM8;PADI4;SQSTM1;VCL;PNPLA2;SNTB2
ovarian neoplasm	0.0202777	0.242386	GRN;GDI1;PTAFR;PIK3CD;FOXO3;AKAP13;FRAT1;LAMP1;PSD4;TIMP2;AKT1;TIMP1;ATG7;SRRM2;STAT5A;STAT5B;NR1H2;STAT3;RHBDF2;HLA-B;CFLAR;ACTN4;ARID3B;LRWD1;IGF2R;SP1;FASN;PADI4;ITGA5;SQSTM1;OTUB1
Nephroblastoma	0.0202969	0.242386	PIAS4;CSF3R;FLII;MVP;STAT3;PIK3CD;ADAR;ACTN4;IGF2R;CKAP4;STIM1;ITGAX;PAF1;CD14;TIMP1
Philadelphia chromosome-positive acute lymphoblastic leukemia	0.0203122	0.242386	STAT5A;STAT5B;ANPEP;PIK3CD;AKT1
Lung Diseases, Interstitial	0.0206379	0.245207	AKAP13;COPA;MARS;GBA;HLA-B;AKT1;DHX16;TNFRSF1A
Deafness	0.0206706	0.245207	MED12;SF3B4;CREBBP;GLB1;GAA;GBA;AKT1;TALDO1;EP300;MYH9;TCIRG1;GNS
Serum triglycerides raised	0.0207605	0.245207	FLII;STXBP2;PHKA2;UNC13D
Lower limb muscle weakness	0.0207605	0.245207	DYNC1H1;DCTN1;DYSF;BICD2
Aneurysm	0.0213751	0.251184	SERPINA1;RIPK3;GORASP1;MARS;TIMP2;AKT1;PADI4;TIMP1
Decreased platelet count	0.0213751	0.251184	STIM1;ACTN1;TBXAS1;GBA;WAS;TALDO1;MYH9;NBEAL2
Duodenal Ulcer	0.0214625	0.251573	SERPINA1;POU2F1;SELL;STAT3;TIMP1
CNS disorder	0.0216973	0.253474	SERPINA1;GLB1;NR1H2;RAC2;ADAM8;MGAT1;TIMP1
Cerebral Ischemia	0.0217341	0.253474	GRN;JUND;RIPK3;SP1;STAT3;PIK3CD;CD14;ITGAL;MARK2;MAP3K11;IL17RA;TNFRSF1A
Mammary Neoplasms	0.0218834	0.253745	ARF1;SERPINA1;INPPL1;PIK3CD;ADAR;ENO1;MED12;AKAP13;PSD4;CFL1;RPS6KA1;TIMP2;ITGAX;AKT1;DHX16;EP300;FLOT2;TIMP1;VPS39;PRKCD;RHBDF2;HLA-B;CSNK1D;CKAP4;TNFRSF1A;POR;STIM1;HGS;FSCN1;HCLS1;MYH9;ADAM8;ITGA5;PLCB2;SQSTM1;RNF31;GRN;CASZ1;ACSS2;MVP;WAS;FOXO3;SLC9A1;GNAI2;RXRA;SAFB2;STAT6;CD14;RBM10;STAT5A;STAT5B;CREBBP;JUND;POU2F1;IQSEC1;NDE1;TNK2;STAT3;CFLAR;ARID3B;GATAD2B;IGF2R;CLK2;SP1;GLB1;FASN;MAP3K11…
Elevated C-reactive protein	0.0219218	0.253745	NLRP12;TYK2;TNFRSF1A
Elevated C-reactive protein level	0.0219218	0.253745	NLRP12;TYK2;TNFRSF1A
Infection caused by Helicobacter pylori	0.0221157	0.25535	JUND;STAT3;PIK3CD;PGD;FOXO3;TNFRSF1A;NLRP12;GORASP1;AKT1;PTPN6;CD14;TIMP1;TRIM21
Curvature of spine	0.0222495	0.25573	SF3B4;CREBBP;PIGT;CANT1;FLII;STAT3;PLOD1;MED12;POR;TBC1D20;GLB1;AKT1;MFN2;EP300;IKBKG;SBF1
Fabry Disease	0.022259	0.25573	G6PD;GLB1;GAA;GLA
West Nile viral infection	0.0226543	0.258871	ELF4;GBA;HLA-B;CD14;TNFRSF1A
Attention Deficit Disorder	0.0238882	0.258871	CREBBP;SERPINA1;PIK3CD;AKT1;CSNK1D
Difficulty speaking	0.0238882	0.258871	RERE;GRN;CHMP1A;SQSTM1;GATAD2B
Inborn Errors of Metabolism	0.0238882	0.258871	G6PD;SERPINA1;GLB1;GLA;GALK1
Problems speaking	0.0238882	0.258871	RERE;GRN;CHMP1A;SQSTM1;GATAD2B
Shawl scrotum	0.0240877	0.258871	CREBBP;EP300
SHORT syndrome	0.0240877	0.258871	AKT1;PIK3CD
Abnormal platelet morphology	0.0240877	0.258871	WAS;MYH9
Trisomy 4	0.0240877	0.258871	CSF3R;ITGB2
Arterial aneurysm	0.0240877	0.258871	SERPINA1;STAT3
Autosomal dominant late onset Parkinson disease	0.0240877	0.258871	GBA;EIF4G1
Contracture of multiple joints	0.0240877	0.258871	MED12;NDE1
Difficulty making arithmetical calculations	0.0240877	0.258871	GRN;SQSTM1
Hereditary Autoinflammatory Diseases	0.0240877	0.258871	NLRP12;TNFRSF1A
Hyperorality	0.0240877	0.258871	GRN;SQSTM1
Hypoplastic vertebral bodies	0.0240877	0.258871	GLB1;INPPL1
Idiopathic chronic pancreatitis	0.0240877	0.258871	CRISPLD2;TNFRSF1A
Intestinal Perforation	0.0240877	0.258871	SLCO3A1;TRIM21
LACTASE PERSISTENCE	0.0240877	0.258871	POU2F1;GLB1
Limbal stem cell deficiency	0.0240877	0.258871	NLRP1;CKAP4
Lymphohistiocytosis	0.0240877	0.258871	STXBP2;UNC13D
Parapsoriasis	0.0240877	0.258871	CTDSP1;ANPEP
Parkinsonism, Experimental	0.0241539	0.258871	DCTN1;GBA;PRKCD
Aphthous Stomatitis	0.0241539	0.258871	NLRP12;NCF4;HLA-B
Autosomal Dominant Juvenile Parkinson Disease	0.0241539	0.258871	DCTN1;GBA;PRKCD
Childhood Burkitt Lymphoma	0.0241539	0.258871	CSF3R;PIK3CD;AKT1
Familial Juvenile Parkinsonism	0.0241539	0.258871	DCTN1;GBA;PRKCD
Ovarian epithelial cancer recurrent	0.0241539	0.258871	STAT5A;STAT5B;PSD4
Ramsay Hunt Paralysis Syndrome	0.0241539	0.258871	DCTN1;GBA;PRKCD
Hyperkeratosis	0.0243515	0.260387	RHBDF2;GBA;AKT1;NLRP1;IKBKG;GLA;IL17RA
Eosinophilia	0.0246386	0.26285	ITGAM;ANPEP;STAT3;HLA-B;MYH9;RRBP1;STAT6;IKBKG;EXTL3
Lymphedema	0.0254495	0.270255	INPPL1;AKT1;IKBKG;GLA
Moyamoya Disease	0.0254495	0.270255	TIMP2;PLOD1;TIMP1;CBL
Primary malignant neoplasm	0.0257729	0.273063	SF3B4;GRN;ACSS2;FLII;SRF;WAS;PIK3CD;ADAR;ENO1;FOXO3;SLC9A1;AKT1;DVL3;EP300;ATG7;SULT1A3;MARK2;SRRM2;STAT5A;STAT5B;DYNC1H1;CREBBP;G6PD;RIPK3;NR1H2;STAT3;RAB37;SP1;FASN;MARS;MYH9;PLCB2;SQSTM1
Age related macular degeneration	0.0260454	0.273305	SERPINA1;STAT3;HLA-B;STK19;PILRA;CFP;IL17RA;LAMP1;HGS;IMPDH1;SKIV2L;TIMP1;ATG7;SQSTM1;PNPLA2
Squamous cell carcinoma of lung	0.0263967	0.273305	MED12;CREBBP;STAT3;AKT1;EP300;PIK3CD;TRIM26;ENO1;FOXO3;IGF2R;GAS7;EIF4G1
Social disinhibition	0.0265041	0.273305	GRN;SORL1;SQSTM1
Stage IV Breast Cancer AJCC v6 and v7	0.0265041	0.273305	NLRP12;PIK3CD;AKT1
Abnormal visual evoked potential	0.0265041	0.273305	TBC1D20;MFN2;TCIRG1
Alveolar Bone Loss	0.0265041	0.273305	ITGB2;STAT6;ITGAL
Angiofibroma	0.0265041	0.273305	TIMP2;STAT6;TIMP1
Dysgerminoma	0.0265041	0.273305	AKT1;CD14;PADI4
Generalized glycogen storage disease of infants	0.0265041	0.273305	GAA;GLA;IGF2R
Infection of bone	0.0265041	0.273305	ITGB2;CYBA;TCIRG1
Neutrophil abnormality	0.0265041	0.273305	NCF4;HLA-B;CYBA
Paget Disease Extramammary	0.0265041	0.273305	STAT5A;PIK3CD;AKT1
Colon Carcinoma	0.0269876	0.273757	ITGAM;INPPL1;PIK3CD;ENO1;MED15;MED12;ANPEP;CFL1;RPS6KA1;TIMP2;ITGAX;RAC2;AKT1;EP300;TIMP1;TRIM21;CDK5RAP3;MYBPC3;PIAS4;SRRM2;RIPK3;PRKCD;HLA-B;TYK2;CKAP4;TNFRSF1A;HCK;CRISPLD2;HGS;FSCN1;ULK1;ITGA5;SQSTM1;NLRX1;MVP;WAS;CFP;FOXO3;GNAI2;CLN3;RXRA;SERTAD1;STAT6;NLRP1;MARK2;STAT5A;CREBBP;JUND;NR1H2;STAT3;ARID3A;CFLAR;GATAD2B;NLRP12;SELL;SP1;GLB1;FASN;PTPN6;FERMT3
Lymphohistiocytosis, Hemophagocytic	0.0271426	0.273757	LAMP1;STXBP2;PTPN6;UNC13D
Adrenal Cushing's syndrome	0.0271426	0.273757	POR;SP1;FASN;COASY
Uveitis	0.0272207	0.273757	SERPINA1;STAT3;HLA-B;CD14;NLRP1;IKBKG;TNFRSF1A
Cardiomyopathy, Dilated	0.0275656	0.273757	MYBPC3;CASZ1;DAPK2;SRF;STAT3;PIK3CD;RXRA;GLB1;FASN;AKT1;MFN2;DHX16;RBCK1;TIMP1;GLA;VCL
Stable angina	0.0278466	0.273757	ITGAM;ACSS2;SELL;TIMP1;CD14
Axonal neuropathy	0.0278466	0.273757	GAA;MARS;MFN2;PNPLA6;COASY
Poor speech	0.0278466	0.273757	RERE;GRN;CHMP1A;SQSTM1;GATAD2B
Ewings sarcoma	0.0281105	0.273757	SRRM2;CREBBP;FLII;APLP2;STAT3;HLA-B;ARHGAP1;PIK3CD;CBL;CKAP4;FCGRT;SP1;AKT1;DHX16
Dental Fluorosis, Acquired	0.0284827	0.273757	TIMP2;TIMP1
Restrictive behavior, interests, and activities	0.0284827	0.273757	GRN;SQSTM1
Abnormal brain FDG positron emission tomography	0.0284827	0.273757	GRN;SQSTM1
Abnormal lower motor neuron morphology	0.0284827	0.273757	DCTN1;SQSTM1
Trismus	0.0284827	0.273757	SF3B4;GBA
Abnormality of aortic arch	0.0284827	0.273757	GBA;SEC24C
Cheilitis	0.0284827	0.273757	STAT3;IL17RA
Developmental arithmetic disorder	0.0284827	0.273757	GRN;SQSTM1
Distal lower limb muscle weakness	0.0284827	0.273757	DYNC1H1;PNPLA6
Frontotemporal cerebral atrophy	0.0284827	0.273757	GRN;SQSTM1
Ganglioneuromatosis	0.0284827	0.273757	AKT1;PIK3CD
Hermaphroditism	0.0284827	0.273757	SRRM2;PRKD2
Hypersplenism	0.0284827	0.273757	GORASP1;GBA
Lack of insight	0.0284827	0.273757	GRN;SQSTM1
Lacrimal Duct Obstruction	0.0284827	0.273757	CREBBP;EP300
Miosis disorder	0.0284827	0.273757	POU2F1;STIM1
Obstruction of nasolacrimal duct	0.0284827	0.273757	CREBBP;EP300
PTEN Hamartoma Tumor Syndrome	0.0284827	0.273757	AKT1;PIK3CD
Deglutition Disorders	0.0285779	0.273757	RERE;GMPPA;RHBDF2;GBA;HLA-B;DYSF;CTNS;SQSTM1;GNS
Myocardial Infarction	0.028862	0.273757	ITGAM;TUBGCP2;ZC3H3;MVP;STXBP2;CLEC16A;PIK3CD;ENO1;FOXO3;CFL1;TIMP2;AKT1;MFN2;SCAP;TIMP1;CD14;SBF1;ATG7;G6PD;RIPK3;ITPK1;STAT3;HLA-B;CYBA;IGF2R;TNFRSF1A;SELL;SP1;MYH9;ADAM8;GLA
Weight decreased	0.0288659	0.273757	MED12;DCTN1;RHBDF2;GBA;STAT3;HLA-B;CD14;ATG7
Hippocampal sclerosis	0.0289014	0.273757	GRN;MVP;NDE1;TNFRSF1A
Malignant ascites	0.0289014	0.273757	SERPINA1;GLB1;CFLAR;PNPLA2
Non-arthropod borne lymphocytic choriomeningitis	0.0289014	0.273757	SELL;WAS;ADAR;FOXO3
Progressive visual loss	0.0289014	0.273757	CLN3;SEMA4A;TPP1;PNPLA6
Recurrent aphthous ulcer	0.0289722	0.273757	NLRP12;NCF4;HLA-B
Delirium, Dementia, Amnestic, Cognitive Disorders	0.0289722	0.273757	SRRM2;IGF2R;MAP3K11
Stage II Colon Cancer AJCC v7	0.0289722	0.273757	STAT3;PIK3CD;AKT1
Increased variability in muscle fiber diameter	0.0289722	0.273757	STIM1;DYSF;SQSTM1
Lymphadenitis	0.0289722	0.273757	AKT1;CYBA;TNFRSF1A
Lymphoid neoplasm	0.0289722	0.273757	STAT5A;STAT5B;TYK2
Narrow palate	0.0289722	0.273757	MED12;CREBBP;EP300
Hepatocarcinogenesis	0.0292305	0.274204	SRRM2;CREBBP;GRN;G6PD;JUND;ATP6AP1;SRF;MVP;STAT3;ARHGAP1;PIK3CD;ENO1;IGF2R;FASN;RPS6KA1;AKT1;IKBKG;SQSTM1;CDK5RAP3
Superficial ulcer	0.029253	0.274204	ITGB2;ADAM8;ENO1;TIMP1;PADI4
Distal amyotrophy	0.029253	0.274204	DCTN1;DYSF;MFN2;PNPLA6;COASY
Sleep Apnea, Obstructive	0.0292563	0.274204	DYNC1H1;CREBBP;STAT3;EP300;CYBA;TIMP1;SULT1A3
Impaired cognition	0.0294088	0.275076	SRRM2;CREBBP;GRN;GDI1;DAPK2;MVP;STAT3;GBA;WAS;PIK3CD;KATNB1;CTNS;SORL1;COASY;CLN3;RAB40C;GLB1;AKT1;EP300;MGAT1;CD14;GLA;MARK2
Acquired flat foot	0.029547	0.275257	CREBBP;CANT1;FLII;EP300;PLOD1;SBF1
Macrostomia	0.029547	0.275257	MED12;SF3B4;GLB1;TALDO1;GNS;GATAD2B
Blood basophil count (lab test)	0.0300291	0.279187	APBB1IP;RERE;CSF3R;RAB37;GLB1;NCF4;HLA-B;CLEC16A;FAM53B;MAP3K11
Acute monocytic leukemia	0.0307035	0.283183	CREBBP;GORASP1;TIMP2;EP300;MYO1F
Cardiac Hypertrophy	0.0307035	0.283183	MYBPC3;STAT3;AKT1;MFN2;RBCK1
Narrow thorax	0.0307035	0.283183	POR;CANT1;INPPL1;PLOD1;TCIRG1
Bulging forehead	0.0307696	0.283183	MED12;DYNC1H1;STAT3;DVL3;SKIV2L;GNS
Prominent forehead	0.0307696	0.283183	MED12;DYNC1H1;STAT3;DVL3;SKIV2L;GNS
Exanthema	0.030826	0.283183	CREBBP;NLRP12;STAT3;HLA-B;AKT1;PIK3CD;ENO1;IKBKG;IL17RA;TNFRSF1A
Kidney Diseases	0.031334	0.285374	CREBBP;G6PD;ITGAM;STAT3;ITGB2;CTNS;TALDO1;CYBA;ENO1;ACTN4;RELB;SELL;FCGRT;PSD4;AKT1;EP300;MYH9;STAT6;TIMP1;NLRP1;TRIM21;GLA
Behcet Syndrome	0.031543	0.285374	NXF1;SELL;STAT3;ITGB2;HLA-B;CLEC16A;ENO1;IKBKG;NLRP1;ITGAL;TNFRSF1A
Aggressive periodontitis, generalized	0.0315576	0.285374	TIMP2;HLA-B;TIMP1
Stage II Colon Cancer	0.0315576	0.285374	STAT3;PIK3CD;AKT1
Drug-Induced Stevens Johnson Syndrome	0.0315576	0.285374	HLA-B;EP300;NUCB1
Mycoplasma-Induced Stevens-Johnson Syndrome	0.0315576	0.285374	HLA-B;EP300;NUCB1
Myelomonocytic leukemia	0.0315576	0.285374	CSF3R;SRF;CBL
Myxoma	0.0315576	0.285374	PIK3CD;AKT1;TYK2
Graft-vs-Host Disease	0.0316376	0.28554	SELL;GORASP1;PTAFR;STAT3;ITGB2;HLA-B;ITGAX;CD14;ARHGEF2;TNFRSF1A
Heart Diseases	0.0322594	0.288961	MYBPC3;ACSS2;GAA;STAT3;NCF4;PIK3CD;CYBA;RAC2;EP300;TIMP1;GLA;VCL;PNPLA2
Steatohepatitis	0.0323801	0.288961	ACADVL;SERPINA1;RIPK3;ATP6AP1;STAT3;PIK3CD;FOXO3;TNFRSF1A;SP1;GLB1;FASN;MARS;GORASP1;AKT1;MFN2;IKBKG;CD14;PNPLA6;SQSTM1;PNPLA2
Restrictive behavior	0.0331703	0.288961	GRN;SQSTM1
Scanning speech	0.0331703	0.288961	TPP1;PNPLA6
Skin symptom	0.0331703	0.288961	GRN;PNPLA6
Abnormality of aortic valve	0.0331703	0.288961	HLA-B;GLA
Autoinflammatory disease	0.0331703	0.288961	NLRP12;TNFRSF1A
Compulsive hoarding	0.0331703	0.288961	GRN;SQSTM1
Dysmetric saccades	0.0331703	0.288961	MFN2;TPP1
Explosive speech	0.0331703	0.288961	TPP1;PNPLA6
Fanconi Syndrome	0.0331703	0.288961	CTNS;IGF2R
IMMUNODEFICIENCY 13	0.0331703	0.288961	STAT5A;STAT5B
Infantile malignant osteopetrosis	0.0331703	0.288961	RAC2;TCIRG1
Lymphatic Abnormalities	0.0331703	0.288961	PIK3CD;AKT1
Macrophage Activation Syndrome	0.0331703	0.288961	STXBP2;UNC13D
Mediastinal lymphadenopathy	0.0331703	0.288961	NCF4;CYBA
Phonophobia	0.0331703	0.288961	CREBBP;EP300
Primary Focal Segmental Glomerulosclerosis	0.0331703	0.288961	MYH9;ACTN4
Low set ears	0.0332025	0.288961	MED12;SF3B4;RERE;POR;CREBBP;GBA;TALDO1;EP300;CBL;GNS;SEC24C;RBM10
Keratoconus	0.033728	0.292984	SEMA4A;RXRA;SP1;IMPDH1;ENO1;PLOD1;TIMP1;BANP
No development of motor milestones	0.0341627	0.29586	MED12;DYNC1H1;CANT1;GBA;STAT3;PLOD1;PHKA2;EXTL3;BICD2;SLC9A1
Hallopeau-Siemens Disease	0.0342597	0.29586	TIMP2;PIK3CD;TIMP1
Presenile dementia	0.0344055	0.29586	GRN;SERPINA1;DCTN1;NR1H2;MVP;GBA;ENO1;SORL1;IGF2R;HGS;TPP1;TIMP1;SQSTM1;EIF4G1
Decreased visual acuity, progressive	0.0345759	0.29586	CLN3;SEMA4A;TPP1;PNPLA6
Spastic Quadriplegia	0.0345759	0.29586	TBC1D20;GLB1;NDE1;COASY
Gingivitis	0.0345759	0.29586	ITGAM;ITGB2;STAT3;ITGAL
Hypocholesterolemia	0.0345759	0.29586	FASN;PIK3CD;AKT1;CYBA
Lymphocytic Choriomeningitis	0.0345759	0.29586	SELL;WAS;ADAR;FOXO3
Flatfoot	0.0346342	0.29586	CREBBP;CANT1;FLII;EP300;PLOD1;SBF1
Congenital clubfoot	0.0348069	0.296788	SF3B4;CANT1;NDE1;CHMP1A;PLOD1;TCIRG1;CFLAR;RBM10;BICD2
Broad flat nasal bridge	0.0357969	0.303378	RERE;SEMA4A;CREBBP;FLII;STAT3;GATAD2B;MED12;TBC1D20;IMPDH1;EP300;DVL3;SEC24C;RBM10
Childhood Leukemia	0.0358197	0.303378	STAT5A;STAT5B;CSF3R;FCGRT;MVP;DOCK2;UNC13D;MARK2
Kyphosis deformity of spine	0.0358197	0.303378	CANT1;TBC1D20;GLB1;GBA;DYSF;AKT1;MFN2;PLOD1
Measles	0.0359723	0.303378	RXRA;GLB1;AKT1;ADAR;ITGA5;SQSTM1;TNPO2
Malaria	0.0361727	0.303378	SRRM2;CREBBP;G6PD;POU2F1;ITGB2;HLA-B;PGD;FOXO3;ITGAL;TNFRSF1A;NLRP12;DNAJC5;FSCN1;DHX16;STAT6;CD14;ARHGEF2
Adenocarcinoma of large intestine	0.036248	0.303378	SRRM2;STAT5A;STAT5B;CREBBP;FSCN1;AKT1;EP300;TIMP1;TYK2;TMEM91;STK40;CKAP4
Familial Mediterranean Fever	0.0366008	0.303378	ELF4;TRIM21;GLA;TNFRSF1A
Motor delay	0.0368254	0.303378	MED12;DYNC1H1;CANT1;GBA;STAT3;PLOD1;PHKA2;EXTL3;BICD2;SLC9A1
Salivary Gland Neoplasms	0.0369524	0.303378	STAT3;AKT1;MFN2;CKAP4;MARK2
Osteoporosis, Age-Related	0.0369524	0.303378	SRRM2;WDR1;ENO1;TLN1;VCL
Absent speech	0.0369524	0.303378	RERE;MED12;CHMP1A;GNS;BICD2
Stevens-Johnson Syndrome Toxic Epidermal Necrolysis Spectrum	0.0370778	0.303378	HLA-B;EP300;NUCB1
Aplasia/Hypoplasia of the corpus callosum	0.0370778	0.303378	MED12;TBC1D20;FLII
Atrioventricular Block	0.0370778	0.303378	TRIM21;GLA;GNAI2
Megacolon	0.0370778	0.303378	SF3B4;CREBBP;EP300
Metaphyseal widening	0.0370778	0.303378	CANT1;GLB1;CTNS
Microlissencephaly	0.0370778	0.303378	DYNC1H1;NDE1;KATNB1
Congenital myopathy (disorder)	0.0373769	0.303378	MYBPC3;STIM1;MTMR14;DYSF;RBCK1;PNPLA2
Deep Vein Thrombosis	0.0373769	0.303378	MYBPC3;SELL;SLC44A2;GORASP1;AKT1;TNFRSF1A
Arthritis, Psoriatic	0.0377422	0.303378	AKAP13;SERPINA1;SELL;HLA-B;TIMP2;PIK3CD;TIMP1;IL17RA;TNFRSF1A
Eosinophil count procedure	0.0377422	0.303378	APBB1IP;RERE;CSF3R;RAB37;GLB1;NCF4;CLEC16A;FBXO46;MAP3K11
Eosinophil count result	0.0377422	0.303378	APBB1IP;RERE;CSF3R;RAB37;GLB1;NCF4;CLEC16A;FBXO46;MAP3K11
Refractory anemias	0.0380429	0.303378	JUND;POU2F1;REXO1;UBA7;SP1;GLB1;TBXAS1;PIK3CD;PTPN6;PADI4;CBL
Nasal bridge wide	0.0380482	0.303378	RERE;SEMA4A;CREBBP;FLII;STAT3;GATAD2B;MED12;TBC1D20;IMPDH1;EP300;DVL3;SEC24C;RBM10
Reduced concentration span	0.0381352	0.303378	CREBBP;EP300
SEBASTIAN SYNDROME	0.0381352	0.303378	MYH9;PNPLA6
Skin tag	0.0381352	0.303378	MED12;AKT1
Skin Diseases, Bacterial	0.0381352	0.303378	PIK3CD;CYBA
SPINOCEREBELLAR ATAXIA, AUTOSOMAL RECESSIVE 1	0.0381352	0.303378	CANT1;DHX16
Thoracolumbar scoliosis	0.0381352	0.303378	GBA;PLOD1
Viral meningitis	0.0381352	0.303378	TIMP2;TIMP1
Autoinflammatory Syndrome	0.0381352	0.303378	NLRP12;TNFRSF1A
Classical Lissencephaly	0.0381352	0.303378	MNT;NDE1
Easily distracted	0.0381352	0.303378	CREBBP;EP300
Fibular hypoplasia	0.0381352	0.303378	SF3B4;INPPL1
Genital ulcers	0.0381352	0.303378	HLA-B;CD14
Hereditary Autosomal Dominant Spastic Paraplegia	0.0381352	0.303378	MFN2;PNPLA6
Micronodular cirrhosis	0.0381352	0.303378	TALDO1;IGF2R
Mirror movements disorder	0.0381352	0.303378	CREBBP;EP300
Lymphoma, Large-Cell, Follicular	0.0386277	0.305712	CREBBP;ATP6AP1;NCF4;CD14;TNFRSF1A
Ameloblastoma	0.0386927	0.305712	TIMP2;AKT1;ITGA5;TNFRSF1A
Ectodermal Dysplasia	0.0386927	0.305712	STIM1;IKBKG;NLRP1;CKAP4
Long eyelashes	0.0386927	0.305712	CREBBP;EP300;DVL3;PNPLA6
Electroencephalogram abnormal	0.0396832	0.311357	RERE;CREBBP;GRN;PIGT;FLII;EP300;BICD2
Pectus excavatum	0.0396832	0.311357	MED12;CREBBP;PIGT;AKT1;EP300;DVL3;CBL
Autosomal Recessive Parkinsonism	0.0400108	0.311357	DCTN1;GBA;PRKCD
Coxa valga	0.0400108	0.311357	CANT1;GLB1;EXTL3
Coxa valga deformity	0.0400108	0.311357	CANT1;GLB1;EXTL3
Leukemogenesis	0.040022	0.311357	SRRM2;STAT5A;RERE;STAT5B;CREBBP;G6PD;JUND;CSF3R;FLII;PRKCD;STAT3;ITGB2;GBA;PIK3CD;FOXO3;ITGAL;FMNL1;SELL;AKT1;EP300;PTPN6;TIMP1;MARK2;EIF4G1
Infectious disease of lung	0.0402547	0.311357	NLRP12;SERPINA1;MVP;CYBA;PLOD1;CD14
Retrusion of upper jaw bones	0.0403487	0.311357	MED12;SF3B4;CREBBP;AKT1;EP300
Decreased projection of maxilla	0.0403487	0.311357	MED12;SF3B4;CREBBP;AKT1;EP300
Deficiency of upper jaw bones	0.0403487	0.311357	MED12;SF3B4;CREBBP;AKT1;EP300
Distal muscle weakness	0.0403487	0.311357	DYNC1H1;DCTN1;DYSF;MFN2;PNPLA6
Hypoplasia of the maxilla	0.0403487	0.311357	MED12;SF3B4;CREBBP;AKT1;EP300
Hypotrophic maxilla	0.0403487	0.311357	MED12;SF3B4;CREBBP;AKT1;EP300
Maxillary retrognathia	0.0403487	0.311357	MED12;SF3B4;CREBBP;AKT1;EP300
Tooth Crowding	0.0408517	0.313152	MED12;CREBBP;EP300;PLOD1
Tooth mass arch size discrepancy	0.0408517	0.313152	MED12;CREBBP;EP300;PLOD1
Tooth size discrepancy	0.0408517	0.313152	MED12;CREBBP;EP300;PLOD1
Inadequate arch length for tooth size	0.0408517	0.313152	MED12;CREBBP;EP300;PLOD1
Dermatologic disorders	0.0410542	0.314183	GRN;JUND;SERPINA1;SRF;ITGB2;HLA-B;WAS;PIK3CD;ADAR;CKAP4;DHX16;STAT6;PTPN6;NLRP1;TRIM21
Undifferentiated carcinoma	0.0415772	0.317172	STAT5A;ITGAM;GORASP1;SRF;STAT3;ITGB2;ENO1;ACTN4;PADI4;GNAI2
Adenocarcinoma, Clear Cell	0.0417448	0.317172	REXO1;SP1;AKT1;PIK3CD;ACTN4;GNAI2
Colorectal Cancer	0.0419474	0.317172	SERPINA1;CSF3R;ITGAM;NCF4;ITGB2;PIK3CD;ENO1;NDST2;MED12;HK3;FRAT1;LAMP1;FCGRT;CFL1;TIMP2;ITGAX;AKT1;DHX16;EP300;TIMP1;TRIM21;CDK5RAP3;SRRM2;VPS18;UPF1;G6PD;HLA-B;CSNK1D;ACTN4;CKAP4;TNFRSF1A;IL17RA;TAPBP;STIM1;CRISPLD2;HGS;GORASP1;FSCN1;MYH9;ADAM8;ITGA5;DOCK2;SQSTM1;VCL;GAS7;OTUB1;GRN;FLII;FOXO3;RXRA;POLR2A;DVL3;STAT6;CD14;ATG7;EXTL3;RBM10;MARK2;BANP;MAP4K4;STAT5A;SEMA4A;STAT5B;CREBBP;JUND;EGLN2;R…
Cerebral atrophy	0.042021	0.317172	RERE;GRN;PIGT;GBA;CTNS;SORL1;BICD2;CLN3;TBC1D20;GLB1;TPP1;CD14;SQSTM1
Cicatrix, Hypertrophic	0.0421155	0.317172	ITGB2;AKT1;TIMP1;CKAP4;MARK2
Hyperopia	0.0421155	0.317172	PIGT;ATP6AP1;APLP2;CHMP1A;GATAD2B
Hypogammaglobulinemia	0.0421155	0.317172	ATP6AP1;PRKCD;STAT3;PIK3CD;EXTL3
Renal Cell Carcinoma	0.0422582	0.317172	ACSS2;MVP;PIK3CD;MED12;AKAP13;CLN3;NXF1;RXRA;POLR2A;ALDH3B1;CHMP1A;TIMP2;AKT1;EP300;STAT6;TIMP1;CD14;NLRP1;RBM10;MARK2;SRRM2;EGLN2;INTS1;NR1H2;TNK2;STAT3;HLA-B;CFLAR;TYK2;SSH2;DEF6;TAPBP;NLRP12;RAB37;GLB1;FSCN1;PTPN6;ITGA5;SQSTM1;VCL
Gait, Drop Foot	0.0430577	0.317172	MARS;MFN2;SQSTM1
Congenital hemivertebra	0.0430577	0.317172	POR;DVL3;IKBKG
Deficiency of glucose-6-phosphate dehydrogenase	0.0430577	0.317172	CASZ1;G6PD;HLA-B
Neonatal Jaundice	0.0430577	0.317172	G6PD;ATP6AP1;GALK1
Drug Resistant Epilepsy	0.0430778	0.317172	MVP;PIK3CD;AKT1;MARK2
Carcinoma of lung	0.0432083	0.317172	RNH1;SERPINA1;ITGAM;PIK3CD;STK19;ADAR;ENO1;MED12;FRAT1;PSD4;ANPEP;CFL1;RPS6KA1;TIMP2;ITGAX;FLOT1;AKT1;EP300;TRIM26;TIMP1;TRIM21;SRRM2;MKL1;HLA-B;ACTN4;CKAP4;TNFRSF1A;TAPBP;POR;GORASP1;ADAM8;ITGA5;ARHGEF2;SLC27A3;TRIM11;VCL;GRN;CASZ1;MTMR3;UBA7;MVP;FOXO3;GNAI2;NXF1;RXRA;DVL3;STAT6;ATG7;EXTL3;RBM10;MARK2;STAT5B;EGLN2;SETDB1;NR1H2;SEMA4B;STAT3;FOXJ2;MYO9B;CFLAR;DEF6;GATAD2B;IGF2R;RYBP;SP1;GLB1;FASN;…
Urticaria	0.0432692	0.317172	SF3B4;NLRP12;SERPINA1;PIGT;HLA-B;PIK3CD
Lymphocyte Count measurement	0.0432692	0.317172	RERE;RAB37;CLEC16A;SSH2;TNFRSF1A;SIGLEC5
Carcinoma of urinary bladder, invasive	0.0433628	0.317172	PIK3CD;AKT1
Soft Tissue Infections	0.0433628	0.317172	HLA-B;SIPA1
Peroxisome Biogenesis Disorder, Complementation Group D	0.0433628	0.317172	G6PD;CYBA
PNEUMOTHORAX, PRIMARY SPONTANEOUS	0.0433628	0.317172	DCTN1;TIMP2
Congenital thrombocytopenia	0.0433628	0.317172	WAS;NBEAL2
Granulocytosis	0.0433628	0.317172	ITGAM;ITGB2
Hereditary liability to pressure palsies	0.0433628	0.317172	GLB1;MFN2
Jacobsen Distal 11q Deletion Syndrome	0.0433628	0.317172	FLII;CBL
Partial or complete agenesis of corpus callosum	0.0433628	0.317172	MED12;KATNB1
Perseveration	0.0433628	0.317172	GRN;SQSTM1
Poikiloderma of Kindler	0.0433628	0.317172	CKAP4;FERMT3
Poor coordination	0.0433628	0.317172	CREBBP;EP300
Colorectal Carcinoma	0.0438173	0.319291	SERPINA1;CSF3R;ITGAM;NCF4;ITGB2;PIK3CD;ENO1;NDST2;MED12;FRAT1;LAMP1;FCGRT;PSD4;CFL1;TIMP2;ITGAX;AKT1;DHX16;EP300;TIMP1;TRIM21;CDK5RAP3;SRRM2;G6PD;HLA-B;CSNK1D;ACTN4;CKAP4;TNFRSF1A;IL17RA;TAPBP;STIM1;CRISPLD2;HGS;GORASP1;FSCN1;MYH9;ADAM8;ITGA5;DOCK2;SQSTM1;VCL;GAS7;OTUB1;GRN;FLII;FOXO3;RXRA;POLR2A;DVL3;STAT6;CD14;ATG7;EXTL3;MARK2;BANP;MAP4K4;STAT5A;SEMA4A;STAT5B;CREBBP;JUND;EGLN2;RHBDD2;NDE1;NR1H2…
Acquired Hypogammaglobulinemia	0.0439284	0.319291	NLRP12;SERPINA1;FCGRT;ITGAX;CLEC16A
Curvature of digit	0.0439284	0.319291	MED12;SF3B4;POR;DVL3;RBM10
Distal limb muscle weakness due to peripheral neuropathy	0.0439284	0.319291	DYNC1H1;DCTN1;DYSF;MFN2;PNPLA6
Liver Dysfunction	0.0441101	0.320109	HK3;SERPINA1;ATP6AP1;CRISPLD2;MARS;PRKCD;TALDO1;PHKA2;PNPLA2
Anaplastic thyroid carcinoma	0.0450573	0.326472	WDR1;MKL1;STAT3;AKT1;PIK3CD;KATNB1;FOXO3;ATG7
Autoimmune thyroiditis	0.0453709	0.327718	ITGB2;HLA-B;PIK3CD;ITGAL
Post-Traumatic Osteoporosis	0.0453709	0.327718	WDR1;ENO1;TLN1;VCL
Adult type dermatomyositis	0.0457874	0.329186	HLA-B;FSCN1;TIMP1;TYK2;TRIM21
Chronic active hepatitis	0.0457874	0.329186	POR;SERPINA1;ATP6AP1;STAT3;HLA-B
DOSAGE-SENSITIVE SEX REVERSAL	0.0457874	0.329186	EGLN2;ANPEP;GORASP1;ITGAX;PILRA
Leukemia, Myeloid, Chronic, Atypical, BCR-ABL Negative	0.0462172	0.330225	G6PD;CSF3R;CBL
Ovarian Mucinous Adenocarcinoma	0.0462172	0.330225	HCK;TNK2;ULK1
Rapidly progressive	0.0462172	0.330225	GRN;DCTN1;DYSF
Rapidly progressive disorder	0.0462172	0.330225	GRN;DCTN1;DYSF
Dengue Fever	0.0463122	0.330394	NXF1;FASN;HLA-B;ITGAX;ICAM3;DHX16;ADAR;SQSTM1
Squamous cell carcinoma	0.046392	0.330454	ITGAM;INPPL1;PIK3CD;ENO1;RPS6KA1;TIMP2;ITGAX;AKT1;EP300;TIMP1;TRIM21;SRRM2;RIPK3;RHBDF2;TALDO1;ACTN4;CKAP4;TNFRSF1A;IL17RA;POR;STIM1;GORASP1;FSCN1;HCLS1;MYH9;ADAM8;ITGA5;TLN1;SQSTM1;GRN;UBA7;FOXO3;CLN3;RXRA;SERTAD1;DVL3;NLRP1;STAT5A;SEMA4A;CREBBP;JUND;POU2F1;SEMA4D;NR1H2;STAT3;CFLAR;IGF2R;SP1;GLB1;FASN;PTPN6;SIPA1;EIF4G1
Dyschezia	0.0475898	0.336933	RERE;MED12;CREBBP;FLII;EP300;CTNS;SEC24C;TNFRSF1A
Myoclonic Epilepsies, Progressive	0.0476926	0.336933	GRN;GLB1;NDE1;GBA;STAT3
Malignant neoplasm of lung	0.0476937	0.336933	RNH1;SERPINA1;ITGAM;PIK3CD;ENO1;MED12;FRAT1;PSD4;ANPEP;CFL1;RPS6KA1;TIMP2;ITGAX;AKT1;EP300;IKBKG;TIMP1;TRIM21;PIAS4;SRRM2;MKL1;HLA-B;ACTN4;CKAP4;TNFRSF1A;POR;DOK3;STIM1;GORASP1;ADAM8;ITGA5;ARHGEF2;SLC27A3;TRIM11;VCL;CASZ1;UBA7;MVP;FOXO3;CBL;GNAI2;NXF1;DVL3;STAT6;ATG7;RBM10;MAP4K4;STAT5A;STAT5B;JUND;EGLN2;SETDB1;IQSEC1;NR1H2;SEMA4B;STAT3;FOXJ2;MYO9B;CFLAR;DEF6;GATAD2B;IGF2R;RYBP;SP1;GLB1;FASN;SIPA1
Bradykinesia	0.0477309	0.336933	DCTN1;GBA;OPRL1;COASY
Gastrointestinal Hemorrhage	0.0477309	0.336933	RHBDF2;HLA-B;MYH9;PLOD1
Triple Negative Breast Neoplasms	0.0477464	0.336933	SRRM2;ARF1;G6PD;STAT3;PIK3CD;ADAR;FOXO3;CKAP4;SLC9A1;HGS;FASN;PSD4;RPS6KA1;AKT1;ADAM8;PTPN6;PADI4;ITGA5;TLN1;PLCB2;SQSTM1
Malignant tumor of colon	0.0478111	0.336933	ITGAM;INPPL1;PIK3CD;ENO1;MED15;MED12;ANPEP;CFL1;RPS6KA1;TIMP2;ITGAX;RAC2;AKT1;EP300;TIMP1;TRIM21;CDK5RAP3;MYBPC3;PIAS4;SRRM2;RIPK3;HLA-B;TYK2;CKAP4;TNFRSF1A;HCK;CRISPLD2;ULK1;ITGA5;SQSTM1;NLRX1;MVP;WAS;CFP;FOXO3;GNAI2;CLN3;RXRA;SERTAD1;STAT6;NLRP1;MARK2;STAT5A;CREBBP;JUND;NR1H2;STAT3;ARID3A;CFLAR;GATAD2B;NLRP12;SP1;GLB1;FASN;PTPN6;FERMT3
Squamous cell carcinoma of the head and neck	0.0481363	0.337495	MVP;ARHGAP1;PIK3CD;FOXO3;CBL;MED15;NXF1;LAMP1;TIMP2;AKT1;EP300;FLOT2;ATG7;MARK2;SRRM2;STAT5A;STAT5B;CREBBP;JUND;SEMA4D;STAT3;IGF2R;CKAP4;STIM1;GLB1;GORASP1;FSCN1;ULK1;SQSTM1
Serous cystadenocarcinoma ovary	0.0488387	0.337495	PIK3CD;AKT1
Symmetrical dyschromatosis of extremities	0.0488387	0.337495	ANPEP;ADAR
Autosomal Dominant Myotubular Myopathy	0.0488387	0.337495	STIM1;MTMR14
Cellulitis	0.0488387	0.337495	PIK3CD;CYBA
Macroencephaly	0.0488387	0.337495	PIK3CD;AKT1
Partial agenesis of corpus callosum	0.0488387	0.337495	MED12;KATNB1
Pontoneocerebellar hypoplasia	0.0488387	0.337495	CHMP1A;AKT1
Q Fever	0.0488387	0.337495	STAT3;FLOT1
Quadriparesis	0.0488387	0.337495	GLB1;SQSTM1
Chronic Periodontitis	0.0492883	0.337495	ITGAM;ITGB2;HLA-B;TIMP2;CD14;TIMP1;ITGAL
Meningitis, Bacterial	0.049488	0.337495	TIMP2;CD14;TIMP1
Tubular Aggregate Myopathy	0.049488	0.337495	CREBBP;STIM1;MTMR14
Bacterial Endocarditis	0.049488	0.337495	GAA;ENO1;SIPA1
Hematopoetic Myelodysplasia	0.049488	0.337495	CREBBP;CFLAR;ATG7
Malaria, Falciparum	0.0496441	0.337495	G6PD;CASZ1;CREBBP;HLA-B;CD14
Congenital clinodactyly	0.0496441	0.337495	MED12;SF3B4;POR;DVL3;RBM10
Metastatic melanoma	0.0496797	0.337495	STAT5A;JUND;RIPK3;STAT3;HLA-B;PIK3CD;STK19;ADAR;FOXO3;TNFRSF1A;SP1;AKT1;FLOT2;TIMP1;MARK2
Subclinical abnormal liver function tests	0.0497131	0.337495	SERPINA1;ATP6AP1;MARS;PRKCD;PHKA2;PNPLA2
Transaminases increased	0.0497131	0.337495	SERPINA1;ATP6AP1;MARS;PRKCD;PHKA2;PNPLA2
Anorexia	0.0497131	0.337495	FASN;GBA;STAT3;HLA-B;GLA;TNFRSF1A
Elevated liver enzymes	0.0497131	0.337495	SERPINA1;ATP6AP1;MARS;PRKCD;PHKA2;PNPLA2
Increased liver function tests	0.0497131	0.337495	SERPINA1;ATP6AP1;MARS;PRKCD;PHKA2;PNPLA2
Liver enzymes abnormal	0.0497131	0.337495	SERPINA1;ATP6AP1;MARS;PRKCD;PHKA2;PNPLA2
Liver function tests abnormal finding	0.0497131	0.337495	SERPINA1;ATP6AP1;MARS;PRKCD;PHKA2;PNPLA2
Congenital contractural arachnodactyly	0.0499375	0.338522	POU2F1;ATP6AP1;GORASP1;STAT3;FSCN1;AKT1;PIK3CD;ACTN4;CD14
Malignant neoplasm of esophagus	0.0502935	0.340308	SRRM2;G6PD;POU2F1;RIPK3;NR1H2;MVP;STAT3;RHBDF2;PIK3CD;ICAM3;ENO1;CKAP4;AKAP13;FRAT1;SERTAD1;CRISPLD2;TIMP2;FSCN1;AKT1;PADI4;TIMP1;MAP3K11
Malignant neoplasm of pancreas	0.0503479	0.340308	RERE;SERPINA1;ITGAM;ITGB2;ARHGAP1;PIK3CD;ADAR;ENO1;FRAT1;CFL1;TIMP2;AKT1;EP300;TIMP1;PIAS4;SRRM2;DAPK2;APLP2;HLA-B;ACTN4;CKAP4;TNFRSF1A;GORASP1;FSCN1;HCLS1;PRKD2;ADAM8;ITGA5;ARHGEF2;SQSTM1;SF3B4;MVP;FOXO3;CBL;STRN4;RXRA;CD14;MARK2;MAP4K4;STAT5B;CREBBP;JUND;SEMA4D;IQSEC1;STAT3;CFLAR;IGF2R;SLCO3A1;SELL;SP1;PAF1;PNPLA2
Tumor Progression	0.0507369	0.342437	SERPINA1;ITGAM;PPP1R10;ITGB2;ARHGAP1;PIK3CD;ENO1;ANPEP;CFL1;RPS6KA1;CHMP1A;RAC2;FLOT1;AKT1;FLOT2;TIMP1;CDK5RAP3;SRRM2;G6PD;EXOC7;MKL1;PTOV1;CKAP4;TNFRSF1A;TAPBP;STIM1;GORASP1;FSCN1;ITGA5;ARHGEF2;OTUB1;GRN;NLRX1;FLII;SRF;FOXO3;STRN4;SLC9A1;GNAI2;RXRA;TIAF1;MARK2;BANP;MAP4K4;STAT5A;STAT5B;CREBBP;JUND;POU2F1;SEMA4D;NR1H2;TNK2;STAT3;FMNL1;SP1;FASN;PTPN6;EIF4G1
Recurrent respiratory infections	0.0511609	0.344796	GAA;GBA;STAT3;NCF4;WAS;INPPL1;CYBA;TYK2;TCIRG1
Elevated hepatic transaminases	0.0514113	0.34598	SERPINA1;ATP6AP1;MARS;PRKCD;PHKA2;PNPLA2
Atherosclerosis	0.051687	0.347331	NFAT5;GRN;ITGAM;PTAFR;ITGB2;PIK3CD;FOXO3;SLC9A1;ANPEP;ITGAX;AKT1;SCAP;STAT6;TIMP1;CD14;POU2F1;RIPK3;SEMA4D;STAT3;PTOV1;CYBA;SORL1;TNFRSF1A;OSCAR;SP1;HGS;MYH9;ADAM8;PADI4;ARHGEF2;SQSTM1;VCL;PNPLA2;SNTB2
Difficulty walking	0.0526512	0.350188	MFN2;TPP1;COASY;PNPLA2
Necrotizing Enterocolitis	0.0526512	0.350188	PTAFR;ENO1;IKBKG;CD14
Papule	0.0526512	0.350188	STAT3;HLA-B;AKT1;IL17RA
Septic Shock	0.0528686	0.350188	NLRP12;NLRP1;TNFRSF1A
Weight less than 3rd percentile	0.0528686	0.350188	MED12;GBA;MFN2
Gross motor development delay	0.0528686	0.350188	DYNC1H1;EP300;MFN2
Mediastinal (Thymic) Large B-Cell Lymphoma	0.0528686	0.350188	PIK3CD;AKT1;STAT6
Painful Bladder Syndrome	0.0528686	0.350188	ITGAM;ITGAX;HLA-B
Pelvic Inflammatory Disease	0.0528686	0.350188	STAT3;WAS;PIK3CD
Radioulnar Synostosis	0.0528686	0.350188	SF3B4;POR;CANT1
Restenosis	0.0536666	0.35446	JUND;ITGAM;STIM1;GLB1;ITGB2;CYBA;PADI4;CD14;TIMP1
Lymphoproliferative Disorders	0.0536666	0.35446	ITGAM;STIM1;STAT3;HLA-B;FSCN1;PIK3CD;TYK2;FOXO3;CBL
Recurrent fungal infections	0.0545493	0.357232	STAT3;TYK2
Motor Neuron Disease, Lower	0.0545493	0.357232	DCTN1;PNPLA6
Color blindness	0.0545493	0.357232	CREBBP;G6PD
Congenital pontocerebellar hypoplasia	0.0545493	0.357232	CHMP1A;AKT1
Familial Dementia	0.0545493	0.357232	GRN;SERPINA1
Flat acetabular roof	0.0545493	0.357232	CANT1;INPPL1
Anteverted nostril	0.05484	0.358629	RERE;SEMA4A;CANT1;TBC1D20;IMPDH1;FLII;GBA;INPPL1;DVL3;GNS;RBM10
Osteoporosis, Senile	0.055211	0.359532	WDR1;ENO1;TLN1;VCL
Lissencephaly	0.055211	0.359532	TBC1D20;NDE1;PTAFR;KATNB1
Mastocytosis	0.055211	0.359532	STAT5A;STAT5B;STAT3;ITGA5
Cholestasis in newborn	0.0557771	0.362708	G6PD;SERPINA1;GBA;TALDO1;CD14
Hyperlipoproteinemia Type IIa	0.0569797	0.370009	MYBPC3;POR;SP1;GLB1;CD14;TIMP1;SORL1
Adrenocortical carcinoma	0.0571759	0.370244	STAT5A;MED12;RNF31;STAT5B;GRN;AKT1;CORO7;IGF2R
Hypersensitivity	0.0571759	0.370244	RERE;STAT5B;GLB1;ITGB2;HLA-B;CLEC16A;CD14;TNFRSF1A
Rhabdomyolysis	0.0578369	0.371904	ACADVL;GAA;DYSF;RBCK1
Multiple, subcutaneous nodules	0.0578369	0.371904	HLA-B;AKT1;GLA;FERMT3
Subcutaneous nodule	0.0578369	0.371904	HLA-B;AKT1;GLA;FERMT3
Paroxysmal nocturnal hemoglobinuria	0.0578369	0.371904	PIGT;SELL;ITGB2;CD14
Speech Disorders	0.0579142	0.371904	MED12;STIM1;FLII;GBA;PNPLA6
Intraepithelial Neoplasia	0.0579142	0.371904	STAT5A;STAT5B;FRAT1;GORASP1;CFL1
Adenocarcinoma of lung (disorder)	0.0591195	0.375374	SERPINA1;SRF;ARHGAP1;PIK3CD;STK19;ENO1;CFP;FOXO3;CFL1;RPS6KA1;TIMP2;AKT1;MFN2;EP300;TIMP1;NLRP1;MAP4K4;STAT5A;STAT5B;CREBBP;JUND;IQSEC1;TNK2;SEMA4B;STAT3;PTOV1;CFLAR;ACTN4;SP1;FASN;GORASP1;ACIN1;PRKD2;ULK1;SQSTM1
AMYOTROPHIC LATERAL SCLEROSIS 1	0.0600977	0.375374	CREBBP;RXRA;JUND;GDI1;DCTN1
Pancreatic carcinoma	0.0601426	0.375374	RERE;SERPINA1;ITGAM;ITGB2;ARHGAP1;PIK3CD;ADAR;ENO1;FRAT1;CFL1;TIMP2;AKT1;EP300;TIMP1;PIAS4;SRRM2;DAPK2;APLP2;PRKCD;HLA-B;ACTN4;CKAP4;TNFRSF1A;GORASP1;FSCN1;HCLS1;ADAM8;ITGA5;ARHGEF2;SQSTM1;SF3B4;MVP;FOXO3;CBL;STRN4;RXRA;CD14;MARK2;MAP4K4;STAT5B;CREBBP;JUND;SEMA4D;IQSEC1;STAT3;CFLAR;IGF2R;SLCO3A1;SELL;SP1;PAF1;PNPLA2
Diffuse Large B-Cell Lymphoma	0.0602123	0.375374	STAT5A;STAT5B;CREBBP;STAT3;GBA;HLA-B;PIK3CD;CYBA;CFLAR;SELL;FASN;GORASP1;MKNK2;ITGAX;AKT1;EP300;STAT6;PTPN6;MAP4K4
Abnormality of metabolism/homeostasis	0.0602532	0.375374	POR;DCTN1;AKT1;PLOD1;PNPLA6;CFP;GNAI2
Other specified transient cerebral ischemias	0.0602532	0.375374	G6PD;PTAFR;STAT3;EP300;MFN2;CBL;TNFRSF1A
Platelet hematocrit measurement	0.0602532	0.375374	RAB37;ITPK1;HLA-B;MYO9B;PLOD1;CBL;TNFRSF1A
Encephalitis, St. Louis	0.0604295	0.375374	GORASP1;STAT3;ARID3A;CD14;TYK2;TRIM21
Hyperthyroidism	0.0604295	0.375374	ITGAM;FCGRT;GORASP1;AKT1;STAT6;SLC9A1
Polycystic Kidney Diseases	0.0604295	0.375374	JUND;SP1;STAT3;PRKD2;STAT6;GLA
Recurrent Carcinoma	0.0604814	0.375374	CFLAR;CKAP4
AMYOTROPHIC LATERAL SCLEROSIS 2, JUVENILE (disorder)	0.0604814	0.375374	SRRM2;SQSTM1
Sexually Transmitted Diseases	0.0604814	0.375374	FCGRT;TNFRSF1A
Myopathy, Centronuclear, Autosomal Dominant	0.0604814	0.375374	STIM1;MTMR14
Storage disease	0.0604814	0.375374	CLN3;GLA
Vitamin B 12 Deficiency	0.0604814	0.375374	G6PD;CFL1
Adult Burkitt Lymphoma	0.0604814	0.375374	PIK3CD;AKT1
Autosomal Recessive Centronuclear Myopathy	0.0604814	0.375374	STIM1;MTMR14
Congenital hernia of foramen of Bochdalek	0.0604814	0.375374	STAT3;IGF2R
Congenital hernia of foramen of Morgagni	0.0604814	0.375374	STAT3;IGF2R
Exercise-induced myalgia	0.0604814	0.375374	ACADVL;STIM1
Human immunodeficiency virus II infection	0.0604814	0.375374	HLA-B;CFLAR
Late-Infantile Neuronal Ceroid Lipfuscinosis	0.0604814	0.375374	CLN3;TPP1
Parakeratosis	0.0604814	0.375374	RHBDF2;NLRP1
Primary Progressive Aphasia (disorder)	0.0604814	0.375374	GRN;GBA
Kaposi Sarcoma	0.0609606	0.377842	STAT3;HLA-B;AKT1;PIK3CD;STAT6;PTPN6;IKBKG;ITGA5;CFLAR;FOXO3;IGF2R;MAP4K4
Familial Alzheimer Disease (FAD)	0.0616334	0.381501	G6PD;CRISPLD2;AKT1;PIK3CD;TPP1;ENO1;SORL1;IGF2R
Congenital deafness	0.0617924	0.381974	MED12;SF3B4;CREBBP;GLB1;GAA;GBA;AKT1;EP300;MYH9;TCIRG1;GNS
Elevated creatine kinase	0.0619324	0.382329	ACADVL;STIM1;GAA;DYSF;RBCK1;SQSTM1;PNPLA2
Epileptic encephalopathy	0.0630964	0.388806	DYNC1H1;PIGT;SETD1B;NDE1;TNK2;GBA;ADAR;CBL;GATAD2B;MED12;CLN3;TBC1D20;GLB1;AKT1;TPP1;IKBKG
Cushing Syndrome	0.0632856	0.388806	POR;SERPINA1;SP1;FASN
Metastatic Renal Cell Cancer	0.0632856	0.388806	STAT3;PIK3CD;AKT1;ULK1
Hyperkyphosis	0.0636399	0.388806	CANT1;TBC1D20;GLB1;GBA;AKT1;MFN2;PLOD1
Nephrotic Syndrome, Minimal Change	0.0636533	0.388806	SERPINA1;STAT6;TIMP1
TNF receptor-associated periodic fever syndrome (TRAPS)	0.0636533	0.388806	HCLS1;CD14;TNFRSF1A
Dysphasia	0.0636533	0.388806	GRN;SQSTM1;SEC24C
Lytic lesion	0.0636533	0.388806	GBA;IKBKG;SQSTM1
Laryngeal Squamous Cell Carcinoma	0.0642837	0.391252	GORASP1;STAT3;FSCN1;TIMP2;TIMP1;CKAP4
Myocarditis	0.0642837	0.391252	ITGAM;ITGB2;STAT3;STAT6;ITGAL;MARK2
Impaired glucose tolerance	0.0643917	0.391252	DYNC1H1;G6PD;GORASP1;STAT3;CLEC16A;ITGAX;AKT1;PIK3CD;CYBA;CD14;MAP4K4;TNFRSF1A
Juvenile arthritis	0.0643917	0.391252	RERE;NXF1;STIM1;STXBP2;STAT3;CLEC16A;DYSF;ANXA11;CD14;TIMP1;UNC13D;TNFRSF1A
Malignant tumor of cervix	0.0645934	0.391963	MVP;UBR4;PIK3CD;ICAM3;SLC9A1;NXF1;FRAT1;TIMP2;AKT1;STAT6;SBF1;STAT5A;STAT5B;RIPK3;NR1H2;PRKCD;STAT3;HLA-B;CYBA;CFLAR;TAPBP;STIM1;SP1;GLB1;GORASP1;ITGA5;SIPA1
Long philtrum	0.0647227	0.392233	RERE;MED12;POR;PIGT;INPPL1;DVL3;CBL;SEC24C
Malignant Head and Neck Neoplasm	0.065008	0.393445	STAT5A;STAT5B;JUND;POU2F1;IQSEC1;NR1H2;STAT3;PIK3CD;ENO1;ARID3B;FOXO3;IGF2R;GLB1;TIMP2;AKT1;STAT6
Recurrent infections	0.0661075	0.393445	CSF3R;PRKCD;IKBKG;EXTL3
Skin bullae	0.0661075	0.393445	HLA-B;MFN2;TCIRG1;IKBKG
Transient Ischemic Attack	0.0663028	0.393445	G6PD;PTAFR;STAT3;EP300;MFN2;CBL;GLA;TNFRSF1A
Histiocytoma, Benign Fibrous	0.0666223	0.393445	PRKCD;AKT1
stage, cervical cancer	0.0666223	0.393445	SIPA1;SLC9A1
Thrombosis of cerebral veins	0.0666223	0.393445	APLP2;GLA
Abnormality of the musculature	0.0666223	0.393445	STIM1;WAS
Agoraphobia	0.0666223	0.393445	CREBBP;EP300
Anhydrotic Ectodermal Dysplasias	0.0666223	0.393445	STIM1;IKBKG
Apert syndrome	0.0666223	0.393445	TBC1D20;STAT3
Asymmetric Septal Hypertrophy	0.0666223	0.393445	MYBPC3;GNS
Bell-shaped thorax	0.0666223	0.393445	CANT1;INPPL1
Chronic berylliosis	0.0666223	0.393445	ITGB2;ITGAL
Congenital Structural Myopathy	0.0666223	0.393445	STIM1;MTMR14
Endocarditis	0.0666223	0.393445	G6PD;TIMP2
Epidermolysis Bullosa Acquisita	0.0666223	0.393445	FLII;TIMP1
Legg-Calve-Perthes Disease	0.0666223	0.393445	CREBBP;EP300
Massive Osteolyses	0.0666223	0.393445	GAA;PHKA2
Pseudolymphoma	0.0666223	0.393445	PTPN6;CKAP4
Hypertrophic Cardiomyopathy	0.0667484	0.393688	MYBPC3;ACADVL;GLB1;FASN;GAA;HLA-B;TIMP2;AKT1;PIK3CD;GLA;VCL;SLC9A1
Creatine phosphokinase serum increased	0.0671402	0.394349	ACADVL;STIM1;GAA;DYSF;RBCK1;SQSTM1;PNPLA2
Muscle degeneration	0.0674183	0.394349	ITGAM;DCTN1;GLB1;DAPK2;GAA;NDE1;DYSF;CTNS;SQSTM1;BICD2
Parkinsonism, Juvenile	0.0674567	0.394349	DCTN1;GBA;PRKCD
EMG: myopathic abnormalities	0.0674567	0.394349	STIM1;DYSF;SQSTM1
Epiretinal Membrane	0.0674567	0.394349	SP1;GORASP1;HCLS1
exudative macular degeneration	0.0674567	0.394349	STK19;SKIV2L;PILRA
Late fontanel closure	0.0674567	0.394349	RERE;CREBBP;EP300
Diarrhea	0.0679477	0.396578	PIGT;GLB1;STAT3;NCF4;HLA-B;AKT1;SKIV2L;CD14;GNS;GLA;SLC9A1;TNFRSF1A
hearing impairment	0.0680093	0.396578	MED12;SF3B4;CREBBP;GLB1;GAA;GBA;AKT1;EP300;MYH9;TCIRG1;GNS
Vascular Diseases	0.0686876	0.399303	STAT5A;STAT5B;JUND;SRF;ITGB2;MKL1;CFP;CBL;SORL1;TNFRSF1A;MARS;TIMP1;CD14;GLA
Hearing Loss, Partial	0.0687915	0.399303	MED12;SF3B4;CREBBP;GLB1;GAA;GBA;AKT1;EP300;TCIRG1;GNS
Sjogren's Syndrome	0.0687915	0.399303	SRRM2;CLN3;NXF1;SERPINA1;POU2F1;STAT3;MFN2;CD14;TRIM21;TNFRSF1A
Adenomatous Polyps	0.068994	0.399303	CSNK1D;TIMP1;CFLAR;TRIM21
Hepatolenticular Degeneration	0.068994	0.399303	G6PD;SERPINA1;OPRL1;TIMP1
Malignant neoplasm of salivary gland	0.068994	0.399303	STAT5A;STAT5B;MFN2;MARK2
Mycobacterium Infections	0.0692936	0.400536	STAT3;PIK3CD;IKBKG;TYK2;ARHGEF2
Down Syndrome	0.0699575	0.403869	SERPINA1;ITGAM;STAT3;ITGB2;MKL1;HLA-B;PIK3CD;ADAR;PGD;ITGAL;CKAP4;TNFRSF1A;GORASP1;FSCN1;SQSTM1;MARK2
Macular dystrophy, corneal type 1	0.0713612	0.407975	DYNC1H1;STAT3;AKT1
Autoimmune hemolytic anemia	0.0713612	0.407975	STIM1;STAT3;NLRP1
Broad thumbs	0.0713612	0.407975	MED12;CREBBP;EP300
Hyperplasia of nose	0.0713612	0.407975	MED12;EP300;EXTL3
Hypertrophy of nose	0.0713612	0.407975	MED12;EP300;EXTL3
Large nose	0.0713612	0.407975	MED12;EP300;EXTL3
Malformations of Cortical Development	0.0717074	0.407975	DYNC1H1;NDE1;AKT1;PIK3CD;KATNB1
Delayed Puberty	0.0724159	0.407975	POR;TBC1D20;GBA;CTNS;PNPLA6;GLA
Huntington Disease	0.072791	0.407975	SRRM2;CREBBP;F8A1;GRN;SETDB1;STAT3;PIK3CD;PGD;FOXO3;SORL1;SLC9A1;RXRA;SP1;TIMP2;AKT1;HCLS1;MFN2;NLRP1;ATG7;SQSTM1
Jaundice, Obstructive	0.0729596	0.407975	CD14;PNPLA6
Solitary fibrous tumor	0.0729596	0.407975	AKT1;STAT6
Spinal canal stenosis	0.0729596	0.407975	AKT1;SQSTM1
Stenosis of external auditory canal	0.0729596	0.407975	SF3B4;POR
Acral pseudolymphomatous angiokeratoma of children (APACHE)	0.0729596	0.407975	SERPINA1;TIMP1
Amebic colitis	0.0729596	0.407975	GORASP1;STAT3
Autoimmune liver disease	0.0729596	0.407975	NXF1;HLA-B
Carcinoma ex pleomorphic adenoma	0.0729596	0.407975	STAT3;TYK2
Congenital abnormality of vein	0.0729596	0.407975	PIK3CD;AKT1
Coronary Artery Vasospasm	0.0729596	0.407975	ARHGAP9;CYBA
Dysgraphia	0.0729596	0.407975	GRN;SQSTM1
Glycogen Storage Disease Type I	0.0729596	0.407975	PHKA2;IGF2R
Gray Platelet Syndrome	0.0729596	0.407975	MYH9;NBEAL2
Impulsive Behavior	0.0729596	0.407975	CREBBP;EP300
Infantile neuronal ceroid lipofuscinosis	0.0729596	0.407975	CLN3;TPP1
Pregnancy associated hypertension	0.0729596	0.407975	TIMP2;TIMP1
Protuberant abdomen	0.0729596	0.407975	GBA;INPPL1
Epithelioma	0.0732637	0.409181	SERPINA1;POU2F1;SP1;FASN;PSD4;TIMP2;FSCN1;AKT1;PIK3CD;PTPN6;CKAP4
Juvenile rheumatoid arthritis	0.074537	0.415791	NXF1;CLEC16A;ANXA11;CD14;TYK2;TAPBP
Leukemia, Myeloid, Chronic-Phase	0.0749582	0.415807	G6PD;POU2F1;PTPN6;SIPA1
Liposarcoma, Myxoid	0.0753648	0.415807	SRRM2;MVP;AKT1
Multiple Sclerosis, Acute Fulminating	0.0753648	0.415807	CLEC16A;TYK2;TNFRSF1A
Strawberry nevus of skin	0.0753648	0.415807	CREBBP;AKT1;EP300
Abnormal form of the vertebral bodies	0.0753648	0.415807	FLII;TBXAS1;AKT1
Monoclonal Gammapathies	0.0753648	0.415807	CSF3R;ITGAX;TOM1
Neurocognitive Disorders	0.0753648	0.415807	SRRM2;IGF2R;MAP3K11
Osteosclerosis	0.0753648	0.415807	GBA;TBXAS1;PLEKHM1
Paranasal Sinus Diseases	0.0753648	0.415807	NCF4;WAS;CYBA
Graves Disease	0.0754379	0.415807	CREBBP;ITGAM;SELL;SP1;ITGB2;HLA-B;RAC2;AKT1;PIK3CD;STAT6;CD14;TRIM21
Xeroderma Pigmentosum	0.0766719	0.421104	NR1H2;PTAFR;STAT3;AKT1;TALDO1
Hemangioma	0.0766719	0.421104	TIMP2;AKT1;CD14;IGF2R;PNPLA2
Neuromuscular Diseases	0.0766719	0.421104	SRRM2;GAA;DYSF;TIMP2;TIMP1
Hyperactive behavior	0.0781522	0.424452	RERE;STAT5B;CREBBP;COPA;SRF;STAT3;DYSF;PIK3CD;FOXO3;GNS;MED12;CLN3;SBNO2;STIM1;FASN;RPS6KA1;AKT1;EP300;FLOT2;IKBKG;PNPLA6;SQSTM1
Bone Diseases	0.0783235	0.424452	SERPINA1;GORASP1;MVP;GBA;TCIRG1;SQSTM1;COASY
Lewy Body Disease	0.0788845	0.424452	GRN;SERPINA1;GBA;ATG7;IGF2R;EIF4G1
Inflammatory Breast Carcinoma	0.0792221	0.424452	GLB1;AKT1;PIK3CD;MED15;EIF4G1
Diminished sweating	0.0794656	0.424452	STIM1;CTNS;GLA
Purpura	0.0794656	0.424452	STIM1;PRKCD;HLA-B
Restlessness	0.0794816	0.424452	GRN;SQSTM1
Lymphoma, Follicular, Grade 2	0.0794816	0.424452	CREBBP;ATP6AP1
Lymphoma, Mixed-Cell, Follicular	0.0794816	0.424452	CREBBP;ATP6AP1
Lymphoma, Small Cleaved-Cell, Follicular	0.0794816	0.424452	CREBBP;ATP6AP1
SMITH-MCCORT DYSPLASIA 1	0.0794816	0.424452	SRF;CFLAR
Oncocytoma, renal	0.0794816	0.424452	EGLN2;ANPEP
Sudden Cardiac Arrest	0.0794816	0.424452	MYBPC3;AP1G2
Undetectable electroretinogram	0.0794816	0.424452	CLN3;TPP1
Amyloid nephropathy	0.0794816	0.424452	FCGRT;TNFRSF1A
Arhinencephaly	0.0794816	0.424452	SF3B4;ADAR
Bilateral Cryptorchidism	0.0794816	0.424452	PLOD1;CBL
Chediak-Higashi Syndrome	0.0794816	0.424452	LAMP1;VPS39
Duane Retraction Syndrome	0.0794816	0.424452	CREBBP;EP300
Neonatal Systemic lupus erythematosus	0.0794816	0.424452	SRRM2;TRIM21
Papillon-Lefevre Disease	0.0794816	0.424452	ITGB2;ITGAL
Paraplegia	0.0794816	0.424452	AKT1;ATG7
Periapical Granuloma	0.0794816	0.424452	EP300;ITGA5
Pseudomyxoma Peritonei	0.0794816	0.424452	PIK3CD;AKT1
Aplasia Cutis Congenita	0.0797979	0.42565	CREBBP;ACADVL;JUND;STAT3;AKT1;PIK3CD;CD14;CORO7
Acute GVH disease	0.0802868	0.427765	SELL;IMPDH1;PTAFR;STAT3;HLA-B;CD14;TNFRSF1A
Pain	0.0805984	0.428932	SERPINA1;DCTN1;RHBDF2;DYSF;WAS;OPRL1;CSNK1D;SLC9A1;TNFRSF1A;ANPEP;AKT1;MFN2;CD14;SQSTM1;GLA;FERMT3
Absent tendon reflex	0.0811106	0.43051	GAA;MARS;MFN2;PNPLA6;SBF1;BICD2
ECTRODACTYLY, ECTODERMAL DYSPLASIA, AND CLEFT LIP/PALATE SYNDROME 1	0.0811739	0.43051	PIK3CD;AKT1;ENO1;CKAP4
Hypopigmentation disorder	0.0811739	0.43051	FSCN1;CTNS;FOXO3;UNC13D
Tumor Initiation	0.081464	0.431554	STAT5A;PSD4;MVP;STAT3;AKT1;PIK3CD;ARID3B;SLC27A3;FOXO3
Ataxias, Hereditary	0.0822785	0.435371	DYNC1H1;GAA;DNAJC5;CHMP1A;UBR4;TPP1;PNPLA6
Plaque, Amyloid	0.08313	0.436699	GRN;SERPINA1;ITGAM;APLP2;DYSF;ITGAX;FLOT1;SQSTM1;SORL1
Hormone refractory prostate cancer	0.0833717	0.436699	GAK;CREBBP;TNK2;STAT3;AKT1;PIK3CD
Motor Neuron Disease	0.0833717	0.436699	DYNC1H1;GRN;DCTN1;MFN2;PNPLA6;SQSTM1
Dysautonomia, Familial	0.0836614	0.436699	SERPINA1;GMPPA;GLA
Systemic candidiasis	0.0836614	0.436699	ITGAM;ITGB2;ENO1
Acute periodontitis	0.0836614	0.436699	TIMP2;CYBA;CD14
Adult Diffuse Large B-Cell Lymphoma	0.0836614	0.436699	CREBBP;STAT3;HLA-B
Childhood Diffuse Large B-Cell Lymphoma	0.0836614	0.436699	CREBBP;STAT3;HLA-B
Foot-drop	0.0836614	0.436699	MARS;MFN2;SQSTM1
Hypohidrosis	0.0836614	0.436699	STIM1;CTNS;GLA
Malonic aciduria	0.0836614	0.436699	DYNC1H1;STAT3;AKT1
Pyloric Stenosis	0.0836614	0.436699	MED12;NCF4;CYBA
Juvenile-Onset Still Disease	0.0842985	0.437891	RERE;STIM1;STAT3;HLA-B;DYSF;CD14;TAPBP
Necrotizing enterocolitis in fetus OR newborn	0.0843744	0.437891	STAT3;TIMP1;TRIM21;ATG7
Photoreceptor degeneration	0.0843744	0.437891	CLN3;SEMA4A;IMPDH1;PNPLA6
Respiratory distress	0.0844572	0.437891	STAT5B;G6PD;CREBBP;GBA;EP300
Acute pancreatitis	0.0844572	0.437891	SERPINA1;RIPK3;STAT3;MYO9B;CD14
Ischemia	0.0844572	0.437891	SELL;SP1;STAT3;SLC9A1;TNFRSF1A
Sarcoidosis	0.0848164	0.437979	NXF1;GLB1;HLA-B;FSCN1;ANXA11;STK19;CD14;TYK2;TNFRSF1A
Renal fibrosis	0.0852507	0.437979	SRRM2;HCK;STAT3;MKL1;PIK3CD;STAT6;TIMP1;IGF2R
Reticulocyte count (procedure)	0.0852507	0.437979	SBNO2;SEMA4D;SP1;MYO9B;ARID3A;FOXO3;CBL;FERMT3
Self-harm	0.0861768	0.437979	RERE;FLII
Self-Injurious Behavior	0.0861768	0.437979	RERE;FLII
Leukemia, T-Cell, Chronic	0.0861768	0.437979	STAT5A;STAT5B
Lymphoma, Follicular, Grade 3	0.0861768	0.437979	CREBBP;ATP6AP1
TDP-43 Proteinopathies	0.0861768	0.437979	GRN;SQSTM1
Tetany	0.0861768	0.437979	TCIRG1;SEC24C
Anti-nuclear factor positive	0.0861768	0.437979	TYK2;NLRP1
Collapse of vertebra	0.0861768	0.437979	GBA;SQSTM1
Compression fracture of vertebral column	0.0861768	0.437979	GBA;SQSTM1
Histiocytosis haematophagic	0.0861768	0.437979	STXBP2;UNC13D
Hypoplastic iliac wing	0.0861768	0.437979	CREBBP;EP300
Microretrognathia	0.0861768	0.437979	SF3B4;CANT1
Nephrosclerosis	0.0861768	0.437979	MYH9;ACTN4
Neurodegeneration with brain iron accumulation (NBIA)	0.0861768	0.437979	GLB1;COASY
Other specified manifestations of hyperkinetic syndrome	0.0861768	0.437979	CREBBP;CSNK1D
Left Ventricular Hypertrophy	0.0871158	0.439989	MYBPC3;GAA;TIMP2;AKT1;CYBA;ENO1;TIMP1;GLA
Biliary Atresia	0.0871415	0.439989	SERPINA1;STAT3;STAT6;CD14;TIMP1
Mixed Salivary Gland Tumor	0.0871415	0.439989	ANPEP;STAT3;FSCN1;TIMP2;TYK2
Pick Disease of the Brain	0.0871415	0.439989	SRRM2;GRN;FMNL1;SQSTM1;MAP4K4
Ewing Sarcoma/Peripheral Primitive Neuroectodermal Tumor	0.0876358	0.439989	SRRM2;FLII;PIK3CD;CKAP4
Eczema	0.0877437	0.439989	STAT5A;SEMA4A;STAT5B;JUND;STAT3;WAS;CYBA;NXF1;SP1;EFHD2;HCLS1;STAT6;PTPN6;CD14;NLRP1
ATRICHIA WITH PAPULAR LESIONS	0.0879501	0.439989	ITGAM;RXRA;DAPK2
Foot dorsiflexor weakness	0.0879501	0.439989	MARS;MFN2;SQSTM1
Hand deformities	0.0879501	0.439989	CANT1;PNPLA6;GLA
Mitral Valve Insufficiency	0.0879501	0.439989	NDE1;CBL;GLA
Muscular Atrophy	0.0879501	0.439989	CFL1;AKT1;RELB
Reflex, Deep Tendon, Absent	0.0879978	0.439989	GAA;MARS;MFN2;PNPLA6;SBF1;BICD2
Absent reflex	0.0879978	0.439989	GAA;MARS;MFN2;PNPLA6;SBF1;BICD2
Prominent eyes	0.0879978	0.439989	POR;CREBBP;CANT1;NDE1;EP300;DVL3
Protruding eyes	0.0879978	0.439989	POR;CREBBP;CANT1;NDE1;EP300;DVL3
Secondary malignant neoplasm of lung	0.0899244	0.449137	ITGAM;SETDB1;SRF;STAT3;PIK3CD;ENO1;CFLAR;FOXO3;CKAP4;STIM1;PITPNM1;SP1;GLB1;FASN;TIMP2;FLOT2;MGAT1;TIMP1;SIPA1;MAP4K4;PNPLA2
Hamartoma Syndrome, Multiple	0.0903626	0.44987	STAT5A;STAT5B;GAA;AKT1;PIK3CD;SQSTM1
Abdominal discomfort	0.0903626	0.44987	NLRP12;PIGT;GBA;HLA-B;GLA;TNFRSF1A
Psoriasis vulgaris	0.0903626	0.44987	GRN;HLA-B;ITGAX;DHX16;TYK2;ARHGEF2
Varicosity	0.0909575	0.45186	JUND;POU2F1;AKT1;TIMP1
Granulomatosis with polyangiitis	0.0909575	0.45186	NXF1;SERPINA1;TIMP1;TNFRSF1A
Agyria	0.0923295	0.454376	TBC1D20;NDE1;KATNB1
Corneal Neovascularization	0.0923295	0.454376	GLB1;NLRP1;SEC24C
Basal cell carcinoma	0.0926425	0.454376	STAT5B;STAT3;HLA-B;STK19;CFLAR
Prominent globes	0.0927617	0.454376	POR;CREBBP;CANT1;NDE1;EP300;DVL3
Renal sclerosis with hypertension	0.0930342	0.454376	MYH9;ACTN4
Rubinstein-Taybi Syndrome	0.0930342	0.454376	CREBBP;EP300
Sporadic Burkitt's lymphoma	0.0930342	0.454376	ITGB2;ITGAL
Skin Diseases, Infectious	0.0930342	0.454376	STAT6;CFLAR
Chronic urticaria	0.0930342	0.454376	SERPINA1;CRISPLD2
Hemimegalencephaly	0.0930342	0.454376	PIK3CD;AKT1
Hemorrhagic Fever with Renal Syndrome	0.0930342	0.454376	GORASP1;HLA-B
Hypoplastic myelodysplasia	0.0930342	0.454376	CSF3R;NBEAL2
Increased gastric cancer	0.0930342	0.454376	AKT1;EP300
Job Syndrome	0.0930342	0.454376	STAT3;TYK2
Menorrhagia	0.0930342	0.454376	MYH9;NBEAL2
Mutism	0.0930342	0.454376	GRN;SQSTM1
Invasive carcinoma of breast	0.0940903	0.45905	ARF1;STAT3;PIK3CD;ARID3B;FOXO3;IGF2R;FASN;TIMP2;AKT1;NLRP1;MAP3K11;SIPA1;MARK2
Polycythemia Vera	0.0948123	0.462085	STAT5A;STAT5B;G6PD;SP1;PTPN6;TYK2;CFLAR;CBL
Gastrointestinal pain	0.0951949	0.463462	NLRP12;PIGT;GBA;HLA-B;GLA;TNFRSF1A
Tumor Promotion	0.0954584	0.464257	STAT5A;STAT5B;JUND;STAT3;PIK3CD
Congestive heart failure	0.0961105	0.466938	SRF;PIK3CD;PLOD1;SLC9A1;POLR2A;TIMP2;RAC2;AKT1;MFN2;IKBKG;TIMP1;CD14;MYBPC3;G6PD;SEMA4D;DAPK2;STAT3;ACTN4;TNFRSF1A;STIM1;GLB1;FASN;GORASP1;FSCN1;GLA;VCL
Constipation	0.0967953	0.468309	MED12;RERE;CREBBP;FLII;EP300;CTNS;SEC24C;TNFRSF1A
Defective or absent horizontal voluntary eye movements	0.0967974	0.468309	GBA;TPP1;SQSTM1
Low anterior hairline	0.0967974	0.468309	CREBBP;TBC1D20;EP300
Polyarthritis	0.0967974	0.468309	COPA;TYK2;NLRP1
Glioblastoma	0.0972267	0.469895	ARHGAP1;INPPL1;PIK3CD;ENO1;FRAT1;LAMP1;FCGRT;TIMP2;AKT1;EP300;TIMP1;SRRM2;PRKCD;HLA-B;TNFRSF1A;TAPBP;STIM1;CRISPLD2;ELF4;GORASP1;PRKD2;ITGA5;ARHGEF2;SLC27A3;SQSTM1;GRN;CASZ1;TUBGCP2;MVP;RRBP1;FOXO3;CBL;SLC9A1;CLN3;SCAP;STAT6;CD14;ATG7;EXTL3;MARK2;STAT5A;STAT5B;CREBBP;JUND;POU2F1;STAT3;CFLAR;SP1;GLB1;TPP1;MAP3K11;FERMT3
Cerebrovascular accident	0.0975457	0.470945	CASZ1;G6PD;CSF3R;ACSS2;SLC44A2;SRF;ITPK1;ITGB2;INPPL1;PIK3CD;CYBA;ITGAL;TNFRSF1A;SELL;GORASP1;TIMP2;AKT1;MFN2;PADI4;TIMP1;CD14;GLA;MAP3K11
Crohn's disease of large bowel	0.0977783	0.471086	NCF4;STAT3;TYK2;TNFRSF1A
Pulmonary Embolism	0.0977783	0.471086	SERPINA1;SLC44A2;TBXAS1;AKT1
Cholestasis	0.0984165	0.473668	NXF1;G6PD;SERPINA1;POU2F1;ANPEP;NR1H2;GBA;TALDO1;CD14;TIMP1;SORL1
Byzanthine arch palate	0.0999931	0.474105	MED12;CREBBP;PIGT;TBC1D20;GBA;STAT3;AKT1;EP300;PLOD1;RBM10
Repeated speech	0.100043	0.474105	GRN;SQSTM1
Candidiasis, Chronic Mucocutaneous	0.100043	0.474105	STAT3;IL17RA
Focal Segmental Glomerulosclerosis, Not Otherwise Specified	0.100043	0.474105	MYH9;ACTN4
Spastic Ataxia	0.100043	0.474105	GAA;PNPLA6
Signs and Symptoms, Respiratory	0.100043	0.474105	SERPINA1;CD14
X-linked centronuclear myopathy	0.100043	0.474105	STIM1;MTMR14
Cognitive changes	0.100043	0.474105	GRN;SORL1
Echolalia	0.100043	0.474105	GRN;SQSTM1
Fetal Alcohol Spectrum Disorders	0.100043	0.474105	SRF;PIK3CD
Gardner Syndrome	0.100043	0.474105	G6PD;STAT3
Heart Block	0.100043	0.474105	MYBPC3;TRIM21
Lyme Arthritis	0.100043	0.474105	ITGB2;ITGAL
Orchitis	0.100043	0.474105	HLA-B;TNFRSF1A
Progressive neurologic deterioration	0.100043	0.474105	GBA;CTNS
Exophthalmos	0.100163	0.474187	POR;CREBBP;CANT1;NDE1;EP300;DVL3
Lupus Nephritis	0.100832	0.474544	MTMR3;FLII;STAT3;MYH9;ENO1;TRIM21;IL17RA;OTUB1
Central neuroblastoma	0.101106	0.474544	GRN;CASZ1;CSF3R;ITGAM;MVP;GBA;OPRL1;PIK3CD;RRBP1;ENO1;FOXO3;CLN3;SBNO2;PSD4;CFL1;TIMP2;FLOT1;AKT1;MFN2;DVL3;MARK2;SRRM2;STAT5A;STAT5B;CREBBP;JUND;DAPK2;APLP2;STAT3;CFLAR;ACTN4;ARID3B;COASY;SP1;HGS;GLB1;GORASP1;HCLS1;ACIN1;ULK1;PADI4;ITGA5;ARHGEF2;PNPLA6;SQSTM1
Polymicrogyria	0.101219	0.474544	SF3B4;DYNC1H1;AKT1;PIK3CD;KATNB1
Glioblastoma, IDH-Wildtype	0.101276	0.474544	SP1;STAT3;PIK3CD;AKT1
Conduction disorder of the heart	0.101276	0.474544	MYBPC3;TRIM21;GLA;VCL
Distal sensory impairment	0.101276	0.474544	DYNC1H1;MARS;MFN2;SBF1
Malignant neoplasm of ovary	0.10131	0.474544	CSF3R;ITGAM;AHCYL1;PIK3CD;FRAT1;LAMP1;FCGRT;PSD4;RPS6KA1;TIMP2;RAC2;AKT1;EP300;TIMP1;PIAS4;RIPK3;MKL1;RHBDF2;ANXA11;ACTN4;CKAP4;TNFRSF1A;CRISPLD2;ELF4;GORASP1;PADI4;ITGA5;SQSTM1;RNF31;GRN;CASZ1;MVP;PTAFR;FOXO3;GNAI2;SERTAD1;ATG7;MARK2;STAT5B;CREBBP;JUND;SEMA4D;NR1H2;STAT3;CFLAR;ARID3B;IGF2R;SP1;GLB1;FASN;PAF1;PTPN6;MAP3K11;PNPLA2
Sudden Cardiac Death	0.101352	0.474544	MYBPC3;ACADVL;GNAI2
Turcot syndrome (disorder)	0.101352	0.474544	NR1H2;IGF2R;MAP3K11
Muscular fasciculation	0.101352	0.474544	SQSTM1;GLA;PNPLA2
Mucosa-Associated Lymphoid Tissue Lymphoma	0.101468	0.474544	SELL;GORASP1;PIK3CD;PTPN6;CD14;IKBKG;TNFRSF1A
Agenesis of corpus callosum	0.101677	0.474544	MED12;RERE;CREBBP;JUND;NDE1;STAT3;AKT1;EP300;PIK3CD;CD14;CORO7
Neuroblastoma	0.102524	0.474544	GRN;CASZ1;CSF3R;ITGAM;MVP;GBA;OPRL1;PIK3CD;RRBP1;ENO1;FOXO3;CLN3;SBNO2;PSD4;CFL1;TIMP2;FLOT1;AKT1;MFN2;DVL3;CD14;SLC16A5;SRRM2;STAT5A;STAT5B;CREBBP;JUND;DAPK2;APLP2;STAT3;CFLAR;ACTN4;ARID3B;COASY;SP1;HGS;GLB1;GORASP1;HCLS1;ACIN1;ULK1;PADI4;ITGA5;ARHGEF2;PNPLA6;SQSTM1
Supratentorial atrophy	0.102698	0.474544	CLN3;PIGT;GLB1;GBA;CTNS;TPP1
Leprosy	0.102698	0.474544	STAT3;HLA-B;CD14;NLRP1;CFP;SIGLEC5
Leukopenia	0.102799	0.474544	STAT5B;CSF3R;ATP6AP1;FASN;STAT3;WAS;ITGAX;FLOT2;TRIM21
Malignant Glioma	0.103596	0.474544	SERPINA1;STAT3;HLA-B;PIK3CD;CFLAR;IL17RA;SP1;GLB1;PSD4;TIMP2;FSCN1;AKT1;TIMP1;SLC27A3;ATG7;TRIM11
Intrahepatic Cholangiocarcinoma	0.103739	0.474544	STAT3;HLA-B;FSCN1;AKT1;PIK3CD;CYBA;CKAP4
Diabetes, Autoimmune	0.104164	0.474544	SERPINA1;FCGRT;STAT3;CLEC16A;TNFRSF1A
Carcinoma breast stage IV	0.104252	0.474544	STAT3;PIK3CD;SLC9A1;AKAP13;NLRP12;SP1;FASN;RPS6KA1;FSCN1;AKT1;STAT6;TIMP1;EIF4G1
Abnormality of the metaphysis	0.10483	0.474544	CANT1;TBXAS1;INPPL1;TCIRG1
Intestinal Diseases	0.10483	0.474544	STAT5B;STAT3;SCAP;TNFRSF1A
Cerebral Infarction	0.105288	0.474544	GRN;G6PD;JUND;RIPK3;SP1;TBXAS1;PIK3CD;CD14;ITGAL;MAP3K11
Tumors of Adrenal Cortex	0.10599	0.474544	CORO7;GATAD2B;GNAI2
Congenital adrenal hyperplasia	0.10599	0.474544	POR;HLA-B;COASY
Hermanski-Pudlak Syndrome	0.10599	0.474544	NXF1;GDI1;VPS39
Lafora Disease	0.10599	0.474544	LAMP1;GBA;SQSTM1
Pauci-immune Glomerulonephritis associated with Granulomatosis with Polyangiitis	0.10599	0.474544	NXF1;SERPINA1;TIMP1
Seizures	0.106212	0.474544	RERE;PIGT;SERPINA1;SRF;GBA;PIK3CD;TCIRG1;GNS;BICD2;MED12;CLN3;GMPPA;AKT1;EP300;MGAT1;IKBKG;TIMP1;NLRP1;ATG7;DYNC1H1;CREBBP;DAPK2;NDE1;NR1H2;PRKCD;HLA-B;SORL1;TNFRSF1A;BCKDK;IMPDH1;GLB1;TPP1;GLA
Bilateral cataracts (disorder)	0.10715	0.474544	G6PD;TBC1D20;HLA-B;MYH9;GALK1
Rhomboid shaped head	0.107194	0.474544	MED12;DYNC1H1
Plagiocephaly, Nonsynostotic	0.107194	0.474544	MED12;DYNC1H1
Asymmetry of the posterior cranium	0.107194	0.474544	MED12;DYNC1H1
CNS metastases	0.107194	0.474544	PIK3CD;AKT1
ESR raised	0.107194	0.474544	TYK2;TNFRSF1A
Flat head	0.107194	0.474544	MED12;DYNC1H1
Flattening of cranial vault	0.107194	0.474544	MED12;DYNC1H1
Flattening of head	0.107194	0.474544	MED12;DYNC1H1
Frequent falls	0.107194	0.474544	DYNC1H1;STIM1
Horizontal Nystagmus	0.107194	0.474544	GBA;TPP1
Hypokinesia	0.107194	0.474544	GBA;OPRL1
Lymphomatoid Papulosis	0.107194	0.474544	FCGRT;TYK2
Onion bulb formation	0.107194	0.474544	MFN2;SBF1
Plagiocephaly	0.107194	0.474544	MED12;DYNC1H1
Mammary Carcinoma, Animal	0.107867	0.474544	STAT5A;STAT3;ENO1;ACTN4;PADI4;GNAI2
Animal Mammary Neoplasms	0.107867	0.474544	STAT5A;STAT3;ENO1;ACTN4;PADI4;GNAI2
Reduced fetal movement	0.108441	0.474544	FLII;GBA;PLOD1;BICD2
Connective Tissue Diseases	0.108441	0.474544	GLB1;STAT3;DHX16;PLOD1
Carcinogenesis	0.108479	0.474544	RNH1;AHCYL1;ENO1;FRAT1;FCGRT;ANPEP;RPS6KA1;AKT1;EP300;TRIM21;CDK5RAP3;SRRM2;G6PD;PRKCD;PTOV1;ACTN4;OSCAR;STIM1;FSCN1;PRKD2;ADAM8;PADI4;SLC27A3;SQSTM1;CASZ1;MTMR3;NLRX1;AKNA;UBA7;FLII;FOXO3;SLC9A1;SAFB2;CD14;NLRP1;ATG7;BANP;STAT5A;STAT5B;CREBBP;JUND;POU2F1;SETDB1;TNK2;INTS3;IGF2R;SP1;FASN;PAF1;MAP3K11;EIF4G1;RERE;PIGT;SERPINA1;ITGAM;PIK3CD;ADAR;MED15;MED12;AKAP13;PSD4;TIMP2;FLOT1;DHX16;FLOT2;IKBKG…
Lung Neoplasms	0.108834	0.474544	SERPINA1;UBA7;PIK3CD;FOXO3;NXF1;RXRA;ANPEP;RPS6KA1;AKT1;DVL3;STAT6;IKBKG;MAP4K4;SRRM2;STAT5A;STAT5B;CREBBP;JUND;RIPK3;IQSEC1;PRKCD;STAT3;HLA-B;MYO9B;IGF2R;POR;DOK3;STIM1;SP1;FASN;TBXAS1;ADAM8;ITGA5
Blast Phase	0.109183	0.474544	CREBBP;CSF3R;ITGB2;EP300;ADAR;FOXO3;CBL;SIPA1
Ataxia Telangiectasia	0.110344	0.474544	UPF1;STAT5B;G6PD;SERPINA1;CANT1;STAT3;PIK3CD;KATNB1;FOXO3;CKAP4;FCGRT;TBXAS1;AKT1
Lymphoma, Follicular	0.110517	0.474544	STAT5A;STAT5B;CREBBP;ATP6AP1;GBA;STAT3;AKT1;PIK3CD;STAT6;PTPN6;CFLAR;CKAP4
Allergic sensitization	0.110709	0.474544	STAT3;HLA-B;CD14
Invasive Lobular Breast Carcinoma	0.110709	0.474544	ITGAX;PIK3CD;TIMP1
Noninfiltrating Intraductal Carcinoma	0.112594	0.474544	SRRM2;STAT5A;STAT5B;CREBBP;FASN;AKT1;PIK3CD;FLOT2;FOXO3;CKAP4
Adenocarcinoma	0.112755	0.474544	SERPINA1;AHCYL1;PIK3CD;ENO1;FOXO3;CBL;FRAT1;ANPEP;CFL1;RPS6KA1;TIMP2;AKT1;DVL3;EP300;STAT6;TIMP1;ATG7;CDK5RAP3;SRRM2;STAT5A;SEMA4A;STAT5B;RIPK3;IQSEC1;STK11IP;TNK2;STAT3;PTOV1;CFLAR;ACTN4;IGF2R;CKAP4;TNFRSF1A;POR;STIM1;SP1;GLB1;FASN;GORASP1;FSCN1;MYH9;ACIN1;ADAM8;PADI4;ARHGEF2;SQSTM1
Diabetes Mellitus	0.113006	0.474544	SERPINA1;ITGAM;MVP;ITGB2;INPPL1;CLEC16A;PIK3CD;SLC9A1;FCGRT;ANPEP;TIMP2;ITGAX;AKT1;TIMP1;MAP4K4;STAT5A;STAT5B;CREBBP;G6PD;SEMA4D;GAA;PRKCD;ITPK1;STAT3;HLA-B;CTNS;TALDO1;CYBA;SORL1;IGF2R;TNFRSF1A;OSCAR;POR;SELL;FASN;GORASP1;HCLS1;MYH9;PTPN6;PADI4;PNPLA2
Intellectual Disability	0.113044	0.474544	RERE;ACADVL;PIGT;GDI1;MTMR14;ITGB2;ARHGAP1;INPPL1;ADAR;PLOD1;BICD2;MED12;CHMP1A;GMPPA;WWC3;AKT1;EP300;IKBKG;TNPO2;SRRM2;G6PD;SMARCC2;GAA;PHKA2;COASY;POR;MTF1;MYH9;ARHGEF2;SF3B4;GRN;CANT1;DCTN1;FLII;GBA;UBR4;CFP;CBL;GNS;CLN3;DVL3;EXTL3;RBM10;MARK2;SEMA4A;STAT5B;DYNC1H1;CREBBP;INTS1;SETD1B;NDE1;CTNS;GATAD2B;CLK2;BCKDK;IMPDH1;GLB1;FASN;TBXAS1;ACIN1;TPP1;SKIV2L;PNPLA6;EIF4G1;GALK1
Hematological Disease	0.113167	0.474544	CREBBP;ITGAM;GLB1;RAC2;AKT1;EP300
Monosomy	0.113167	0.474544	STAT5A;STAT5B;CSF3R;ITGAM;STAT3;CBL
Dermatomyositis	0.113248	0.474544	HLA-B;FSCN1;TIMP1;TYK2;TRIM21
Intracranial Aneurysm	0.113248	0.474544	SERPINA1;GAA;TIMP2;CYBA;TIMP1
Carcinoma	0.113497	0.474544	STAT5A;STAT3;AKT1;ENO1;ACTN4;PADI4;CKAP4;GNAI2
Dementia	0.114199	0.474544	GRN;SERPINA1;DCTN1;NR1H2;MVP;GBA;PIK3CD;SORL1;CLN3;HGS;AKT1;TIMP1;SQSTM1;EIF4G1
nervous system disorder	0.114199	0.474544	SRRM2;CREBBP;CANT1;DCTN1;NDE1;GBA;ADAR;BICD2;CLN3;HGS;AKT1;TPP1;PNPLA6;NLRP1
Anoxia	0.114465	0.474544	STAT5B;ACADVL;ITGAM;PPP1R10;SP1;FASN;PRKCD;STAT3;AKT1;CFLAR
Spondyloepiphyseal Dysplasia	0.114476	0.474544	CANT1;GLB1
Tangier Disease	0.114476	0.474544	SERPINA1;RAC2
Abnormal pattern of respiration	0.114476	0.474544	GBA;HLA-B
Anhidrosis	0.114476	0.474544	CASZ1;IKBKG
Aortic root dilatation	0.114476	0.474544	MED12;NDE1
Choroideremia	0.114476	0.474544	GDI1;CD14
Cortical gyral simplification	0.114476	0.474544	NDE1;KATNB1
Dermatitis Herpetiformis	0.114476	0.474544	FCGRT;MYO9B
Hereditary nonpolyposis colorectal carcinoma	0.114476	0.474544	AKT1;EP300
Melioidosis	0.114476	0.474544	PTPN6;CD14
Multiple lipomata	0.114476	0.474544	AKT1;MFN2
Pathological fracture	0.114476	0.474544	GBA;TCIRG1
Personality change	0.114476	0.474544	GRN;SQSTM1
Pfaundler-Hurler Syndrome	0.114476	0.474544	GLB1;GNS
Pituitary carcinoma	0.114476	0.474544	HGS;TIMP2
Pain, Burning	0.115508	0.474544	AKT1;GLA;SLC9A1
Stevens-Johnson Syndrome	0.115508	0.474544	HLA-B;EP300;NUCB1
Abnormality of pelvic girdle bone morphology	0.115508	0.474544	SF3B4;TBXAS1;SQSTM1
granulosa cell tumor	0.115508	0.474544	AKT1;PADI4;FOXO3
Hemiplegia/hemiparesis	0.115508	0.474544	IMPDH1;ADAR;PNPLA6
Severe Combined Immunodeficiency	0.115688	0.474544	STAT5A;STIM1;GLB1;STAT3;VPS52;PIK3CD;ACTN4;TAPBP
Kidney Failure, Chronic	0.115713	0.474544	SERPINA1;HLA-B;CYBA;ACTN4;SLC9A1;IL17RA;GLB1;FASN;GORASP1;TIMP2;MYH9;STAT6;TIMP1;GLA
Protein Deficiency	0.115828	0.474544	ACADVL;STAT3;DYSF;WAS
Parkinson Disease	0.11596	0.474544	GRN;ITGAM;DCTN1;MVP;GBA;PIK3CD;CFP;FOXO3;SBNO2;TIMP2;AKT1;CD14;ATG7;MARK2;MAP4K4;SRRM2;DAPK2;TNK2;HLA-B;TALDO1;CSNK1D;TMEM175;IGF2R;BCKDK;GAK;SLCO3A1;DNAJC5;ULK1;SQSTM1;EIF4G1
Pancreatic intraepithelial neoplasia	0.116358	0.474544	FASN;STAT3;FSCN1;PIK3CD;CFLAR
Optic Atrophy	0.117161	0.474544	RERE;CLN3;SEMA4A;GRN;TBC1D20;GLB1;IMPDH1;MFN2;IKBKG;PNPLA6;TCIRG1;GLA
Diabetes	0.117801	0.474544	SERPINA1;ITGAM;ITGB2;INPPL1;CLEC16A;PIK3CD;FCGRT;ANPEP;TIMP2;ITGAX;AKT1;TIMP1;MAP4K4;STAT5A;STAT5B;CREBBP;G6PD;SEMA4D;PRKCD;STAT3;HLA-B;TALDO1;CYBA;SORL1;IGF2R;TNFRSF1A;POR;SELL;FASN;GORASP1;HCLS1;MYH9;PTPN6;PADI4;PNPLA2
Invasive Ductal Breast Carcinoma	0.117902	0.474544	STAT5A;GRN;EGLN2;KATNB1;ENO1;ACTN4;CD14;FOXO3
Delayed bone age	0.117936	0.474544	POR;CREBBP;PIGT;GBA;INPPL1;EP300;CTNS
Immune thrombocytopenic purpura	0.117936	0.474544	ATP6AP1;SEMA4D;FCGRT;PRKCD;STAT3;IKBKG;TRIM21
Adrenoleukodystrophy	0.118598	0.474544	G6PD;STAT3;SCAP;CD14;FOXO3;MAP4K4
Acute lymphocytic leukemia	0.119073	0.474544	CSF3R;ITGAM;FLII;MVP;ITGB2;PIK3CD;FOXO3;ITGAL;CBL;FCGRT;ANPEP;TIMP2;TOM1;AKT1;EP300;CD14;STAT5A;STAT5B;CREBBP;G6PD;JUND;STAT3;CFLAR;TYK2;SORL1;PTPN6
Ataxia, Spinocerebellar	0.119508	0.474544	NFAT5;CREBBP;CANT1;PNPLA6;MARK2
Condition, Preneoplastic	0.119508	0.474544	STAT5A;TNK2;CFL1;STAT3;AKT1
Short philtrum	0.119602	0.474544	MED12;TBC1D20;FLII;TALDO1
Soft Tissue Neoplasms	0.119602	0.474544	MED12;FLII;STAT3;AKT1
Kyphoscoliosis deformity of spine	0.119602	0.474544	AKT1;PLOD1;IKBKG;EXTL3
Malignant neoplasm of large intestine	0.120015	0.474544	SRRM2;CREBBP;GRN;G6PD;EGLN2;STAT3;PIK3CD;ENO1;ACTN4;LAMP1;AKT1;MYH9;TIMP1;ATG7;BANP;MAP4K4
Rotavirus Infections	0.120384	0.474544	ACTR1A;STIM1;EIF4G1
Action Tremor	0.120384	0.474544	AKT1;PNPLA6;SLC9A1
Cerebral Aneurysm	0.120384	0.474544	RNH1;GAA;CYBA
Congenital ichthyosis	0.120384	0.474544	GBA;PNPLA6;PNPLA2
Hepatocellular Adenoma	0.120384	0.474544	STAT3;AKT1;IGF2R
Malignant neoplasm of nasopharynx	0.120384	0.474544	GORASP1;STAT3;PIK3CD
Monoclonal Gammopathy of Undetermined Significance	0.121361	0.474544	GRN;CSF3R;ITGAX;AKT1;PLXNB2;PTPN6
Encephalopathy, Toxic	0.12188	0.474544	CRISPLD2;PRKCD
Toxic Encephalitis	0.12188	0.474544	CRISPLD2;PRKCD
Anterior uveitis	0.12188	0.474544	SERPINA1;TNFRSF1A
Aphasia	0.12188	0.474544	GRN;GAA
Appendicitis	0.12188	0.474544	MYH9;CD14
Congenital central hypoventilation	0.12188	0.474544	CREBBP;TRIM11
Generalized hyperpigmentation	0.12188	0.474544	POR;GMPPA
Generalized vitiligo	0.12188	0.474544	RERE;NLRP1
Idiopathic thrombocytopenia	0.12188	0.474544	PRKCD;STAT3
Increased susceptibility to fractures	0.12188	0.474544	GBA;SQSTM1
Leg Ulcer	0.12188	0.474544	ITGB2;ITGAL
Mumps	0.12188	0.474544	STAT3;HLA-B
Leukemia, B-Cell	0.122698	0.474544	SEMA4D;ITGAX;PIK3CD;PTPN6;MAP3K11
Joint stiffness	0.122698	0.474544	SF3B4;TBC1D20;GLB1;MFN2;GNS
Alzheimer's Disease, Focal Onset	0.123428	0.474544	TPP1;ENO1;SORL1;IGF2R
Severe Acute Respiratory Syndrome	0.123428	0.474544	ATP6AP1;ANPEP;HLA-B;ICAM3
Syndactyly	0.123428	0.474544	MED12;CREBBP;EP300;CKAP4
Acute Confusional Senile Dementia	0.123428	0.474544	TPP1;ENO1;SORL1;IGF2R
Convex nasal bridge	0.123428	0.474544	MED12;SF3B4;NDE1;SEC24C
Downturned corners of mouth	0.123428	0.474544	PIGT;STAT3;DVL3;BICD2
Prominent nasal bridge	0.123428	0.474544	MED12;SF3B4;NDE1;SEC24C
Hematologic Neoplasms	0.123571	0.474544	STAT5A;STAT5B;CREBBP;CASZ1;G6PD;CSF3R;STAT3;GBA;HLA-B;PIK3CD;FOXO3;CBL;CKAP4;HCK;AKT1;EP300;SIPA1
Primary malignant neoplasm of lung	0.124153	0.474544	RNH1;SERPINA1;ITGAM;PIK3CD;ENO1;MED12;FRAT1;PSD4;ANPEP;CFL1;RPS6KA1;TIMP2;ITGAX;AKT1;EP300;TIMP1;TRIM21;SRRM2;MKL1;HLA-B;ACTN4;CKAP4;TNFRSF1A;POR;GORASP1;ADAM8;ITGA5;ARHGEF2;SLC27A3;TRIM11;VCL;CASZ1;UBA7;MVP;FOXO3;GNAI2;NXF1;DVL3;STAT6;ATG7;RBM10;MARK2;STAT5B;EGLN2;SETDB1;NR1H2;SEMA4B;STAT3;FOXJ2;MYO9B;CFLAR;DEF6;GATAD2B;IGF2R;RYBP;SP1;GLB1;FASN;SIPA1
Thickened facial skin with coarse facial features	0.124156	0.474544	MED12;GLB1;STAT3;GNS;EXTL3;GLA
Primary Sj??gren's syndrome	0.124156	0.474544	STAT5A;STAT5B;POU2F1;STAT3;CD14;TRIM21
Secondary malignant neoplasm of bone	0.124401	0.474544	SETDB1;SEMA4D;FASN;SRF;TOP3A;STAT3;ITGB2;AKT1;ITGA5;CFLAR;ITGAL
Fatty Liver	0.125043	0.474544	SERPINA1;RIPK3;STAT3;PIK3CD;FOXO3;TNFRSF1A;SP1;GLB1;FASN;MFN2;IKBKG;PNPLA6;ATG7;PNPLA2
Osteoporosis, Postmenopausal	0.125335	0.474544	SEMA4D;RAC2;CD14
Systemic onset juvenile chronic arthritis	0.125335	0.474544	TYK2;UNC13D;TAPBP
Scoliosis, unspecified	0.125335	0.474544	SERPINA1;STAT3;DYSF
Bone pain	0.125335	0.474544	GBA;TCIRG1;SQSTM1
Fetal Alcohol Syndrome	0.125335	0.474544	SRF;STAT3;PIK3CD
Primary central nervous system lymphoma	0.125335	0.474544	PRKCD;STAT3;STAT6
Orbital separation excessive	0.125781	0.474544	MED12;POR;GLB1;FLII;GBA;STAT3;INPPL1;AKT1;DVL3;SKIV2L;CBL;GATAD2B
Esophageal Neoplasms	0.12668	0.474544	G6PD;POU2F1;RIPK3;NR1H2;STAT3;RHBDF2;PIK3CD;ICAM3;ENO1;CKAP4;AKAP13;FRAT1;CRISPLD2;GORASP1;TIMP2;FSCN1;AKT1;TIMP1;MAP3K11
Coarse facial features	0.126982	0.474544	MED12;GLB1;STAT3;GNS;EXTL3;GLA
Downward slant of palpebral fissure	0.126983	0.474544	MED12;SF3B4;RERE;DYNC1H1;CREBBP;AKT1;EP300;CBL
Red blood cell disorder	0.127109	0.474544	G6PD
Alport Syndrome, Autosomal Recessive	0.127109	0.474544	MYH9
Refractory cytopenia with multilineage dysplasia	0.127109	0.474544	CD14
Anemia, Hemolytic, Congenital Nonspherocytic	0.127109	0.474544	G6PD
Reticulate acropigmentation of Kitamura	0.127109	0.474544	ADAR
Sea-Blue Histiocyte Syndrome	0.127109	0.474544	GLB1
FRONTOTEMPORAL DEMENTIA, CHROMOSOME 3-LINKED	0.127109	0.474544	TNFRSF1A
Serrated polyp	0.127109	0.474544	TRIM21
HEMANGIOMA, CAPILLARY INFANTILE	0.127109	0.474544	TIMP1
Severe platyspondyly	0.127109	0.474544	INPPL1
HIP DYSPLASIA, BEUKES TYPE	0.127109	0.474544	SSH2
Hypospadias, perineal	0.127109	0.474544	POR
Meningitis, Meningococcal, Serogroup A	0.127109	0.474544	CFP
Meningitis, Meningococcal, Serogroup B	0.127109	0.474544	CFP
Meningitis, Meningococcal, Serogroup C	0.127109	0.474544	CFP
Meningitis, Meningococcal, Serogroup W-135	0.127109	0.474544	CFP
Meningitis, Meningococcal, Serogroup Y	0.127109	0.474544	CFP
SPINAL MUSCULAR ATROPHY WITH RESPIRATORY DISTRESS 1	0.127109	0.474544	DHX16
Spindle cell rhabdomyosarcoma	0.127109	0.474544	SRF
Squamous cell carcinoma of pharynx	0.127109	0.474544	AKT1
Phenylketonuria, Maternal	0.127109	0.474544	G6PD
Polyneuropathy, Familial	0.127109	0.474544	PNPLA6
SYSTEMIC LUPUS ERYTHEMATOSUS 16	0.127109	0.474544	PRKCD
Skin Diseases, Vascular	0.127109	0.474544	AKT1
STRIATONIGRAL DEGENERATION, INFANTILE (disorder)	0.127109	0.474544	ADAR
Trichiasis	0.127109	0.474544	HLA-B
Troyer syndrome	0.127109	0.474544	PNPLA6
Tumor necrosis factor receptor associated periodic syndrome [TRAPS]	0.127109	0.474544	TNFRSF1A
Vagina Carcinoma	0.127109	0.474544	RNH1
Acquired Kyphoscoliosis	0.127109	0.474544	PLOD1
Vitamin D-resistant rickets	0.127109	0.474544	RELB
Vocal cord paresis in severe cases	0.127109	0.474544	MFN2
Weakness of vocal cord	0.127109	0.474544	MFN2
Adrenocorticotropic hormone excess	0.127109	0.474544	POR
Alstrom Syndrome	0.127109	0.474544	DYSF
Aplasia/Hypoplasia of the ulna	0.127109	0.474544	SF3B4
Asymmetric growth	0.127109	0.474544	IKBKG
Ataxic tremor	0.127109	0.474544	SLC9A1
Beta-2-microglobulin measurement	0.127109	0.474544	HLA-B
Bulla of lung	0.127109	0.474544	TIMP2
Campylobacter jejuni infection	0.127109	0.474544	CD14
Chronic infectious disease	0.127109	0.474544	ITGAX
Chronic ulcerative stomatitis	0.127109	0.474544	CKAP4
Congenital immunodeficiency disease	0.127109	0.474544	ITGB2
Corticospinal tract hypoplasia	0.127109	0.474544	FLII
Cowpox	0.127109	0.474544	NXF1
Deficiency of phosphorylase kinase	0.127109	0.474544	PHKA2
Dicarboxylic aciduria	0.127109	0.474544	ACADVL
Distal motor neuropathy	0.127109	0.474544	COASY
Dyschromatosis universalis hereditaria	0.127109	0.474544	ADAR
End stage renal disease due to hypertension	0.127109	0.474544	MYH9
Ergotism	0.127109	0.474544	TNFRSF1A
Exercise-induced myoglobinuria	0.127109	0.474544	ACADVL
Exercise-induced myoglobinuria in adults	0.127109	0.474544	ACADVL
Fatty replacement of skeletal muscle	0.127109	0.474544	SQSTM1
Fetal hydantoin syndrome	0.127109	0.474544	CREBBP
Fibrocalculous pancreatic diabetes	0.127109	0.474544	CRISPLD2
Fused labia minora	0.127109	0.474544	POR
Gangliosidoses	0.127109	0.474544	GLB1
Heavy Chain Disease	0.127109	0.474544	STAT3
Hoarse voice due to vocal cord paresis	0.127109	0.474544	MFN2
Hyperkeratosis of the palms and soles and esophageal papillomas	0.127109	0.474544	RHBDF2
Inappropriate laughter	0.127109	0.474544	GATAD2B
Increased fibular diameter	0.127109	0.474544	INPPL1
Increased serum bile acid concentration	0.127109	0.474544	TALDO1
Infantile hemangioma	0.127109	0.474544	AKT1
Kaposi's sarcoma-associated herpesvirus infection	0.127109	0.474544	STAT3
Lactose Intolerance	0.127109	0.474544	GLB1
Length dependent motor neuropathy	0.127109	0.474544	COASY
LEPTIN RECEPTOR DEFICIENCY	0.127109	0.474544	MAP4K4
Malignant neuroendocrine tumor	0.127109	0.474544	VCL
Motor axonal neuropathy	0.127109	0.474544	COASY
Muscle fiber inclusion bodies	0.127109	0.474544	SQSTM1
Nasopharyngeal cancer recurrent	0.127109	0.474544	AKT1
Neuropsychiatric Systemic Lupus Erythematosus	0.127109	0.474544	ITGAM
Numerous pigmented freckles	0.127109	0.474544	MYH9
Obesity Adverse Event	0.127109	0.474544	MYH9
Opsoclonus	0.127109	0.474544	TCIRG1
Ovarian papillary adenocarcinoma	0.127109	0.474544	AKT1
Palmoplantar cutis laxa	0.127109	0.474544	PLOD1
Periodic syndrome	0.127109	0.474544	TNFRSF1A
Posterior rib cupping	0.127109	0.474544	INPPL1
Primary Hypothyroidism	0.127109	0.474544	CTNS
Progressive spastic paraplegia	0.127109	0.474544	PNPLA6
Prostate Stromal Proliferation of Uncertain Malignant Potential	0.127109	0.474544	DCTN1
Proteus Syndrome	0.127109	0.474544	AKT1
Pure hereditary spastic paraplegia	0.127109	0.474544	PNPLA6
RAPP-HODGKIN SYNDROME	0.127109	0.474544	CKAP4
Malaria, Cerebral	0.127306	0.474544	POU2F1;HLA-B;TNFRSF1A;IL17RA
Muscle Cramp	0.127306	0.474544	STIM1;DCTN1;SQSTM1;GLA
Stomach Neoplasms	0.12759	0.474544	UPF1;SERPINA1;POU2F1;DAPK2;TNK2;SRF;STAT3;PTOV1;PIK3CD;CSNK1D;ENO1;CFLAR;MED15;TNFRSF1A;CLN3;SELL;SP1;TIMP2;AKT1;EP300;PRKD2;TIMP1;ITGA5;TP53I11
Childhood Glioblastoma	0.127933	0.474544	ARF1;STAT3;AKT1;PIK3CD;FOXO3;MAP3K11;FERMT3
Burkitt Lymphoma	0.128158	0.474544	G6PD;STAT3;ITGB2;HLA-B;PIK3CD;ENO1;TYK2;ITGAL;GLB1;AKT1;EP300;PTPN6;TIMP1
Retrognathia	0.129196	0.474544	SF3B4;CREBBP;GBA;EP300;DVL3
Muscle Rigidity	0.129196	0.474544	DCTN1;GBA;FSCN1;ADAR;COASY
Seborrheic keratosis	0.129398	0.474544	PIK3CD;AKT1
Lung Diseases, Obstructive	0.129398	0.474544	SERPINA1;GLA
Small labia majora	0.129398	0.474544	POR;DVL3
Spina Bifida Occulta	0.129398	0.474544	CREBBP;EP300
ADENOMAS AND ADENOCARCINOMAS	0.129398	0.474544	FSCN1;ATG7
Agranulocytosis	0.129398	0.474544	HLA-B;ITGAL
Anasarca	0.129398	0.474544	STAT6;SLC9A1
Centronuclear myopathy	0.129398	0.474544	STIM1;MTMR14
Incontinentia Pigmenti Achromians	0.129398	0.474544	IKBKG;TNFRSF1A
Radial ray hypoplasia	0.129398	0.474544	SF3B4;RBM10
Squamous cell carcinoma of tongue	0.129839	0.474544	SRRM2;CREBBP;CDC42EP4;NR1H2;AKT1;GNAI2
Abdominal Pain	0.129839	0.474544	NLRP12;PIGT;GBA;HLA-B;GLA;TNFRSF1A
Cachexia	0.129839	0.474544	STAT5A;FASN;STAT3;AKT1;TNFRSF1A;PNPLA2
Cervical Squamous Cell Carcinoma	0.129839	0.474544	SP1;PRKCD;STAT3;AKT1;PIK3CD;CKAP4
Primary Effusion Lymphoma	0.129839	0.474544	ATP6AP1;STAT3;STAT6;PTPN6;NLRP1;CFLAR
Carotid Stenosis	0.130357	0.474544	MFN2;TIMP1;CD14
Oculomotor apraxia	0.130357	0.474544	GBA;TPP1;SQSTM1
Pituitary-dependent Cushing's disease	0.130357	0.474544	SP1;PRKCD;GNAI2
Acquired Immunodeficiency Syndrome	0.130497	0.474544	ACSS2;SP1;ITGB2;HLA-B;CD14;TIMP1;ITGAL
Bronchopulmonary Dysplasia	0.130497	0.474544	GRN;SELL;CRISPLD2;TIMP2;AKT1;TIMP1;SIPA1
Lipoma	0.131235	0.474544	STAT5A;STAT5B;AKT1;MFN2
Liver carcinoma	0.13147	0.474544	SERPINA1;ARHGAP1;PIK3CD;ADAR;ENO1;PLOD1;MED15;ACTR1A;ANPEP;TIMP2;RAC2;AKT1;EP300;SH3BGRL3;IKBKG;TIMP1;TRIM21;CDK5RAP3;SRRM2;UPF1;G6PD;EXOC7;MKL1;RHBDF2;HLA-B;TALDO1;ACTN4;PGD;CKAP4;TNFRSF1A;STIM1;CRISPLD2;MTF1;GORASP1;FSCN1;MYADM;ULK1;ITGA5;ARHGEF2;TLN1;SQSTM1;TRIM11;VCL;OTUB1;GRN;CASZ1;COPA;ACSS2;SRF;MVP;WAS;RRBP1;CFP;FOXO3;SLC9A1;GNAI2;RELB;GGA3;RXRA;MFN2;DVL3;SCAP;STAT6;CD14;ATG7;TP53I11;SULT1…
Non-alcoholic Fatty Liver Disease	0.13192	0.474544	JUND;SERPINA1;ITGAM;GLB1;FASN;STAT3;AKT1;CD14;IKBKG;ATG7;GATAD2A
Kidney Failure	0.132077	0.474544	GLB1;ANPEP;HLA-B;MYH9;CTNS;CYBA;ACTN4;TIMP1;PNPLA6;GLA
Platelet distribution width measurement	0.132502	0.474544	STIM1;SLC44A2;ACTN1;TLN1;FOXO3
Platelet distribution width result	0.132502	0.474544	STIM1;SLC44A2;ACTN1;TLN1;FOXO3
Adult Glioblastoma	0.133087	0.474544	ARF1;STAT3;AKT1;PIK3CD;FOXO3;MAP3K11;FERMT3
Malignant mesothelioma	0.133837	0.474544	SERPINA1;RXRA;SETDB1;GLB1;STAT3;TBXAS1;TIMP2;AKT1;HCLS1;PIK3CD;CFLAR
Malnutrition	0.134025	0.474544	STAT5A;STAT5B;NXF1;SERPINA1;GLB1;NR1H2;AKT1;TNFRSF1A
Brain Tumor, Primary	0.135213	0.474544	ITGB2;ADAM8;DTX2;TIMP1
Abnormality of the skeletal system	0.135213	0.474544	CREBBP;GLB1;GBA;STAT3
Ataxia, Appendicular	0.13545	0.474544	TPP1;SQSTM1;SLC9A1
Geographic Atrophy	0.13545	0.474544	STK19;SKIV2L;PILRA
Malignant neoplasm of colon stage IV	0.13545	0.474544	ITGAM;FSCN1;AKT1
Obsessive compulsive behavior	0.13545	0.474544	MED12;GRN;COASY
Biliary cirrhosis	0.135645	0.474544	STAT3;CLEC16A;ICAM3;TYK2;ITGAL;TNFRSF1A
Monocyte count procedure	0.135645	0.474544	RAB37;RRP12;SSH2;TNFRSF1A;IL17RA;OTUB1
Monocyte count result	0.135645	0.474544	RAB37;RRP12;SSH2;TNFRSF1A;IL17RA;OTUB1
Wide skull shape	0.135846	0.474544	RERE;POR;PIGT;FLII;PRKCD
Broad cranium shape	0.135846	0.474544	RERE;POR;PIGT;FLII;PRKCD
Ventricular Septal Defects	0.136416	0.474544	MED12;RERE;CREBBP;CANT1;TALDO1;EP300;DVL3;SEC24C
Scrub Typhus	0.13702	0.474544	JUND;GORASP1
Hyalinosis, Segmental Glomerular	0.13702	0.474544	MYH9;ACTN4
T-Cell Prolymphocytic Leukemia	0.13702	0.474544	STAT5A;STAT5B
Upper Respiratory Infections	0.13702	0.474544	G6PD;CD14
Adult Fanconi syndrome	0.13702	0.474544	CTNS;IGF2R
Brain Aneurysm	0.13702	0.474544	IQSEC1;GAA
Congenital Fiber Type Disproportion	0.13702	0.474544	STIM1;MTMR14
Congenital hypoplasia of radius	0.13702	0.474544	SF3B4;RBM10
Cortical white matter abnormalities seen on MRI	0.13702	0.474544	GRN;SQSTM1
Costello syndrome (disorder)	0.13702	0.474544	PIK3CD;AKT1
Erythema Nodosum	0.13702	0.474544	NXF1;HLA-B
Hypoplastic labia minora	0.13702	0.474544	TBC1D20;DVL3
Ileitis	0.13702	0.474544	ITGAM;VPS52
Juvenile Neuronal Ceroid Lipofuscinosis	0.13702	0.474544	CLN3;TPP1
Keratoconjunctivitis Sicca	0.13702	0.474544	NLRP1;CKAP4
LEOPARD Syndrome	0.13702	0.474544	PIK3CD;AKT1
Malignant melanoma of eye	0.13702	0.474544	WDR1;PNPLA2
Other cataract	0.13702	0.474544	G6PD;SLC9A1
Ovarian Carcinoma	0.138106	0.474544	CSF3R;ITGAM;AHCYL1;PIK3CD;AKAP13;FRAT1;LAMP1;FCGRT;PSD4;ANPEP;RPS6KA1;TIMP2;RAC2;AKT1;EP300;TIMP1;PIAS4;SRRM2;RIPK3;MKL1;RHBDF2;ANXA11;ACTN4;CKAP4;TNFRSF1A;STIM1;CRISPLD2;ELF4;GORASP1;PADI4;ITGA5;SQSTM1;RNF31;GRN;CASZ1;MVP;PTAFR;FOXO3;GNAI2;SERTAD1;STAT5A;STAT5B;JUND;SEMA4D;NR1H2;STAT3;CFLAR;ARID3B;IGF2R;SP1;GLB1;FASN;PLEKHM1;PAF1;PTPN6;MAP3K11;PNPLA2
Choriocarcinoma	0.138253	0.474544	ACTR1A;RXRA;STAT3;TIMP2;PIK3CD;CSNK1D;TIMP1;CFLAR;SQSTM1;TNFRSF1A
Esophageal carcinoma	0.138402	0.474544	CREBBP;G6PD;POU2F1;RIPK3;NR1H2;STAT3;RHBDF2;PIK3CD;ICAM3;CKAP4;NXF1;FRAT1;CRISPLD2;TIMP2;FSCN1;AKT1;EP300;PADI4;TIMP1;MAP3K11
Mucocutaneous Lymph Node Syndrome	0.138594	0.474544	GLB1;HLA-B;TIMP2;CD14;TIMP1;TNFRSF1A
Myoclonic Seizures	0.138594	0.474544	GRN;GLB1;NDE1;PRKCD;GBA;STAT3
Brain Neoplasms	0.138989	0.474544	STAT5A;STAT5B;ITGAM;MVP;STAT3;ITGB2;WAS;PIK3CD;DTX2;ADAR;IGF2R;SELL;GLB1;FASN;PSD4;GORASP1;TIMP2;AKT1;TIMP1
Congenital Disorders of Glycosylation	0.139228	0.474544	SERPINA1;PIGT;LAMP1;ATP6AP1;ITGB2
Myocardial Diseases, Secondary	0.13924	0.474544	MYBPC3;STAT3;TIMP2;AKT1
Chagas Disease	0.13924	0.474544	PIK3CD;TYK2;TRIM21;TNFRSF1A
Respiratory Tract Diseases	0.14061	0.474544	SERPINA1;PIK3CD;CD14
Carcinoma, Lobular	0.14061	0.474544	STAT5A;FASN;MYH9
Mycoplasma Infections	0.14061	0.474544	ITGAX;PTPN6;CD14
Inflammatory disorder	0.141007	0.474544	RIPK3;GBA;HLA-B;OPRL1;AKT1;PTPN6;TNFRSF1A
Curvature of little finger	0.141572	0.474544	RERE;CREBBP;CANT1;FLII;EP300;DVL3
Bacteremia	0.143314	0.474544	G6PD;ITGAM;ITGB2;MKL1
Small midface	0.14458	0.474544	RERE;SF3B4;POR;CANT1;FLII;DVL3
Decreased projection of midface	0.14458	0.474544	RERE;SF3B4;POR;CANT1;FLII;DVL3
Hypotrophic midface	0.14458	0.474544	RERE;SF3B4;POR;CANT1;FLII;DVL3
Midface retrusion	0.14458	0.474544	RERE;SF3B4;POR;CANT1;FLII;DVL3
Recurrent bronchitis	0.144737	0.474544	PRKCD;TAPBP
Respiratory Depression	0.144737	0.474544	DCTN1;PLOD1
Serum cholesterol raised	0.144737	0.474544	FLII;PHKA2
X-Linked Emery-Dreifuss Muscular Dystrophy	0.144737	0.474544	ANPEP;DYSF
Arteriovenous fistula	0.144737	0.474544	STAT3;TIMP2
Bone necrosis	0.144737	0.474544	CREBBP;GBA
Christ-Siemens-Touraine syndrome	0.144737	0.474544	IKBKG;TNFRSF1A
Horseshoe Kidney	0.144737	0.474544	POR;RBM10
Malignant transformation	0.144737	0.474544	STAT3;PIK3CD
Poorly differentiated carcinoma	0.144737	0.474544	CREBBP;STAT3
B-Cell Lymphomas	0.145694	0.474544	STAT5A;STAT5B;CREBBP;G6PD;POU2F1;STAT3;GBA;PIK3CD;CFLAR;CBL;CKAP4;FCGRT;GLB1;TIMP2;AKT1;EP300;STAT6;PTPN6;TIMP1;CD14;SQSTM1
Paraparesis, Spastic	0.145835	0.474544	GBA;MFN2;COASY
Waddling gait	0.145835	0.474544	DYNC1H1;CANT1;BICD2
Body fluid retention	0.145835	0.474544	INPPL1;ACTN4;TNFRSF1A
Forgetful	0.145835	0.474544	GRN;SQSTM1;SORL1
Libman-Sacks Disease	0.145835	0.474544	ITGAM;CLEC16A;DEF6
Idiopathic Pulmonary Fibrosis	0.145958	0.474544	CREBBP;DAPK2;STAT3;MKL1;HLA-B;PIK3CD;ARID3A;CFLAR;LILRB3;FOXO3;CKAP4;TNFRSF1A
Mean Corpuscular Volume (result)	0.146411	0.474544	AKAP13;G6PD;MTMR3;PPP1R10;RPS6KA1;MYH9;MYO9B
Retinal Hemorrhage	0.146668	0.474544	IKBKG
Rippling muscle disease	0.146668	0.474544	DYSF
Scar Tissue	0.146668	0.474544	IKBKG
Scarlet Fever	0.146668	0.474544	TRIM21
Sensory Disorders	0.146668	0.474544	MFN2
Short stepped shuffling gait	0.146668	0.474544	DCTN1
Hypomagnesemia 1, Intestinal	0.146668	0.474544	ACTN4
Social Communication Disorder	0.146668	0.474544	MED12
Mental Retardation, X-Linked 46	0.146668	0.474544	GDI1
Spinal Muscular Atrophies of Childhood	0.146668	0.474544	DYNC1H1
MYOPATHY, DISTAL 2	0.146668	0.474544	SRRM2
SPLIT-HAND/FOOT MALFORMATION 4	0.146668	0.474544	CKAP4
Temporomandibular Joint Dysfunction Syndrome	0.146668	0.474544	ITGAL
Spinal Muscular Atrophy, Childhood, Proximal, Autosomal Dominant	0.146668	0.474544	DYNC1H1
Abnormal subcutaneous fat tissue distribution	0.146668	0.474544	AKT1
Abnormality of hair consistency	0.146668	0.474544	TCIRG1
Abnormality of hair curl pattern	0.146668	0.474544	TCIRG1
Abnormality of hair texture	0.146668	0.474544	TCIRG1
Abnormality of hair volume	0.146668	0.474544	TCIRG1
Ulcerative colitis in remission	0.146668	0.474544	STAT3
Abnormality of the cerebellum	0.146668	0.474544	CLN3
Accelerated wrist bone maturation	0.146668	0.474544	CANT1
Acrocephalopolysyndactyly	0.146668	0.474544	TBC1D20
ACTIVATED PI3K-DELTA SYNDROME	0.146668	0.474544	PIK3CD
Acute-Phase Reaction	0.146668	0.474544	STAT3
Acute glaucoma	0.146668	0.474544	NLRP1
Warburg Sjo Fledelius syndrome	0.146668	0.474544	TBC1D20
Acute Motor Axonal Neuropathy	0.146668	0.474544	TNFRSF1A
Welander Distal Myopathy	0.146668	0.474544	DYSF
Adenitis	0.146668	0.474544	TNFRSF1A
Adrenogenital Syndrome	0.146668	0.474544	POR
Adult Classical Hodgkin Lymphoma	0.146668	0.474544	PIK3CD
Advanced ossification of carpal bones	0.146668	0.474544	CANT1
Aicardi-Goutieres Syndrome 2	0.146668	0.474544	ADAR
Alkalemia	0.146668	0.474544	CLN3
Amnestic Disorder	0.146668	0.474544	GRN
Angiokeratoma	0.146668	0.474544	GLA
Angiosarcoma of Soft Tissue	0.146668	0.474544	PIK3CD
Anterior Horn Cell Disease	0.146668	0.474544	PNPLA6
Arthrogryposis renal dysfunction cholestasis syndrome	0.146668	0.474544	VPS39
Ascending aorta dilatation	0.146668	0.474544	HLA-B
Asymmetry of the thorax	0.146668	0.474544	AKT1
Autosomal dominant macrothrombocytopenia	0.146668	0.474544	ACTN1
beta-Galactosidase Deficiency	0.146668	0.474544	GLB1
Brachydactyly type C	0.146668	0.474544	AKT1
Broad eyebrow	0.146668	0.474544	RERE
Bronchiolitis Obliterans Organizing Pneumonia	0.146668	0.474544	TNFRSF1A
Bronchopneumonia	0.146668	0.474544	GORASP1
Bulbar signs	0.146668	0.474544	GBA
Calvarial hyperostosis	0.146668	0.474544	AKT1
CD59 Deficiency	0.146668	0.474544	ITGB2
Cerebellar signs	0.146668	0.474544	CLN3
Cervical myelopathy	0.146668	0.474544	GLB1
Chordee	0.146668	0.474544	POR
Chronic dermatitis	0.146668	0.474544	ITGB2
Chronic Lymphoproliferative Disorder of NK-Cells	0.146668	0.474544	AKT1
Chronic neutropenia	0.146668	0.474544	CSF3R
Cloverleaf cranium shape	0.146668	0.474544	POR
Complicated malaria	0.146668	0.474544	G6PD
Congenital hypofibrinogenemia	0.146668	0.474544	FCGRT
Congenital kyphoscoliosis	0.146668	0.474544	PLOD1
Congenital macrodactylia	0.146668	0.474544	AKT1
Congenital malformation syndromes affecting facial appearance	0.146668	0.474544	TBC1D20
Conjunctivochalasis	0.146668	0.474544	TIMP1
Coxiella burnetii Infection	0.146668	0.474544	FLOT1
Decreased serum testosterone level	0.146668	0.474544	POR
Decreased testosterone level	0.146668	0.474544	POR
Deficiency of galactokinase	0.146668	0.474544	GALK1
Deficiency of vitamin D3	0.146668	0.474544	MGAT1
Deformity	0.146668	0.474544	ARHGEF2
Elliptocytosis 4	0.146668	0.474544	GLB1
Enlargement of calvarial bones	0.146668	0.474544	AKT1
Extravascular Hemolysis	0.146668	0.474544	G6PD
Fahr's syndrome (disorder)	0.146668	0.474544	EIF4G1
Familial ventricular tachycardia	0.146668	0.474544	GNAI2
Fibrosis of bile duct	0.146668	0.474544	TIMP1
Foot oligodactyly	0.146668	0.474544	SF3B4
Hemolysis (disorder)	0.146668	0.474544	G6PD
Hemolytic disorder	0.146668	0.474544	G6PD
Heparan sulfate excretion in urine	0.146668	0.474544	GNS
Herpetic meningoencephalitis	0.146668	0.474544	UNC93B1
High urine albumin levels	0.146668	0.474544	STAT3
Hirschsprung disease 1	0.146668	0.474544	DENND3
HIV Wasting Syndrome	0.146668	0.474544	WAS
Increased ossification of calvarial bones	0.146668	0.474544	AKT1
Infected ascites	0.146668	0.474544	PIK3CD
Intracortical osteosarcoma	0.146668	0.474544	STAT3
Labial hypoplasia	0.146668	0.474544	POR
Leukocyte-Adhesion Deficiency Syndrome	0.146668	0.474544	ITGB2
lupus erythematodes	0.146668	0.474544	CREBBP
Lymphangiectasis	0.146668	0.474544	RNF31
Malignant Cystosarcoma Phyllodes	0.146668	0.474544	MED12
Mature T ALL	0.146668	0.474544	ANPEP
Memory performance	0.146668	0.474544	MYH9
Meningeal Neoplasms	0.146668	0.474544	AKT1
Metastatic Endometrial Carcinoma	0.146668	0.474544	PIK3CD
Microalbuminuria	0.146668	0.474544	STAT3
Molluscoid pseudotumors	0.146668	0.474544	PLOD1
Mucopolysaccharidosis III	0.146668	0.474544	GNS
Multiple fibrofolliculomas	0.146668	0.474544	SSH2
Noncompaction cardiomyopathy	0.146668	0.474544	MYBPC3
Oromandibular dystonia	0.146668	0.474544	COASY
Ovarian clear cell carcinoma	0.146668	0.474544	STAT3
Papillary adenocarcinoma	0.146668	0.474544	FOXO3
Papillary cystic tumor	0.146668	0.474544	SERPINA1
Parapsoriasis en Plaques	0.146668	0.474544	ITGB2
Persistent Mullerian duct syndrome	0.146668	0.474544	CLK2
Philadelphia chromosome negative chronic myelogenous leukemia	0.146668	0.474544	G6PD
Pili canaliculi	0.146668	0.474544	SKIV2L
Pontocerebellar Hypoplasia Type 1	0.146668	0.474544	CHMP1A
Postpartum Amenorrhea	0.146668	0.474544	POR
Prominent antihelix	0.146668	0.474544	RBM10
Proximal lower limb amyotrophy	0.146668	0.474544	DYNC1H1
Clinodactyly of the 5th finger	0.147617	0.477069	RERE;CREBBP;CANT1;FLII;EP300;DVL3
Decreased tendon reflex	0.14915	0.477069	DYNC1H1;FLII;MFN2;PNPLA6;SQSTM1;BICD2;COASY
Mammary Neoplasms, Experimental	0.150683	0.477069	STAT5A;STAT3;ENO1;ACTN4;PADI4;GNAI2
Fatty Liver, Alcoholic	0.151122	0.477069	HLA-B;MFN2;IKBKG
Bullous pemphigoid	0.151122	0.477069	DYNC1H1;SELL;GLB1
Oropharyngeal Carcinoma	0.151122	0.477069	MVP;PIK3CD;AKT1
Cardiomyopathies, Primary	0.151601	0.477069	MYBPC3;STAT3;TIMP2;AKT1
Dejerine-Sottas Disease (disorder)	0.151601	0.477069	EGLN2;ANPEP;ITGAX;PILRA
Facial Paresis	0.151601	0.477069	DCTN1;DYSF;TCIRG1;SQSTM1
Premature aging syndrome	0.151601	0.477069	G6PD;CREBBP;SRF;TOP3A
Myopia	0.151663	0.477069	CANT1;FLII;NDE1;APLP2;CHMP1A;TIMP2;AKT1;PLOD1;PNPLA2
Degenerative polyarthritis	0.151886	0.477069	GRN;CANT1;MVP;ITGB2;PIK3CD;ICAM3;ENO1;FOXO3;TIMP2;AKT1;TIMP1;CD14;TRIM21;SEMA4A;JUND;ACTN1;PRKCD;STAT3;CYBA;CFLAR;TNFRSF1A;OSCAR;GLB1;MTF1;GORASP1;PADI4;MAP3K11
Spinal Muscular Atrophy	0.151913	0.477069	SRRM2;STAT5A;STAT5B;DYNC1H1;COPA;AKT1;BICD2
Heart failure	0.152472	0.477069	MYBPC3;G6PD;SEMA4D;DAPK2;SRF;ITPK1;STAT3;PIK3CD;PLOD1;SLC9A1;TNFRSF1A;STIM1;POLR2A;GLB1;FASN;GORASP1;TIMP2;AKT1;MFN2;IKBKG;TIMP1;GLA;VCL
Lipomatosis, Multiple	0.152543	0.477069	STAT5A;STAT5B
Terminal tremor	0.152543	0.477069	AKT1;PNPLA6
AIDS-Associated Nephropathy	0.152543	0.477069	MYH9;ACTN4
Clitoral hypoplasia	0.152543	0.477069	TBC1D20;DVL3
ESTROGEN RESISTANCE	0.152543	0.477069	PIK3CD;AKT1
Glycogen Storage Disease	0.152543	0.477069	GAA;PHKA2
Histiocytic sarcoma	0.152543	0.477069	ITGAM;CD14
HIV Encephalopathy	0.152543	0.477069	IGF2R;TNFRSF1A
Hyperdiploid B Acute Lymphoblastic Leukemia	0.152543	0.477069	CREBBP;STAT3
Muscle weakness of limb	0.152543	0.477069	DYNC1H1;MFN2
Oral Ulcer	0.152543	0.477069	ITGAM;HLA-B
Pericardial effusion	0.152543	0.477069	ACADVL;AKT1
Metabolic Diseases	0.153031	0.477069	GRN;G6PD;SERPINA1;STAT3;GBA;TALDO1;AGTRAP;FASN;SCAP;SQSTM1;GLA;PNPLA2;GALK1
Spastic Paraplegia, Hereditary	0.153116	0.477069	MARS;MFN2;ADAR;PNPLA6;BICD2
Serum total cholesterol measurement	0.153243	0.477069	RXRA;GLB1;ITPK1;TOM1;FOXJ2;NLRP1;GMIP;VCL;IGF2R;GATAD2A
Mesothelioma	0.153699	0.477069	NXF1;ACTR1A;SETDB1;GLB1;PRKCD;STAT3;TBXAS1;AKT1;PIK3CD;CD14;CFLAR;EIF4G1
Polycystic Kidney, Autosomal Dominant	0.153777	0.477069	STAT5A;STAT5B;JUND;STAT3;TIMP1;PGD
Eosinophilic disorder	0.153777	0.477069	ITGAM;ANPEP;HLA-B;MYH9;RRBP1;STAT6
Allergic asthma	0.154699	0.477069	SEMA4A;EGLN2;ITGAM;PTAFR;STAT3;STAT6;CD14
Liver Cirrhosis, Alcoholic	0.155812	0.477069	STAT3;HLA-B;TIMP1;CD14
Small for gestational age (disorder)	0.155812	0.477069	POR;TALDO1;SKIV2L;PNPLA6
PARKINSON DISEASE, LATE-ONSET	0.155812	0.477069	NFAT5;GBA;PIK3CD;EIF4G1
Low Birth Weights	0.155812	0.477069	POR;TALDO1;SKIV2L;PNPLA6
Sinusitis	0.15647	0.477069	NCF4;WAS;CYBA
Bile duct carcinoma	0.15647	0.477069	SERPINA1;AKT1;MARK2
Brain Infarction	0.15647	0.477069	DAPK2;TBXAS1;CYBA
Epithelial hyperplasia of skin	0.15647	0.477069	STAT3;TIMP1;TYK2
Colonic Neoplasms	0.156729	0.477069	G6PD;PRKCD;STAT3;INPPL1;PIK3CD;ENO1;CFLAR;CLN3;SERTAD1;SP1;FASN;GORASP1;CFL1;TIMP2;FSCN1;AKT1;DHX16;STAT6;TIMP1;ITGA5;CDK5RAP3;MARK2
Microcephaly	0.158884	0.477069	PIAS4;DYNC1H1;TBC1D20;NDE1;SRF;CHMP1A;KCTD13;KATNB1
Neural Tube Defects	0.160048	0.477069	FASN;ITPK1;HLA-B;ANXA11;FOXO3;VCL
Peritonitis	0.160269	0.477069	ITGAM;SELL;ITGB2;CD14;ITGAL
Hyper-IgM Immunodeficiency Syndrome, Type 1	0.160428	0.477069	PIK3CD;IKBKG
Tires quickly	0.160428	0.477069	STIM1;PNPLA2
Aortic valve calcification	0.160428	0.477069	GBA;AKT1
Easy fatigability	0.160428	0.477069	STIM1;PNPLA2
HIV encephalitis	0.160428	0.477069	IGF2R;TNFRSF1A
Increased hepatocellular carcinoma risk	0.160428	0.477069	SERPINA1;IGF2R
Increased incidence of hepatocellular carcinoma	0.160428	0.477069	SERPINA1;IGF2R
Neurotoxicity Syndromes	0.160428	0.477069	CRISPLD2;PRKCD
Oropharyngeal disorders	0.160428	0.477069	JUND;AKT1
Periodic Fever Syndrome	0.160428	0.477069	NLRP12;TNFRSF1A
Pancreatic Ductal Adenocarcinoma	0.161145	0.477069	RERE;CREBBP;SEMA4D;NR1H2;MVP;STAT3;PIK3CD;ENO1;FOXO3;COASY;CKAP4;FRAT1;FASN;GORASP1;MKNK2;FSCN1;AKT1;ADAM8;ATG7;SQSTM1
Abnormality of the pinna	0.161876	0.477069	POR;CREBBP;EP300
Xerostomia	0.161876	0.477069	DCTN1;SQSTM1;TNFRSF1A
Cancer of Nasopharynx	0.161876	0.477069	GORASP1;STAT3;PIK3CD
Low grade glioma	0.161876	0.477069	STAT3;AKT1;TRIM11
Macular degeneration	0.161876	0.477069	CLN3;SEMA4A;IMPDH1
Osteomyelitis	0.161876	0.477069	CYBA;TCIRG1;TIMP1
Phyllodes Tumor	0.161876	0.477069	MED12;PIK3CD;CKAP4
Uterine Fibroids	0.162236	0.477069	MED12;NFAT5;RXRA;SP1;GLB1;FASN;TIMP2;AKT1;PIK3CD;FOXO3;FERMT3
Malignant Neoplasms	0.163482	0.477069	SF3B4;GRN;ACSS2;FLII;SRF;WAS;PIK3CD;ADAR;ENO1;FOXO3;SLC9A1;AKT1;DVL3;EP300;FLOT2;STAT6;ATG7;SULT1A3;MARK2;SRRM2;STAT5A;STAT5B;DYNC1H1;CREBBP;G6PD;RIPK3;NR1H2;TNK2;ITPK1;STAT3;PTOV1;RAB37;SP1;FASN;MARS;MYH9;PLCB2;SQSTM1
Chronic kidney disease stage 5	0.163668	0.477069	SERPINA1;TIMP2;HLA-B;CTNS;MYH9;STAT6;CYBA;TIMP1;ACTN4;GLA;SLC9A1;IL17RA
tumor vasculature	0.163896	0.477069	ANPEP;FASN;STAT3;TIMP2;PIK3CD
Chronic liver disease	0.163896	0.477069	SERPINA1;RXRA;ENO1;TIMP1;IKBKG
liposarcoma	0.163896	0.477069	CRISPLD2;FASN;AKT1;PIK3CD;PNPLA2
Periodontitis	0.164102	0.477069	ITGAM;SP1;ITGB2;TIMP2;PADI4;CD14;TIMP1;SIGLEC5
Rheumatism	0.164362	0.477069	SRRM2;SERPINA1;PADI4;TRIM21
Rotting teeth	0.164362	0.477069	GLB1;EP300;TCIRG1;SEC24C
Sciatic Neuropathy	0.164362	0.477069	RXRA;PTAFR;OPRL1;TNFRSF1A
Fragile X Syndrome	0.164362	0.477069	SRRM2;G6PD;PIK3CD;PGD
Membranous glomerulonephritis	0.164362	0.477069	GAA;PRKCD;TBXAS1;ACTN4
Pachygyria	0.164362	0.477069	DYNC1H1;TBC1D20;NDE1;KATNB1
Fibrosis, Liver	0.165635	0.477069	SRRM2;JUND;SERPINA1;ITGAM;UNC93B1;STAT3;PIK3CD;TALDO1;CYBA;IL17RA;RXRA;TIMP2;IKBKG;TIMP1;CD14;MARK2
Recurrent mycobacterial infections	0.165789	0.477069	TYK2
Reduced pancreatic beta cells	0.165789	0.477069	STAT3
Amyotrophic Lateral Sclerosis 4, Juvenile	0.165789	0.477069	DHX16
Reticular hyperpigmentation	0.165789	0.477069	GBA
Bronchiolitis, Viral	0.165789	0.477069	STAT5A
Retinal Neovascularization	0.165789	0.477069	IKBKG
Retinitis Pigmentosa 7	0.165789	0.477069	IMPDH1
Rheumatic disease of heart valve	0.165789	0.477069	ITGA5
Romberg's sign positive	0.165789	0.477069	MFN2
Secretory breast carcinoma	0.165789	0.477069	STAT5A
Segmental vitiligo	0.165789	0.477069	ENO1
Fetal Membranes, Premature Rupture	0.165789	0.477069	PLOD1
Serrated adenocarcinoma	0.165789	0.477069	FSCN1
Severe T-cell immunodeficiency	0.165789	0.477069	STIM1
Lactose Intolerance, Adult Type	0.165789	0.477069	GLB1
Spinal Cord Ischemia	0.165789	0.477069	TIMP1
NEPHROTIC SYNDROME, STEROID-RESISTANT, AUTOSOMAL RECESSIVE	0.165789	0.477069	ACTN4
Neuroepithelioma, Peripheral	0.165789	0.477069	CBL
PALMOPLANTAR KERATODERMA, NONEPIDERMOLYTIC	0.165789	0.477069	RHBDF2
Surfactant protein D measurement	0.165789	0.477069	ANXA11
T-lymphocyte immunodeficiency	0.165789	0.477069	SIPA1
Shock, Hemorrhagic	0.165789	0.477069	SLC9A1
Skin Diseases, Bullous	0.165789	0.477069	HLA-B
SPHEROCYTOSIS, HEREDITARY, 2	0.165789	0.477069	CREBBP
Total Hypotrichosis, Mari type	0.165789	0.477069	GLB1
Abdominal symptom	0.165789	0.477069	TNFRSF1A
Traveler's diarrhea	0.165789	0.477069	CD14
Abnormal vertebral ossification	0.165789	0.477069	INPPL1
Abnormality of femur morphology	0.165789	0.477069	TBXAS1
Type I Mucolipidosis	0.165789	0.477069	GLB1
Abnormality of the antitragus	0.165789	0.477069	PNPLA6
Upper airway obstruction	0.165789	0.477069	POR
Absence of scalp hair	0.165789	0.477069	MFN2
Very Low Birth Weight	0.165789	0.477069	CD14
Acute Q fever	0.165789	0.477069	FLOT1
Adenofibroma	0.165789	0.477069	STAT6
ADULT SYNDROME	0.165789	0.477069	CKAP4
Ankyloblepharon	0.165789	0.477069	CKAP4
Anterior rib cupping	0.165789	0.477069	INPPL1
Avascular retina	0.165789	0.477069	PNPLA2
Axial muscle weakness	0.165789	0.477069	BICD2
Axonal degeneration/regeneration	0.165789	0.477069	MFN2
Beading of ribs	0.165789	0.477069	CTNS
Breast size	0.165789	0.477069	SERPINA1
Broad femoral neck	0.165789	0.477069	CANT1
cardiac symptom	0.165789	0.477069	GAA
Childhood atopic dermatitis	0.165789	0.477069	STAT6
Clastothrix	0.165789	0.477069	SKIV2L
Cloverleaf skull	0.165789	0.477069	POR
Common wart	0.165789	0.477069	AKT1
Compression of optic nerve	0.165789	0.477069	TCIRG1
COWDEN-LIKE SYNDROME (disorder)	0.165789	0.477069	AKT1
Cryptophthalmos syndrome	0.165789	0.477069	TBC1D20
Cystadenocarcinoma	0.165789	0.477069	PADI4
Deficiency of testosterone biosynthesis	0.165789	0.477069	POR
Delayed maturation of wrist bone	0.165789	0.477069	EXTL3
Delayed ossification of carpal bones	0.165789	0.477069	EXTL3
Drooping upper lip	0.165789	0.477069	GBA
Drug Hypersensitivity Syndrome	0.165789	0.477069	HLA-B
Everted upper lip vermilion	0.165789	0.477069	GBA
Familial migraine	0.165789	0.477069	CSNK1D
Familial Nonmedullary Thyroid Gland Carcinoma	0.165789	0.477069	TPP1
Fibrocystic Disease of Pancreas	0.165789	0.477069	TNFRSF1A
Fragile X chromosome	0.165789	0.477069	G6PD
Frontometaphyseal dysplasia	0.165789	0.477069	SERPINA1
Gastric erosions	0.165789	0.477069	GORASP1
Giant platelet (morphologic abnormality)	0.165789	0.477069	MYH9
Hereditary Neurodegenerative Disorder	0.165789	0.477069	TPP1
Histoplasmosis	0.165789	0.477069	HLA-B
Hooked clavicle	0.165789	0.477069	INPPL1
Hydrocephalus Adverse Event	0.165789	0.477069	PLOD1
Hyperimmunoglobulinemia D	0.165789	0.477069	TNFRSF1A
Infection - suppurative	0.165789	0.477069	PTPN6
Invasive Candidiasis	0.165789	0.477069	ENO1
Leg Length Inequality	0.165789	0.477069	AKT1
Legionnaires' Disease	0.165789	0.477069	TNFRSF1A
Liquid Tumor	0.165789	0.477069	PIK3CD
Liver Abscess	0.165789	0.477069	CYBA
Loss of scalp hair	0.165789	0.477069	MFN2
Lown-Ganong-Levine Syndrome	0.165789	0.477069	STAT3
Lymphedema praecox	0.165789	0.477069	AKT1
Morphine Abuse	0.165789	0.477069	OPRL1
Neonatal encephalopathy	0.165789	0.477069	ITGAM
Neutrophilic dermatosis	0.165789	0.477069	PTPN6
Nikolsky sign	0.165789	0.477069	HLA-B
Obstructive asymmetric septal hypertrophy	0.165789	0.477069	MYBPC3
Panniculitis	0.165789	0.477069	SERPINA1
Partial Paralysis (Paresis) Vocal Cords	0.165789	0.477069	MFN2
Pericarditis	0.165789	0.477069	TNFRSF1A
Perisylvian syndrome	0.165789	0.477069	AKT1
Peritonsillar Abscess	0.165789	0.477069	TUBGCP2
Pitting of nails	0.165789	0.477069	IKBKG
Polymorphous low grade adenocarcinoma	0.165789	0.477069	PRKD2
Polyostotic fibrous dysplasia	0.165789	0.477069	COASY
Portal hypertensive gastropathy	0.165789	0.477069	GORASP1
Posterior cortical atrophy syndrome	0.165789	0.477069	GRN
Protruding upper lip	0.165789	0.477069	GBA
Proximal weakness	0.165789	0.477069	DYSF
Pseudo-Hurler Polydystrophy	0.165789	0.477069	GLB1
Psychomotor deterioration	0.165789	0.477069	CLN3
Qualitative abnormality of granulocyte	0.165789	0.477069	RAC2
Atrial Septal Defects	0.166429	0.477129	MED12;MYBPC3;POR;CREBBP;EP300;SEC24C
Bulbo-Spinal Atrophy, X-Linked	0.167337	0.477129	CREBBP;SQSTM1;TNFRSF1A
Simple ear	0.167337	0.477129	POR;CREBBP;EP300
Inclusion Body Myopathy, Sporadic	0.167337	0.477129	HLA-B;TIMP1;SQSTM1
Dystrophia myotonica 2	0.167337	0.477129	POU2F1;GAA;FASN
Monocytic leukemia	0.167337	0.477129	MYADM;CD14;ITGAL
Neuro-degenerative disease	0.167337	0.477129	DCTN1;SQSTM1;COASY
Tauopathies	0.167555	0.477129	GRN;SP1;EFHD2;SQSTM1;MARK2
Brachycephaly	0.167555	0.477129	RERE;POR;PIGT;FLII;PRKCD
Primary sclerosing cholangitis	0.167555	0.477129	HLA-B;AKT1;PIK3CD;FOXO3;MARK2
Foramen Ovale, Patent	0.168386	0.477129	DVL3;TALDO1
Severe Congenital Microcephaly	0.168386	0.477129	DYNC1H1;NDE1
Severe visual impairment	0.168386	0.477129	CLN3;IMPDH1
Agitation	0.168386	0.477129	GRN;SORL1
Anemia of chronic disease	0.168386	0.477129	AKT1;TNFRSF1A
Chronic Airflow Obstruction	0.168386	0.477129	SERPINA1;FOXO3
CREST Syndrome	0.168386	0.477129	HLA-B;TIMP1
Disproportionate short-limb short stature	0.168386	0.477129	CANT1;INPPL1
Dysdiadochokinesis	0.168386	0.477129	SQSTM1;SLC9A1
Fibrous Dysplasia	0.168386	0.477129	ITGA5;COASY
Gerstmann-Straussler-Scheinker Disease	0.168386	0.477129	GAA;PHKA2
Hereditary Motor and Sensory Neuropathies	0.168386	0.477129	DYNC1H1;MFN2
Oral cleft	0.168386	0.477129	CRISPLD2;IKBKG
Periapical Periodontitis	0.168386	0.477129	SEMA4D;CD14
Pleural Tuberculosis	0.168386	0.477129	HLA-B;CFP
Sparse hair	0.1687	0.477141	MED12;SKIV2L;IKBKG;CBL
Thin, sparse hair	0.1687	0.477141	MED12;SKIV2L;IKBKG;CBL
Idiopathic pulmonary hypertension	0.1687	0.477141	STAT5A;STAT5B;ENO1;TCIRG1
Sclerocystic Ovaries	0.169659	0.478274	POR;REXO1;PTAFR;PRKD2;TNPO2;PNPLA2
Secondary malignant neoplasm of liver	0.169814	0.478274	ITGAM;IQSEC1;APLP2;MKL1;PIK3CD;GLB1;FASN;TIMP2;AKT1;EP300;ULK1;TIMP1;ITGA5;ARHGEF2;OTUB1
Metabolic Syndrome X	0.170817	0.478274	GRN;G6PD;ACADVL;SERPINA1;STAT3;INPPL1;PIK3CD;CYBA;TNFRSF1A;GORASP1;ITGAX;AKT1;TIMP1;CD14;ATG7;PNPLA2
Disorder of eye	0.171246	0.478274	SEMA4A;ITGAM;MYH9;ENO1;PNPLA2
Hypercholesterolemia	0.172075	0.478274	ITGAM;FLII;STAT3;ITGB2;CYBA;CD14;ITGAL;PHKA2
Synophrys	0.172851	0.478274	FLII;TALDO1;GNS
Uterine Cancer	0.172851	0.478274	PIK3CD;AKT1;VCL
Allergic Reaction	0.172851	0.478274	ITGB2;HLA-B;TNFRSF1A
Autosomal dominant retinitis pigmentosa	0.172851	0.478274	SEMA4A;IMPDH1;TIMP2
High-Grade Squamous Intraepithelial Lesions	0.172851	0.478274	SP1;AKT1;PTPN6
Hirsutism	0.172851	0.478274	CREBBP;EP300;GNS
Nephronophthisis	0.172851	0.478274	ANPEP;TIMP2;ACTN4
Transitional cell carcinoma of bladder	0.172916	0.478274	CREBBP;RXRA;GLB1;STAT3;AKT1;EP300
Degenerative brain disorder	0.172916	0.478274	CLN3;PIGT;GLB1;GBA;CTNS;TPP1
Irritable Bowel Syndrome	0.172916	0.478274	SERPINA1;GLB1;HLA-B;RAC2;IKBKG;SLC9A1
Short stature	0.174368	0.478274	SF3B4;RERE;CREBBP;FLII;NDE1;STAT3;GBA;CTNS;MED12;POR;STIM1;TBC1D20;GLB1;GMPPA;MFN2;DVL3;EP300;IKBKG;PNPLA6;SEC24C;GLA
Meningioma, benign, no ICD-O subtype	0.174771	0.478274	SRRM2;ANPEP;PRKCD;STAT3;TIMP2;AKT1;TIMP1;EIF4G1
Short neck	0.174848	0.478274	MED12;CANT1;GLB1;INPPL1;CBL;GNS;SEC24C
Anaplastic carcinoma	0.174848	0.478274	STAT5A;SRF;STAT3;ENO1;ACTN4;PADI4;GNAI2
Brachydactyly	0.174848	0.478274	RERE;CANT1;FLII;INPPL1;DVL3;PADI4;EXTL3
Dilated ventricles (finding)	0.174848	0.478274	MED12;RERE;GLB1;FLII;NDE1;GBA;KATNB1
Rhabdoid Tumor of the Kidney	0.17641	0.478274	PIK3CD;AKT1
Rickets	0.17641	0.478274	CTNS;TALDO1
Parkinson Disease, Familial, Type 1	0.17641	0.478274	DAPK2;EIF4G1
Underweight	0.17641	0.478274	MED12;GBA
Abnormality of the urinary system	0.17641	0.478274	GLB1;MYH9
Dysautonomia	0.17641	0.478274	GMPPA;GLA
Infective endocarditis	0.17641	0.478274	ENO1;SIPA1
Monocytosis	0.17641	0.478274	ITGAM;CD14
Nonnuclear polymorphic congenital cataract	0.17641	0.478274	GRN;STAT3
Poor suck	0.17641	0.478274	RHBDF2;TALDO1
Central Serous Chorioretinopathy	0.177493	0.478274	STAT3;AKT1;PIK3CD;ATG7
Frontotemporal Lobar Degeneration	0.177493	0.478274	SRRM2;GRN;DCTN1;SQSTM1
Henoch-Schoenlein Purpura	0.177493	0.478274	FCGRT;HLA-B;PNPLA6;BICD2
Lymphocytosis	0.178417	0.478274	ITGAM;STAT3;CBL
Cleft upper lip	0.179505	0.478274	MED12;SF3B4;MTMR3;SEMA4D;MKNK2;CKAP4
Cytopenia	0.180804	0.478274	G6PD;PIGT;CSF3R;RAC2;MYH9;ENO1;CBL
Ischemia of kidney	0.181947	0.478274	GRN;ITGAM;SELL;FOXO3
Palmoplantar Keratosis	0.181947	0.478274	GMPPA;RHBDF2;AKT1;NLRP1
Thyroid Gland Follicular Adenoma	0.182505	0.478274	RXRA;SRF;ITGB2;AKT1;PIK3CD
Respiratory function loss	0.182838	0.478274	SF3B4;DCTN1;GAA;MARS;INPPL1;PLOD1
Developmental Disabilities	0.182838	0.478274	CLN3;CREBBP;TPP1;IKBKG;CBL;CKAP4
Dysarthria	0.183572	0.478274	RERE;CLN3;DCTN1;TPP1;PNPLA6;GNS;SQSTM1;COASY;SLC9A1
Hypertrophic disorder of skin, unspecified	0.18403	0.478274	AKAP13;PIK3CD;FOXO3
stage, non-small cell lung cancer	0.18403	0.478274	ITGAM;AKT1;CD14
Bronchiolitis	0.18403	0.478274	CD14;TAPBP;TNFRSF1A
Congenital arteriovenous malformation	0.18403	0.478274	CLN3;STAT3;AKT1
Glycogen storage disease type II	0.18403	0.478274	GAA;GLA;IGF2R
GRN-related frontotemporal dementia	0.18403	0.478274	SRRM2;GRN;SQSTM1
Recurrent Chronic Lymphoid Leukemia	0.184483	0.478274	AKT1
Renal medullary carcinoma	0.184483	0.478274	VCL
Respiratory Paralysis	0.184483	0.478274	GAA
Cardiomyopathy, Alcoholic	0.184483	0.478274	RXRA
Cardiomyopathy, Familial Hypertrophic, 1 (disorder)	0.184483	0.478274	MYBPC3
CARDIOMYOPATHY, INFANTILE HYPERTROPHIC	0.184483	0.478274	MYBPC3
Congenital disorder of glycosylation, type 2C	0.184483	0.478274	ITGB2
Saccadic smooth pursuit	0.184483	0.478274	TPP1
EPILEPSY, LATERAL TEMPORAL LOBE, AUTOSOMAL DOMINANT	0.184483	0.478274	CRISPLD2
Senile Paranoid Dementia	0.184483	0.478274	GRN
Gangliosidoses, GM2	0.184483	0.478274	GLB1
Hyper-Immunoglobulin E Syndrome, Autosomal Dominant	0.184483	0.478274	STAT3
Sindbis virus infection	0.184483	0.478274	UBA7
Skin Wrinkling	0.184483	0.478274	TALDO1
Myasthenia Gravis, Generalized	0.184483	0.478274	HLA-B
Spoken Word Recognition Deficit	0.184483	0.478274	GRN
Spontaneous hematomas	0.184483	0.478274	WAS
Status Asthmaticus	0.184483	0.478274	CD14
Subcortical Band Heterotopia	0.184483	0.478274	MNT
Thalassemia trait	0.184483	0.478274	G6PD
TIBIAL MUSCULAR DYSTROPHY, TARDIVE	0.184483	0.478274	ITGAL
THROMBOCYTOPENIA 2 (disorder)	0.184483	0.478274	MYH9
Abnormal social behavior	0.184483	0.478274	SORL1
Abnormal social interactions	0.184483	0.478274	SORL1
Abnormal thrombosis	0.184483	0.478274	MYH9
Type 2 muscle fiber atrophy	0.184483	0.478274	STIM1
Undetectable light- and dark-adapted electroretinogram	0.184483	0.478274	IMPDH1
Abnormality of the penis	0.184483	0.478274	AKT1
Velopharyngeal dysfunction	0.184483	0.478274	SF3B4
Velopharyngeal Insufficiency	0.184483	0.478274	SF3B4
Venous retinal branch occlusion	0.184483	0.478274	CYBA
Voice Fatigue	0.184483	0.478274	DCTN1
Acute inflammatory demyelinating polyneuropathy	0.184483	0.478274	TNFRSF1A
After-cataract	0.184483	0.478274	GALK1
Bone marrow toxicity	0.184483	0.478274	IMPDH1
Bone Sarcoma	0.184483	0.478274	STAT3
Broad nail	0.184483	0.478274	IL17RA
Brooke-Spiegler syndrome	0.184483	0.478274	PNPLA6
Brucella melitensis infection	0.184483	0.478274	ANPEP
Burkitt-like lymphoma	0.184483	0.478274	ITGAX
Carbamoyl-Phosphate Synthase I Deficiency Disease	0.184483	0.478274	SERPINA1
Carcinoma in situ of fallopian tube	0.184483	0.478274	PSD4
Carcinoma in situ of prostate	0.184483	0.478274	RXRA
Cardiovirus Infections	0.184483	0.478274	EIF4G1
Central hypoventilation	0.184483	0.478274	DCTN1
Central nervous system leukaemia	0.184483	0.478274	RAC2
Cerebral Thrombosis	0.184483	0.478274	APLP2
Cherry red spot of the macula	0.184483	0.478274	GLB1
Childhood nephrotic syndrome	0.184483	0.478274	CD14
Chronic anemia	0.184483	0.478274	G6PD
Chronic periaortitis	0.184483	0.478274	HLA-B
Collagen-vascular disease	0.184483	0.478274	ENO1
Congenital Amaurosis of Retinal Origin	0.184483	0.478274	IMPDH1
Congenital kyphosis	0.184483	0.478274	DYSF
Conjunctival hamartoma	0.184483	0.478274	AKT1
Corneal infection	0.184483	0.478274	CD14
Decreased fertility in males	0.184483	0.478274	POR
Deficiency of steroid 21-monooxygenase	0.184483	0.478274	HLA-B
Deposits immunoreactive to beta-amyloid protein	0.184483	0.478274	SORL1
Developmental stagnation	0.184483	0.478274	GLB1
Dilatation of the cerebral artery	0.184483	0.478274	GAA
Dilation of lateral ventricles	0.184483	0.478274	GRN
Distal sensory impairment of all modalities	0.184483	0.478274	MFN2
Dysembryoplastic neuroepithelial tumor	0.184483	0.478274	MVP
Dysgammaglobulinemia	0.184483	0.478274	IKBKG
Erysipelas	0.184483	0.478274	TNFRSF1A
Erythema Infectiosum	0.184483	0.478274	STAT5A
Experimental Autoimmune Encephalomyelitis	0.184483	0.478274	FOXO3
Failure of exfoliation of primary tooth	0.184483	0.478274	STAT3
Familial Colorectal Cancer Type X	0.184483	0.478274	SEMA4A
Feeling powerless	0.184483	0.478274	SETDB1
Food Allergy	0.184483	0.478274	CD14
Glycogen Storage Disease Type IV	0.184483	0.478274	RBCK1
Gram-Negative Bacterial Infections	0.184483	0.478274	CD14
Grammar-specific speech disorder	0.184483	0.478274	GRN
Hand muscle atrophy	0.184483	0.478274	DCTN1
Horizontal eyebrow	0.184483	0.478274	RERE
Hyperchloremic metabolic acidosis	0.184483	0.478274	CTNS
Hypomenorrhea	0.184483	0.478274	PNPLA6
Hypophonia	0.184483	0.478274	DCTN1
Hypoplastic pubic bone	0.184483	0.478274	INPPL1
Inherited Peripheral Neuropathy	0.184483	0.478274	DYNC1H1
Kaposi's sarcoma classical type	0.184483	0.478274	STIM1
Keratitis sicca	0.184483	0.478274	NLRP1
Megalencephaly cutis marmorata telangiectatica congenita	0.184483	0.478274	AKT1
Myositis Ossificans	0.184483	0.478274	PTPN6
Narrow pelvis bone	0.184483	0.478274	POR
Nonketotic hypoglycemia	0.184483	0.478274	ACADVL
Ovarian cancer stage III	0.184483	0.478274	ITGA5
Pneumocystis Infections	0.184483	0.478274	WAS
Potassium aggravated myotonia	0.184483	0.478274	PIK3CD
Pseudo-TORCH syndrome	0.184483	0.478274	ADAR
Abnormal pigmentation	0.184492	0.478274	SEMA4A;IKBKG
Acanthosis	0.184492	0.478274	AKT1;NLRP1
HTLV-I Infections	0.184492	0.478274	MVP;AKT1
Inflammatory abnormality of the eye	0.184492	0.478274	HLA-B;CYBA
Intrahepatic Cholestasis	0.184492	0.478274	SERPINA1;STAT3
Low Grade Squamous Intraepithelial Neoplasia	0.184492	0.478274	SP1;HLA-B
Nephrogenic Diabetes Insipidus	0.184492	0.478274	G6PD;ARHGAP1
Pre-renal acute kidney injury	0.184492	0.478274	CYBA;PNPLA2
Low density lipoprotein cholesterol measurement	0.186144	0.481971	MTMR3;RXRA;PTAFR;FOXJ2;NLRP1;GMIP;VCL;GAS7;GATAD2A
Blood Coagulation Disorders	0.186194	0.481971	SERPINA1;STIM1;ACTN1;STXBP2;MYH9;NBEAL2
Dystonia Disorders	0.186318	0.481971	GLB1;ANPEP;HLA-B;ADAR;PNPLA2
Neuralgia	0.186438	0.481971	HLA-B;WAS;MGAT1;GLA
Polymyositis	0.186438	0.481971	FSCN1;DYSF;TIMP1;TYK2
Addictive Behavior	0.186844	0.482481	STAT5A;STAT5B;CREBBP;JUND;STAT3;AKT1;PIK3CD
Congenital anemia	0.186844	0.482481	G6PD;PIGT;CSF3R;RAC2;MYH9;ENO1;CBL
Skin blisters	0.18969	0.486663	HLA-B;TCIRG1;IKBKG
Tongue Carcinoma	0.18969	0.486663	SP1;STAT3;ACTN4
Toxic Epidermal Necrolysis	0.18969	0.486663	HLA-B;EP300;NUCB1
Abnormal blistering of the skin	0.18969	0.486663	HLA-B;TCIRG1;IKBKG
Wide nose	0.18969	0.486663	STAT3;DVL3;SKIV2L
Fine hair	0.18969	0.486663	MED12;IKBKG;CBL
Idiopathic Inflammatory Myopathies	0.18969	0.486663	HLA-B;FSCN1;TRIM21
Trisomy	0.189895	0.486663	NLRP12;ITGAM;GLB1;GBA;ITGB2;TALDO1;ITGAL
Hematocrit procedure	0.190965	0.486663	G6PD;EGLN2;ITPK1;STK19
Otitis Media	0.190965	0.486663	NCF4;CYBA;CD14;TCIRG1
Thyroid carcinoma	0.192252	0.486663	CREBBP;RNH1;JUND;SERPINA1;PRKCD;STAT3;PIK3CD;FOXO3;SSH2;CKAP4;GATAD2A;RXRA;SELL;GLB1;ANPEP;GORASP1;TIMP2;AKT1;TIMP1;ITGA5
Benign neoplasm of brain, unspecified	0.192626	0.486663	ITGB2;DTX2
Somatotropin deficiency	0.192626	0.486663	STAT5B;INPPL1
Tethered Cord Syndrome	0.192626	0.486663	CREBBP;EP300
Thickened nuchal skin fold	0.192626	0.486663	GRN;SQSTM1
Autoimmune state	0.192626	0.486663	STAT3;WAS
Fatigable weakness of respiratory muscles	0.192626	0.486663	DCTN1;SQSTM1
Hepatitis E	0.192626	0.486663	STAT3;ITGAL
Hip joint varus deformity - observation	0.192626	0.486663	CANT1;TCIRG1
Invasive Streptococcus pneumoniae disease	0.192626	0.486663	PTAFR;IKBKG
Mesenchymal Cell Neoplasm	0.192626	0.486663	PIK3CD;AKT1
Peripheral arterial occlusive disease	0.192626	0.486663	CYBA;PADI4
Wiskott-Aldrich Syndrome	0.195394	0.486663	G6PD;WAS;TIMP1
Adenomatous polyp of colon	0.195394	0.486663	RXRA;STAT3;FSCN1
Angle class 2 malocclusion	0.195394	0.486663	CREBBP;EP300;TYK2
Angle class 3 malocclusion	0.195394	0.486663	CREBBP;EP300;TYK2
Childhood Acute Myeloid Leukemia	0.195526	0.486663	CREBBP;CSF3R;STAT3;ITGAL
Bladder Neoplasm	0.196063	0.486663	GRN;RNH1;CSF3R;ITGAM;PIK3CD;FOXO3;ITGAL;MED15;RXRA;ANPEP;TIMP2;AKT1;ANKFY1;EP300;SH3BGRL3;TIMP1;CD14;CREBBP;JUND;DAPK2;NR1H2;STAT3;TOP3A;CFLAR;CKAP4;POR;SP1;GLB1;GORASP1;TBXAS1;FSCN1;ITGA5
Liver Cirrhosis	0.196403	0.486663	JUND;SERPINA1;ATP6AP1;UNC93B1;STAT3;TALDO1;CYBA;ADAR;ENO1;FOXO3;IGF2R;HK3;GLB1;GORASP1;TIMP2;AKT1;SKIV2L;TIMP1;CD14
Glomerulonephritis, Membranoproliferative	0.200805	0.486663	SERPINA1;EP300
Brittle hair	0.200805	0.486663	NR1H2;SKIV2L
Combined immunodeficiency	0.200805	0.486663	WAS;PIK3CD
Escherichia coli Infections	0.200805	0.486663	SERPINA1;CYBA
Fatigable weakness of swallowing muscles	0.200805	0.486663	DCTN1;SQSTM1
Gowers sign	0.200805	0.486663	BICD2;PNPLA2
Leukoaraiosis	0.200805	0.486663	GRN;SQSTM1
Mitochondrial abnormalities	0.200805	0.486663	CREBBP;ELF4
Oculocerebrorenal Syndrome	0.200805	0.486663	G6PD;ARHGAP1
Pseudoxanthoma Elasticum	0.200805	0.486663	SELL;GLA
Histiocytosis, Langerhans-Cell	0.201139	0.486663	PTPN6;CD14;CFLAR
Diabetic Angiopathies	0.201139	0.486663	ITGAM;SELL;AKT1
Progressive supranuclear palsy	0.201139	0.486663	GRN;DCTN1;GBA
Carcinoid Tumor	0.202298	0.486663	GRN;JUND;APLP2;AKT1;PIK3CD;PRKD2;NLRP1
Visual Impairment	0.20273	0.486663	GRN;PIGT;IMPDH1;GMPPA;CTNS;IKBKG;PLOD1;TCIRG1
Red and sore lips	0.202759	0.486663	IL17RA
Ambiguous genitalia, female	0.202759	0.486663	POR
Ambiguous genitalia, male	0.202759	0.486663	POR
Aneurysm, Ruptured	0.202759	0.486663	RNH1
Retinal pigment epithelial mottling	0.202759	0.486663	CTNS
Rickettsia Infections	0.202759	0.486663	ARHGEF2
Congenital secretory diarrhea, sodium type (disorder)	0.202759	0.486663	SLC9A1
FRONTOTEMPORAL LOBAR DEGENERATION WITH TDP43 INCLUSIONS, GRN-RELATED	0.202759	0.486663	GRN
Glycogen storage disease, type IX	0.202759	0.486663	PHKA2
Glycosuria, Renal	0.202759	0.486663	HLA-B
Hemoglobinuria, Paroxysmal	0.202759	0.486663	PIGT
Hyperbilirubinemia, Neonatal	0.202759	0.486663	G6PD
Lipomatosis, Multiple Symmetrical	0.202759	0.486663	MFN2
Mucopolysaccharidosis, MPS-IV-A	0.202759	0.486663	GLB1
Subacute progressive viral hepatitis	0.202759	0.486663	IGF2R
Subcutaneous lipoma	0.202759	0.486663	AKT1
Temporal cortical atrophy	0.202759	0.486663	GRN
Thiamine Deficiency	0.202759	0.486663	SERPINA1
Abdominal Cryptorchidism	0.202759	0.486663	CBL
Tunnel visual field constriction	0.202759	0.486663	SEMA4A
Unconjugated hyperbilirubinemia	0.202759	0.486663	G6PD
Abnormality of the renal tubule	0.202759	0.486663	GLA
Abnormality of tibia morphology	0.202759	0.486663	TBXAS1
Variegate Porphyria	0.202759	0.486663	SERPINA1
Absent finger	0.202759	0.486663	SF3B4
Vaso-Occlusive Crisis	0.202759	0.486663	SELL
Ventricular Dysfunction	0.202759	0.486663	GAA
Vitamin E Assay	0.202759	0.486663	GATAD2A
Adenosquamous cell lung cancer	0.202759	0.486663	AKT1
Adult onset autosomal dominant leukodystrophy	0.202759	0.486663	POU2F1
Ambiguous genitalia due to virilization	0.202759	0.486663	POR
Amputation Stumps	0.202759	0.486663	DCTN1
Angioid Streaks	0.202759	0.486663	AKT1
Anisocytosis	0.202759	0.486663	ACTN1
Bannayan-Riley-Ruvalcaba Syndrome	0.202759	0.486663	PIK3CD
Branchio-Oto-Renal Syndrome	0.202759	0.486663	RBCK1
Bronchomalacia	0.202759	0.486663	POR
Bundle-Branch Block	0.202759	0.486663	GLA
Canavan Disease	0.202759	0.486663	SERPINA1
Chronic idiopathic neutropenia	0.202759	0.486663	CSF3R
clinical depression	0.202759	0.486663	ITGAL
Congenital euryblepharon	0.202759	0.486663	DVL3
COPD exacerbation	0.202759	0.486663	SERPINA1
Cutaneous anaphylaxis	0.202759	0.486663	EFHD2
Dementia due to Alzheimer's disease (disorder)	0.202759	0.486663	SRF
Disorder of the genitourinary system	0.202759	0.486663	MED12
Early-Onset Glaucoma	0.202759	0.486663	SBF1
Enlarged polycystic ovaries	0.202759	0.486663	POR
Facial paralysis	0.202759	0.486663	TCIRG1
Familial psoriasis	0.202759	0.486663	HLA-B
Fatty Liver Disease	0.202759	0.486663	STAT3
Flattened epiphysis	0.202759	0.486663	CANT1
FRAXE Syndrome	0.202759	0.486663	SERPINA1
Friend leukemia	0.202759	0.486663	FLII
Generalized aminoaciduria	0.202759	0.486663	CTNS
Hallermann's Syndrome	0.202759	0.486663	HLA-B
Hay-Wells syndrome	0.202759	0.486663	CKAP4
Hereditary nephritis	0.202759	0.486663	MYH9
Hereditary X-Linked Recessive Spastic Paraplegia	0.202759	0.486663	PNPLA6
Hydroxyprolinuria	0.202759	0.486663	SQSTM1
Hypoadiponectinemia	0.202759	0.486663	ANPEP
Idiopathic hypertrophic subaortic stenosis	0.202759	0.486663	MYBPC3
Idiopathic Hypoparathyroidism	0.202759	0.486663	HLA-B
Increased connective tissue	0.202759	0.486663	DYSF
Infection by Leishmania braziliensis	0.202759	0.486663	G6PD
Inguinal Cryptorchidism	0.202759	0.486663	CBL
Invasive meningococcal disease	0.202759	0.486663	CD14
Kabuki syndrome eyelids	0.202759	0.486663	DVL3
Lentigo	0.202759	0.486663	STAT3
Leukostasis	0.202759	0.486663	ANPEP
Loss of ability to walk	0.202759	0.486663	ADAR
Lymphangioma	0.202759	0.486663	AKT1
Macroorchidism	0.202759	0.486663	MED12
Malignant tumor of eye	0.202759	0.486663	FASN
Median cleft lip and palate	0.202759	0.486663	DVL3
Molluscum Contagiosum	0.202759	0.486663	CFLAR
Narrow sacrosciatic notch	0.202759	0.486663	EXTL3
Nematode infections	0.202759	0.486663	ITGAX
Neurocutaneous Syndromes	0.202759	0.486663	IKBKG
Occipital myelomeningocele	0.202759	0.486663	SEC24C
Pallister-Hall syndrome	0.202759	0.486663	ATP6AP1
Paraneoplastic Opsoclonus-Myoclonus Ataxia	0.202759	0.486663	SRRM2
Perihilar Cholangiocarcinoma	0.202759	0.486663	JUND
Poor wound healing	0.202759	0.486663	RAC2
Premature adrenarche	0.202759	0.486663	POR
Premature ventricular contractions	0.202759	0.486663	MYBPC3
Primary acquired melanosis	0.202759	0.486663	PIK3CD
Progressive gait ataxia	0.202759	0.486663	TPP1
Pulmonary lymphangioleiomyomatosis	0.202759	0.486663	STAT3
Quebec platelet disorder	0.202759	0.486663	VCL
Radiohumeral synostosis of elbow	0.202759	0.486663	POR
Ramer Ladda syndrome	0.202759	0.486663	POR
Small nose	0.20333	0.487276	CANT1;TBC1D20;FLII;GBA;INPPL1;DVL3
Carcinomatosis	0.20333	0.487276	STAT5A;STAT3;ENO1;ACTN4;PADI4;GNAI2
Liver Failure	0.20333	0.487276	SERPINA1;GBA;AKT1;TALDO1;PIK3CD;SQSTM1
Carcinoid tumor no ICD-O subtype	0.204746	0.490417	JUND;APLP2;AKT1;PIK3CD
Refractory cancer	0.206824	0.494865	MVP;STAT3;AKT1;PIK3CD;CFLAR;FOXO3
Platelet mean volume determination (procedure)	0.206824	0.494865	STIM1;ACTN1;FAM53B;GPR137;MYO9B;MAP3K11
Stromal Neoplasm	0.206924	0.494865	MED12;ICAM3;TIMP1
Salmonella infections	0.209024	0.497365	ARF1;ADAR
Eczema, Infantile	0.209024	0.497365	GLB1;STAT6
Takayasu Arteritis	0.209024	0.497365	HLA-B;LILRB3
Bladder neck obstruction	0.209024	0.497365	POU2F1;AKT1
Growth abnormality	0.209024	0.497365	CTNS;GNS
Hypoplasia of the brainstem	0.209024	0.497365	NDE1;CHMP1A
Idiopathic Membranous Glomerulonephritis	0.209024	0.497365	GAA;MYH9
Lipoid nephrosis	0.209024	0.497365	DYSF;ACTN4
Monoparesis - leg	0.209024	0.497365	DCTN1;DYSF
Glioblastoma Multiforme	0.209044	0.497365	SRRM2;CREBBP;GRN;CASZ1;JUND;REXO1;STAT3;HLA-B;WAS;PIK3CD;CFLAR;TAPBP;STIM1;FCGRT;SP1;GLB1;AKT1;PRKD2;STAT6;ITGA5;SLC27A3;SQSTM1;TRIM11
Leukoencephalopathy, Progressive Multifocal	0.209404	0.497711	UBA7;IKBKG;ITGAL;TNFRSF1A
Ehlers-Danlos Syndrome	0.209404	0.497711	MED12;SERPINA1;TIMP2;PLOD1
Cerebrovascular Disorders	0.21034	0.499022	NDE1;HLA-B;CYBA;CD14;SORL1;GLA
Neutropenia	0.21034	0.499022	STAT5B;CSF3R;PTAFR;STAT3;WAS;FLOT2
Adenocarcinoma of prostate	0.2118	0.499022	MED12;RXRA;FASN;STAT3;ARHGAP1;AKT1;DVL3
Tracheal Diseases	0.212746	0.499022	STAT6;NLRP1;CKAP4
Gout	0.212746	0.499022	HLA-B;CD14;MAP3K11
Malocclusion	0.212746	0.499022	CREBBP;EP300;TYK2
Neurofibromatoses	0.212746	0.499022	G6PD;GRN;STAT3
Short nose	0.213877	0.499022	CANT1;TBC1D20;FLII;GBA;INPPL1;DVL3
Teratocarcinoma	0.214092	0.499022	REXO1;ELF4;ADAR;ARHGEF2
Chronic graft-versus-host disease	0.214092	0.499022	SERPINA1;HLA-B;PIK3CD;PADI4
Congenital Epicanthus	0.214391	0.499022	MED12;RERE;CREBBP;EP300;DVL3;PLOD1;CBL;SEC24C
Squamous cell carcinoma of esophagus	0.214703	0.499022	GRN;ITGAM;PIK3CD;ADAR;MED15;SERTAD1;CFL1;AKT1;DVL3;EP300;CD14;ATG7;CREBBP;G6PD;SETD1B;NR1H2;STAT3;PTOV1;CKAP4;CLK2;SP1;CRISPLD2;FASN;GORASP1;FSCN1;HCLS1;ULK1
synovial sarcoma	0.215004	0.499022	PIAS4;GLB1;STAT3;AKT1;EP300;DVL3;PIK3CD
Recurrent Brain Neoplasm	0.217276	0.499022	ITGB2;DTX2
Recurrent pulmonary infections	0.217276	0.499022	CYBA;PLOD1
Sialorrhea	0.217276	0.499022	HLA-B;GNS
Liver dysfunction, mild	0.217276	0.499022	MARS;TALDO1
Obesity, Abdominal	0.217276	0.499022	CREBBP;EP300
Stage IV Ovarian Carcinoma	0.217276	0.499022	PIK3CD;ACTN4
Sweet Syndrome	0.217276	0.499022	STAT3;PTPN6
Decreased liver function	0.217276	0.499022	MARS;TALDO1
Dislocations	0.217276	0.499022	PLOD1;TYK2
Drooling	0.217276	0.499022	HLA-B;GNS
Esotropia	0.217276	0.499022	GBA;CHMP1A
Gowers sign present	0.217276	0.499022	BICD2;PNPLA2
heavy drinking	0.217276	0.499022	DNAJC5;CD14
Multiple pulmonary infections	0.217276	0.499022	CYBA;PLOD1
Primary malignant neoplasm of brain	0.217276	0.499022	ITGB2;DTX2
Myositis	0.217802	0.499022	HGS;DYSF;PTPN6;TRIM21;TNFRSF1A
secondary acute myeloid leukemia	0.218603	0.499022	CSF3R;CD14;CBL
Familial primary gastric lymphoma	0.218603	0.499022	SELL;PTPN6;IKBKG
Hallucinations	0.218603	0.499022	GRN;ALDH3B1;SORL1
Hyperuricemia	0.218603	0.499022	STAT3;HLA-B;CYBA
Hairy Cell Leukemia	0.218808	0.499022	RNH1;ITGB2;ITGAX;PIK3CD
Head and Neck Neoplasms	0.218808	0.499022	STAT5A;STAT5B;STAT3;STAT6
Pleural effusion disorder	0.218808	0.499022	DVL3;TIMP1;FOXO3;TRIM21
Recurrent bacterial skin infections	0.220626	0.499022	CYBA
CARDIOMYOPATHY, FAMILIAL RESTRICTIVE, 1 (disorder)	0.220626	0.499022	MYBPC3
Rudiger syndrome 1	0.220626	0.499022	CKAP4
Ectodermal dysplasia, hypohidrotic, with immune deficiency	0.220626	0.499022	IKBKG
Secondary Sj??gren's syndrome	0.220626	0.499022	TRIM21
FUNDUS DYSTROPHY, PSEUDOINFLAMMATORY, OF SORSBY	0.220626	0.499022	TIMP1
Mixed Tumor, Mullerian	0.220626	0.499022	AKT1
Spermatocytic seminoma	0.220626	0.499022	STK10
Splanchnic vein thrombosis	0.220626	0.499022	SP1
Subcutaneous hemorrhage	0.220626	0.499022	PLOD1
Ulnar deviation of the wrist	0.220626	0.499022	GLB1
Abnormality of the endocrine system	0.220626	0.499022	POR
Acantholysis	0.220626	0.499022	HLA-B
Xerophthalmia	0.220626	0.499022	NLRP1
Alexia	0.220626	0.499022	GRN
[truncated: 2,631 more rows]
